# Supplementary material for: Testing for the footprints of stabilization economic policy in forecast errors
Source: PLoS One. 2025 Dec 1;20(12):e0336495. doi: 10.1371/journal.pone.0336495 (PMC12668634; doi:10.1371/journal.pone.0336495)
Supplement: Supplement 3 — (XLSX) [file pone.0336495.s003.xlsx]

## Sheet: Disclaimer and description
Legal and ethical considerations:
The dataset provided here contains only derived and publicly shareable information. The bond yield data were originally obtained from Thomson Reuters Datastream (Refinitiv Eikon), which is subject to subscription licensing. To comply with data licensing restrictions, we do not redistribute the raw yield levels but instead provide the transformed series (first differences), which are sufficient to…
Data description:
DailyBonds: This sheet contains the first differences of daily 10-year government bond yields for 37 countries over the period 2012–2014. The raw yield data were obtained from the Thomson Reuters Datastream (Refinitiv Eikon) database. These data were used for estimating ARMA-GRACH model for the empirical examples in the paper “Testing for the footprints of stabilization economic policy in forecas…
Budget deficit, Revenue, Expenditure: These sheets contain annual fiscal indicators, specifically the general government budget balance as a percentage of GDP. The data are freely available and were sourced from the IMF World Economic Outlook (WEO) database at: https://www.imf.org/external/datamapper/GGR_G01_GDP_PT@FM/ADVEC/FM_EMG/FM_LIDC These series are used in the second stage of the empirical…
Rev-Exp: data is calculated as revenue minus expenditure.
net_lending_borrowing, primary_net_lending_borrowing: WEO subject codes GGXCNL_NGDP and GGXONLB_NGDP. Source https://www.imf.org/en/Publications/SPROLLs/world-economic-outlook-databases#sort=%40imfdate%20descending

## Sheet: DailyBonds
Day	AUS	AUL	BEL	BRA	CAN	CHL	CZE	DEN	FIN	FRA	GER	HUN	ICE	IND	INZ	IRE	ITA	JAP	KOR	MEX	NET	POL	POR	RUS	SAF	SPA	SVK	SVN	SWE	SWI	TUR	UKM	USA
2012-01-02
2012-01-03	0.08	0.153	0.069	-0.017	0.049	0.013	-0.01	0.035	-0.001	0.03	0.012	0.28	0.025	-0.052	-0.064	-0.041	0.025	0	0.01	-0.12	0.005	0.007	-0.126	0.188	-0.035	0.134	0	-0.007	0.021	-0.021	-0.11	0.046	0.08
2012-01-04	0.159	-0.043	0.111	0.124	0.002	-0.003	-0.01	-0.018	0.022	0.048	-0.01	0.26	0.013	0.007	0	-0.151	-0.004	0.004	0	-0.04	-0.003	0.077	-0.007	0	0.145	0.144	0	0.191	0.003	-0.037	-0.13	0.017	0.028
2012-01-05	0.116	-0.008	0.168	0.08	-0.023	0	0.137	-0.014	-0.078	0.068	-0.047	0.1	-0.11	-0.036	0.063	-0.062	0.15	-0.005	-0.01	-0.02	-0.048	-0.019	0.024	-0.043	0.015	0.216	0	0.002	-0.008	-0.036	0.01	0.007	0.012
2012-01-06	0.076	0.03	0.013	0.102	-0.034	-0.314	-0.056	-0.031	-0.006	0.009	-0.006	-0.7	-0.007	-0.109	0.057	0.011	0.053	-0.003	0	0.06	-0.008	-0.017	-0.168	0.043	-0.01	0.06	0	-0.077	0	0.051	-0.03	-0.018	-0.038
2012-01-09	-0.163	-0.06	-0.017	-0.067	0.017	0.041	0	0.014	-0.023	-0.083	0.01	-0.29	-0.027	-0.018	-0.049	-0.014	0.001	0	0.01	-0.02	0.012	-0.017	-0.066	0.001	0.065	-0.115	0	0.251	-0.025	0.031	0.03	-0.014	-0.002
2012-01-10	-0.077	0.038	-0.122	-0.018	0.026	0	-0.016	0.077	0.037	-0.039	0.007	0.04	-0.011	0.027	-0.01	-0.161	0.024	-0.005	0	-0.05	-0.001	-0.096	-0.25	-0.012	-0.085	-0.088	0	0.045	0.021	0.013	-0.1	0.045	0.007
2012-01-11	-0.136	0.01	-0.107	0.05	-0.041	0	-0.104	-0.012	-0.077	-0.098	-0.048	-0.25	-0.045	0.004	-0.032	-0.032	-0.118	-0.009	0	0.02	-0.052	-0.018	-0.217	-0.116	0.015	-0.137	0	0.043	-0.025	-0.026	-0.07	-0.037	-0.058
2012-01-12	-0.11	-0.04	-0.279	0.04	0.041	0.07	0.072	0.014	-0.029	-0.125	0.005	-0.19	-0.013	0.019	-0.001	-0.053	-0.368	-0.012	-0.01	-0.04	-0.049	-0.03	-0.171	-0.025	-0.06	-0.198	0	0.225	-0.044	-0.033	-0.07	-0.005	0.021
2012-01-13	0.016	0.06	0.11	-0.02	-0.055	0	-0.139	-0.057	-0.077	0.082	-0.06	0.19	-0.077	-0.059	-0.001	-0.124	0.007	-0.004	0.01	-0.01	-0.053	0.048	-0.071	0.008	0.055	0.069	0	-0.139	-0.035	0.034	0.03	-0.047	-0.056
2012-01-16	0.021	-0.137	-0.059	-0.049	0.008	0.072	-0.002	-0.018	-0.035	-0.078	0.009	0.12	-0.032	0.03	0	0.072	-0.068	-0.011	0	-0.04	-0.053	-0.024	1.884	-0.067	-0.02	-0.052	0	-0.23	0.009	-0.023	-0.11	-0.001	0
2012-01-17	0.039	0.109	0.053	0.029	-0.015	-0.072	0.005	0.026	0.022	0.036	0.018	0.11	-0.069	-0.004	-0.001	-0.312	-0.112	0.023	0.02	-0.03	0.063	-0.042	-0.075	-0.016	0.01	-0.057	0	0.001	0.026	0.092	0.06	-0.013	-0.012
2012-01-18	0.064	-0.03	-0.017	-0.04	0.044	0	-0.019	-0.003	-0.018	0.06	-0.012	-0.23	0.151	-0.028	-0.348	-0.048	-0.05	0.006	-0.02	-0.07	-0.025	-0.052	0.281	0.067	-0.08	0.026	0	0.001	-0.004	-0.016	-0.01	-0.006	0.04
2012-01-19	0.021	-0.02	-0.072	0.089	0.046	0	0.036	0.079	0.078	0.004	0.05	-0.3	0.013	-0.021	-0.14	0.034	-0.012	0.001	0	-0.03	0.051	-0.004	0.182	-0.084	-0.025	0.092	0	-0.076	0.059	0.005	0.02	0.098	0.084
2012-01-20	-0.012	0.078	0.004	-0.04	0.053	0	0.094	0.031	0.122	-0.036	0.107	0.13	0.128	0.012	-0.017	-0.077	-0.163	0.014	0.03	-0.07	0.129	-0.03	-0.128	-0.083	0	0.249	0	-0.348	0.085	0.048	0.07	0.071	0.043
2012-01-23	-0.006	0.05	-0.033	0.06	0.026	-0.316	-0.121	0.087	0.049	0.047	0.047	-0.05	-0.033	-0.011	0	0.011	-0.169	0.019	0	0.04	0.012	-0.043	-0.158	0.008	-0.025	-0.035	0	0.054	0.064	0.04	-0.13	0.063	0.033
2012-01-24	-0.008	0.03	-0.046	0.021	-0.001	-0.021	-0.086	0.026	0.055	0.034	0.009	-0.12	0.156	0.185	-0.031	-0.204	0.08	0.006	0	0.01	0.016	0.047	-0.064	0.169	-0.03	0.003	0	-0.015	0.037	-0.005	0.11	0.002	0.005
2012-01-25	0.02	0.085	-0.026	0	-0.043	0	-0.003	-0.005	-0.058	0.006	-0.023	-0.24	0.072	-0.045	-0.001	0.085	0.039	0.001	-0.01	-0.06	-0.011	0.043	0.354	-0.143	0.04	-0.046	0	-0.029	-0.022	0.007	0.02	-0.019	-0.061
2012-01-26	-0.129	0	-0.151	-0.101	-0.028	-0.02	-0.156	-0.054	-0.055	-0.076	-0.089	-0.15	0.033	0	-0.007	-0.071	-0.192	-0.025	0.01	-0.08	-0.069	-0.091	0.276	-0.067	-0.175	-0.207	0	-0.091	-0.051	-0.011	-0.15	-0.067	-0.062
2012-01-27	-0.07	-0.16	0.007	-0.05	-0.025	0	0.015	-0.012	-0.022	-0.063	-0.021	0.02	0.039	0.044	0.005	-0.075	-0.181	-0.014	-0.02	0.01	-0.02	-0.013	0.184	0.067	-0.025	-0.228	0	-0.074	-0.034	-0.035	0.03	-0.049	-0.049
2012-01-30	-0.006	-0.063	0.012	-0.05	-0.053	0.03	-0.043	-0.086	-0.047	-0.025	-0.061	0.16	0.066	-0.07	-0.001	0.093	0.201	-0.006	-0.03	-0.05	-0.035	0.054	2.076	0.041	0.03	0.049	0	0.034	-0.047	-0.027	0.09	-0.053	-0.045
2012-01-31	0.023	-0.027	-0.012	-0.194	-0.045	0	0	-0.026	0.041	0.061	0.011	-0.04	0.223	-0.017	-0.261	-0.16	-0.085	0.005	-0.01	0.01	0.025	-0.08	-0.934	-0.146	0	-0.032	0	-0.197	0.005	-0.042	0.01	-0.022	-0.051
2012-02-01	-0.035	-0.058	-0.149	-0.02	0.013	0.031	0.011	0.021	-0.007	-0.063	0.027	-0.01	-0.149	-0.124	-0.043	0.039	-0.261	-0.005	-0.01	0.02	-0.014	-0.036	-0.913	-0.143	-0.04	-0.149	0	-0.049	0.023	-0.002	-0.05	0.075	0.035
2012-02-02	-0.082	0.038	-0.025	-0.02	0.038	0.041	-0.008	0.031	0.02	-0.108	0.013	-0.09	-0.18	-0.012	-0.012	0.025	-0.069	-0.01	0.01	0.1	0.024	-0.012	-0.474	-0.155	-0.045	0.108	0	0.058	0.078	0.008	0.04	0.058	-0.007
2012-02-03	0.029	-0.015	0.049	-0.01	0.069	0.082	0.094	0.115	0.079	-0.024	0.092	-0.09	-0.002	0.033	-0.01	0.052	0.032	-0.001	0	0.06	0.078	0.021	-1.374	-0.121	0.04	0.015	0	-0.121	0.081	0.051	-0.02	0.077	0.101
2012-02-06	-0.067	0.13	-0.052	0.06	-0.039	0	0.017	-0.082	-0.016	-0.004	-0.039	-0.1	0.14	0.019	-0.02	-0.442	-0.038	0.018	0.02	0	-0.017	0.032	0.036	0.024	0.08	0.041	0	-0.16	-0.012	-0.027	0.05	-0.021	-0.023
2012-02-07	0.053	0.082	0.033	-0.02	0.063	0	-0.063	0.064	0.041	0.046	0.037	-0.07	-0.019	0.005	-0.081	0.161	0.013	0.002	0.03	0.09	0.03	-0.026	0.002	-0.144	0.005	0.087	0	-0.135	0.006	0.041	-0.04	0.044	0.076
2012-02-08	0.001	0.048	0.047	0.03	0.023	0	-0.032	0.026	0	-0.021	0.043	-0.22	-0.391	0.044	-0.001	0.003	-0.075	0.02	0.02	0.05	0.034	-0.021	-0.234	0.072	0.04	0.145	0	0.017	0.05	0.046	-0.11	0.002	0.005
2012-02-09	-0.056	0.075	-0.059	-0.05	0.031	0	0.021	0.035	0.056	-0.024	0.033	0.14	0.218	0.04	-0.149	-0.183	-0.085	-0.004	-0.02	-0.03	0.013	0.025	0.134	0.08	0.05	-0.074	0	0.001	0.026	0.021	-0.01	0.017	0.054
2012-02-10	0.039	-0.027	0.029	-0.17	-0.037	0	0.026	-0.046	-0.097	0.049	-0.068	0.2	-0.072	-0.078	0.104	-0.072	0.096	-0.007	0.01	0.1	0.116	0.02	-1.361	0.081	0.02	0.144	0	-0.127	-0.095	-0.025	0.08	-0.084	-0.052
2012-02-13	-0.095	0.009	-0.049	-0.01	0.014	0	0.014	0.013	0.015	0.051	-0.023	-0.15	-0.059	0.015	0.035	-0.012	-0.036	0	0.01	-0.14	-0.034	-0.024	-0.325	-0.057	-0.07	-0.102	0	0.127	0.018	-0.002	-0.07	-0.022	-0.007
2012-02-14	0.06	-0.029	-0.064	-0.1	-0.049	0.082	0.021	-0.054	-0.001	0.053	-0.015	0.11	-0.11	-0.029	0.017	-0.018	0.026	-0.013	-0.01	0	0.009	-0.01	0.23	0	0.03	0.075	0	0.001	-0.031	-0.031	0	-0.031	-0.039
2012-02-15	0.035	0.029	0.059	-0.01	-0.006	-0.082	-0.001	-0.005	-0.039	0.038	-0.048	-0.34	-0.02	0.017	-0.01	-0.046	0.12	-0.003	0.01	0.05	-0.023	-0.021	-0.071	-0.024	-0.005	0.125	0	-0.116	-0.023	-0.015	0.02	-0.012	-0.005
2012-02-16	0.003	-0.082	0.051	0.02	0.046	0	0.102	-0.025	0.007	-0.015	0.018	0.23	0.205	0	0.108	0.148	0.009	-0.018	-0.02	-0.01	-0.003	0.021	0.246	0.049	0.035	-0.074	0	0.061	0.003	0.026	-0.05	0.048	0.051
2012-02-17	0.014	0.093	0.043	-0.04	0	0	0.003	0.046	0.056	0.018	0.05	-0.08	0.075	-0.012	0.029	0.034	-0.135	0.002	0.02	0.13	0.047	-0.023	0.143	-0.049	-0.075	-0.093	0	0.096	0.053	0.017	-0.08	0.053	0.016
2012-02-20	0.001	0.07	-0.042	0	0	0.144	0	0.038	0.026	-0.009	0.033	-0.04	0.18	0	-0.041	0.102	-0.094	0	0.02	-0.03	0.017	-0.016	-0.164	0.001	-0.005	-0.09	0	0	0.063	-0.006	-0.06	0.052	0
2012-02-21	-0.007	-0.016	0.074	0	0.03	0.031	-0.005	0.021	0.003	0.017	0.001	0.11	0.007	-0.012	0.041	0.002	-0.036	0.014	0	0.04	-0.006	0.02	0.252	0.064	0.035	-0.055	0	-0.079	-0.007	-0.003	0	-0.014	0.061
2012-02-22	-0.023	0.005	0.005	0.148	-0.033	0.164	-0.024	-0.035	-0.051	-0.022	-0.04	0.33	0.027	0.049	-0.026	0.039	0.079	0.014	0	0.01	-0.045	0.027	0.133	-0.024	-0.005	-0.003	0	0.001	-0.034	-0.019	-0.03	-0.079	-0.059
2012-02-23	-0.039	-0.054	-0.008	0.286	-0.003	-0.339	-0.038	-0.03	-0.035	-0.021	-0.036	0.01	0.06	-0.026	0.065	-0.024	0.008	0.002	-0.02	0.01	-0.039	-0.01	-0.1	0	0.055	-0.037	0	0.001	0	-0.005	0.02	-0.036	-0.005
2012-02-24	-0.01	0.067	0.023	-0.174	-0.03	0	-0.011	-0.006	0.001	0.004	-0.006	-0.18	0.06	0.03	0.078	0.001	-0.061	-0.002	0	0.05	0	-0.015	0.349	-0.024	-0.02	-0.044	0	-0.153	-0.006	-0.004	0.13	-0.033	-0.02
2012-02-27	0.032	-0.07	-0.023	0.03	-0.017	0.359	-0.01	-0.063	-0.063	0.016	-0.053	0.21	0.112	0.003	0.059	-0.121	0	0	-0.01	-0.07	-0.05	0.007	0.086	-0.016	0.015	0.003	0	-0.115	-0.028	-0.042	0.09	-0.054	-0.051
2012-02-28	0.004	-0.065	-0.017	0.214	-0.03	0.042	0.042	-0.045	-0.022	-0.055	-0.036	-0.13	-0.016	-0.017	0.236	-0.013	-0.089	-0.009	-0.02	-0.02	-0.028	-0.026	0.171	0.096	-0.03	-0.009	0	-0.246	0.017	-0.019	-0.11	0.072	0.015
2012-02-29	-0.015	0.017	-0.038	0	0.01	0.041	-0.037	0.096	0.013	-0.005	0.042	-0.16	0.016	-0.013	-0.07	0.032	-0.18	-0.005	0.01	0.02	0.033	-0.049	0.604	0.018	0	-0.047	0	0.211	0.01	0.003	-0.07	0.056	0.033
2012-03-01	-0.091	0.08	-0.069	-0.304	0.019	0.051	0.004	-0.028	0.029	-0.13	0.031	-0.17	0.062	0.038	-0.082	0.084	-0.259	-0.005	0	0.02	-0.002	-0.016	0.075	-0.147	0.06	-0.123	0	-0.296	0.019	0.002	0.08	0.071	0.056
2012-03-02	-0.004	0.025	-0.035	-0.01	-0.046	0	-0.014	-0.037	-0.061	0.037	-0.06	0.03	0.033	-0.013	0.003	-0.071	-0.015	0.031	0.04	0.01	-0.042	-0.025	0.043	0	-0.01	0.066	0	0.061	-0.085	-0.019	0.03	-0.065	-0.051
2012-03-05	0.016	-0.059	0.035	0.21	0.02	-0.092	-0.015	0.022	0.017	0.02	0.004	0.17	-0.012	0.004	-0.028	0.147	0.029	-0.002	0.02	0.06	-0.003	0.016	0.025	0	0.005	0.058	0	0.114	0	-0.003	0.08	0.025	0.028
2012-03-06	-0.006	-0.066	0.052	0	-0.043	-0.401	0.021	-0.011	-0.017	0.038	-0.03	0.04	-0.059	0.004	0.121	-0.097	0.113	0.005	0.01	-0.08	-0.003	0.05	0.076	0	-0.015	0.163	0	-0.324	-0.04	-0.017	0.05	-0.045	-0.057
2012-03-07	-0.001	-0.019	-0.072	-0.01	0.033	0	0.087	0	0.001	-0.038	-0.003	0.06	0.097	0.009	0.006	0.045	-0.082	-0.009	0.01	-0.07	-0.009	-0.021	0.078	0.033	-0.015	0.003	0	0.309	-0.017	0.001	-0.01	-0.001	0.022
2012-03-08	-0.032	-0.023	-0.052	-0.1	0.042	0	-0.013	0.021	-0.006	-0.035	0.012	-0.07	0.06	0	0.147	-0.149	-0.151	0.008	-0.03	-0.06	-0.001	-0.058	-0.052	0	-0.045	-0.048	0	-0.121	0.011	0.021	-0.12	0.014	0.044
2012-03-09	0.004	0.065	-0.037	-0.144	-0.002	0	0.085	-0.001	0.006	-0.001	0.013	0.02	-0.028	0.04	-0.148	0.09	0.017	0	0.02	0.03	0.053	-0.05	-0.024	0	0.02	-0.086	0	-0.149	0.021	0.012	0.01	0.012	0.014
2012-03-12	-0.019	-0.07	0.006	0.227	-0.011	0.555	-0.031	-0.044	-0.028	-0.001	-0.051	0.03	-0.049	0.013	0.206	-0.009	0.046	-0.013	-0.03	-0.03	-0.03	-0.005	-0.067	-0.04	-0.01	0.053	0	-0.052	-0.057	-0.01	0.09	-0.062	0.007
2012-03-13	0.009	0	-0.013	0.141	0.071	0.051	0.011	0.066	0.054	-0.005	0.07	-0.02	-0.119	0.027	-0.207	0.012	-0.009	-0.001	0	0.07	0.053	-0.01	0.048	-0.074	-0.01	0.07	0	-0.015	0.104	0.045	-0.01	0.08	0.089
2012-03-14	0.019	0.13	0	0.16	0.086	0.165	0.044	0.122	0.13	0.027	0.113	-0.05	0.112	-0.04	0.336	-0.094	-0.034	0.034	0.04	0.12	0.086	0.082	-0.006	-0.023	0.175	0.03	0	0.09	0.079	0.072	0.11	0.16	0.148
2012-03-15	0.018	0.2	0	-0.234	0.049	0	0.006	0.01	0.034	0.04	0.036	0	-0.07	0.079	0.095	0.113	0.001	0.04	0.06	-0.03	0.062	0.07	-0.141	-0.007	-0.015	0.025	0	-0.072	0.038	0.085	-0.05	0.036	0.005
2012-03-16	0.04	-0.033	-0.054	0.045	0.04	-0.021	0.157	0.084	0.065	0.056	0.08	0	-0.069	0.062	-0.127	0.166	0.018	-0.005	0.02	0.03	0.074	-0.037	-0.106	0	-0.02	0.013	0	0.11	0.13	0.058	-0.01	0.077	0
2012-03-19	-0.004	0.046	-0.043	0.229	0.045	0.103	0.011	0.013	-0.018	-0.028	-0.009	0.01	0.013	-0.006	-0.063	-0.318	-0.035	-0.011	0.04	0	-0.027	-0.013	0.052	0.056	0.01	0.009	0	0	-0.024	-0.035	0.04	-0.032	0.096
2012-03-20	0.008	0.014	0.035	-0.144	-0.006	0.021	-0.011	-0.008	-0.042	0.021	0.01	0.07	-0.001	-0.005	0.063	0.036	0.051	0	0	0.04	0.025	0.031	-0.992	0.016	0.095	0.023	0	-0.022	0.02	0.005	0.07	0.005	-0.012
2012-03-21	-0.017	0.008	-0.003	0.044	-0.045	-0.021	-0.108	-0.065	-0.041	-0.015	-0.065	0.04	0.31	-0.02	-0.063	-0.013	0.094	-0.013	0.03	-0.04	-0.016	0.071	-0.157	-0.016	0	0.16	0	-0.015	-0.038	-0.012	-0.03	-0.041	-0.067
2012-03-22	0.004	-0.095	0.013	-0.08	-0.039	-0.103	-0.062	-0.064	-0.049	-0.006	-0.069	0.15	-0.113	-0.015	0.062	0.092	0.128	0.006	0.02	-0.06	-0.027	-0.032	0.049	0.057	-0.035	0.131	0	-0.038	-0.069	-0.016	-0.01	-0.053	-0.014
2012-03-23	-0.05	-0.005	0.058	-0.06	-0.015	0.021	-0.026	-0.058	-0.018	-0.037	-0.043	0.05	0	0	0	-0.066	-0.045	0	0	-0.02	-0.052	0.008	0.032	-0.032	-0.05	-0.101	0	-0.007	-0.032	-0.005	-0.06	-0.049	-0.048
2012-03-26	-0.015	-0.03	-0.083	0.03	0.006	0	0.034	0.092	0.122	-0.019	0.071	0.01	0.014	0.096	0	0.07	-0.027	-0.011	-0.03	0.02	0.081	0.007	-0.411	-0.016	-0.085	-0.08	0	0.151	0.073	0.026	-0.06	0.059	0.019
2012-03-27	0.014	0.017	0.053	-0.194	-0.064	0.092	0.002	-0.06	-0.102	0.013	-0.062	-0.12	0.055	0.03	0	-0.032	0.109	-0.001	0	0	-0.066	-0.004	-0.884	0.016	0.045	0.026	0	0.091	0	-0.007	-0.02	-0.071	-0.066
2012-03-28	0.004	-0.099	0.065	-0.08	-0.006	-0.061	0.003	-0.045	-0.044	0.01	-0.048	0.11	-0.049	0.118	-0.039	-0.085	-0.042	-0.012	-0.03	-0.02	-0.061	0.035	-0.103	0.015	0.05	-0.036	0	-0.196	-0.016	-0.022	0.01	-0.052	0.014
2012-03-29	-0.018	-0.071	0.032	0.04	-0.039	0.051	0.01	-0.037	0.002	-0.011	-0.031	0.08	0.001	-0.014	0.006	-0.008	0.131	-0.007	-0.01	0	-0.015	-0.018	0.222	-0.015	-0.015	0.149	0	0.22	-0.036	-0.022	0.04	-0.011	-0.042
2012-03-30	-0.066	-0.04	-0.063	0.084	0.028	-0.049	0.024	-0.025	0	-0.066	0.002	0.05	-0.112	-0.034	0.013	0.046	-0.093	-0.009	-0.05	0	-0.04	-0.011	0.087	-0.016	-0.105	-0.129	0	-0.114	-0.013	-0.019	-0.08	0.002	0.055
2012-04-02	0.008	0.056	-0.016	-0.174	0.019	-0.02	0.063	0.004	-0.074	0.005	-0.007	-0.17	-0.035	0	-0.045	0.008	-0.056	0.025	0.05	-0.07	-0.05	-0.034	0.169	-0.011	-0.035	0.001	0	0.018	0.016	0.002	0.05	0.025	-0.034
2012-04-03	0.002	-0.085	-0.017	0.11	0.07	0	-0.087	0.023	0.01	0.022	0.014	-0.03	-0.001	0.164	0.063	-0.029	0.065	0.018	-0.04	0.03	0.031	-0.023	0.157	-0.013	0.06	0.075	0	0.112	-0.018	0.013	-0.04	-0.054	0.113
2012-04-04	0.023	0.037	-0.034	-0.03	-0.07	-0.02	-0.006	-0.035	0.064	0.039	-0.014	0.11	-0.01	-0.048	-0.032	0.049	0.169	-0.002	0.02	0.04	-0.01	0.037	0.388	0.065	0.07	0.226	0	0.001	-0.04	-0.017	0.06	0.041	-0.07
2012-04-05	0.046	-0.02	0.093	-0.13	0	-0.05	0.002	0	-0.11	0.04	-0.058	0.06	0	0	0	-0.03	0.132	-0.025	0	0	-0.01	0.063	-0.03	0.024	0.025	0.11	0	-0.041	-0.083	-0.039	0.05	-0.057	-0.042
2012-04-06	-0.017	0	0	0	0	0	0.001	0	0	-0.005	-0.009	0	0	0	0	0.017	-0.008	-0.014	-0.02	0	0	0.001	0.072	0.007	0	0.038	0	-0.069	0	0	-0.03	0.005	-0.134
2012-04-09	-0.009	0	0	-0.15	-0.061	-0.02	0	0	0	0	0	0	0	-0.062	0.031	-0.07	0.023	-0.022	-0.05	-0.11	0	-0.004	-0.184	0.043	0	-0.013	0	0	0	0	0.03	0	0
2012-04-10	0.036	-0.173	0.007	-0.15	-0.081	-0.03	0.05	-0.127	-0.07	0.014	-0.071	0.01	0.088	-0.035	0	0.03	0.166	-0.01	0.01	0.01	-0.038	0.026	0.344	0.073	-0.005	0.182	0	0.111	-0.11	-0.075	0.06	-0.152	-0.061
2012-04-11	-0.016	-0.01	-0.027	0.06	0.034	0.02	-0.033	0.063	0.039	-0.047	0.052	-0.07	0.042	-0.046	0.025	0.027	-0.125	-0.008	0	-0.08	-0.002	-0.066	0.064	-0.032	-0.035	-0.117	0	0.208	0.062	0.052	-0.06	0.044	0.051
2012-04-12	-0.042	0.026	-0.053	0.02	0.027	0	-0.063	0.013	0.007	-0.08	0.072	-0.06	0.006	-0.106	0.102	0.044	-0.11	0.002	0	0.01	-0.021	0.004	0.136	-0.008	-0.025	-0.039	0	0.005	-0.001	-0.023	-0.09	0.033	0.019
2012-04-13	0.027	-0.058	0.011	-0.02	-0.061	0.01	0.046	-0.053	-0.043	0.073	-0.055	0.06	0.009	0.029	-0.039	0.004	0.114	-0.004	0	-0.03	-0.016	0.057	-0.067	0.024	0.005	0.178	0	0	-0.041	-0.008	0.04	-0.046	-0.067
2012-04-16	0.047	-0.063	0.037	0.01	0.026	-0.08	-0.069	-0.007	0.03	0.065	-0.012	0.01	-0.008	-0.013	0.039	-0.012	0.077	-0.01	-0.04	0.03	0.013	-0.001	0.28	0.024	0.005	0.086	0	0.132	-0.009	-0.028	0	-0.009	-0.007
2012-04-17	-0.017	0.023	-0.008	-0.03	0.058	0	0.023	0.038	-0.033	0.002	0.037	-0.02	-0.042	-0.114	-0.001	0.019	-0.097	-0.006	-0.01	-0.08	0.017	-0.034	-0.352	-0.081	-0.225	-0.157	0	-0.214	0.061	0.025	-0.01	0.066	0.014
2012-04-18	-0.02	0.062	-0.022	-0.01	-0.026	-0.06	-0.029	-0.051	0.022	-0.01	-0.03	-0.08	-0.063	0.018	-0.096	-0.035	0.013	0.01	0.01	0.04	-0.018	0.009	0.065	0.033	-0.015	-0.062	0	0.057	0.011	-0.025	0	0.036	-0.021
2012-04-19	0.033	0	0.048	0.02	0.003	0.06	0.006	0.002	0.015	0.071	-0.023	-0.01	0	0.05	-0.064	-0.064	0.086	-0.001	0	-0.02	0.043	-0.098	0	-0.009	0	0.058	0	-0.148	-0.027	0.001	0.01	0.015	-0.007
2012-04-20	0.004	-0.034	0.024	0	0.016	-0.01	0	0.006	0.019	0.011	0.022	-0.04	0.004	0.134	-0.063	0.065	0.056	-0.004	-0.02	-0.01	0.045	-0.003	-0.99	-0.056	-0.08	0.053	0	0.104	0	0.034	0.01	0.026	-0.009
2012-04-23	0.019	-0.051	0.038	-0.01	-0.027	-0.03	-0.043	-0.044	-0.015	0.013	-0.084	0.06	0.045	0.025	0.082	-0.071	0.105	-0.015	0	-0.01	0.071	0.011	0.014	0.089	0.085	0.058	0	-0.055	-0.075	-0.031	0	-0.05	-0.019
2012-04-24	-0.062	-0.109	-0.064	-0.1	0.038	-0.01	-0.021	0.072	0.012	-0.065	0.059	0.01	-0.014	-0.001	-0.026	0.054	-0.072	0.01	0	0.03	-0.077	-0.053	-0.008	-0.001	-0.035	-0.142	0	0.064	0.064	0.026	-0.05	-0.028	0.034
2012-04-25	-0.048	0	-0.055	-0.12	0.031	-0.01	0.049	0.016	0.012	-0.054	0.044	-0.93	0.028	0.061	0.005	0.021	-0.029	-0.009	0.03	0.04	-0.004	-0.022	-0.375	-0.007	0.025	-0.07	0	0.037	0.045	-0.009	-0.14	0.045	0.013
2012-04-26	-0.024	0.057	-0.002	0.11	-0.046	-0.03	-0.027	-0.069	-0.084	0.005	-0.056	-0.01	0.027	0.027	-0.043	-0.064	-0.007	-0.007	-0.01	-0.03	-0.06	-0.023	-0.402	0.01	-0.015	0.021	0	0.001	-0.013	-0.026	-0.05	-0.044	-0.04
2012-04-27	-0.028	-0.075	-0.026	0.03	0.033	-0.01	0.041	0.012	0.025	0.016	0.01	0.02	-0.012	-0.008	0.069	0.008	0.005	-0.023	-0.03	0.07	-0.011	0.015	-0.209	-0.008	0	0.07	0	-0.02	-0.021	-0.009	-0.1	0.025	-0.011
2012-04-30	-0.051	0.033	-0.061	0.03	-0.055	0.01	-0.069	-0.039	-0.037	-0.041	-0.032	0	-0.057	0.024	0.038	0.004	-0.123	0	-0.03	0.02	-0.015	0.006	0.057	0	-0.005	-0.121	0	0.021	-0.009	-0.007	-0.12	-0.011	-0.017
2012-05-01	-0.009	-0.111	-0.004	0	0.012	0	0	0.005	0.007	0.01	0.008	0	0	0	0	-0.076	0.02	-0.013	0	0	0.008	0	-0.123	0	0	-0.012	0	-0.153	0	0	0	-0.013	0.026
2012-05-02	0.002	0.066	0.014	-0.13	0.056	-0.05	-0.029	-0.076	-0.065	0.008	-0.068	-0.01	-0.021	-0.036	0.096	0.119	0.01	0.009	0.01	-0.13	-0.062	-0.073	0.123	-0.033	-0.09	0.102	0	0.137	-0.088	-0.039	0	-0.052	-0.017
2012-05-03	-0.031	-0.066	-0.06	-0.06	-0.01	0.03	-0.048	0.007	-0.019	-0.055	0.007	-0.01	-0.021	-0.016	0	0.001	-0.04	0	-0.02	-0.04	-0.004	0	0.081	-0.007	-0.07	-0.064	0	0.001	0.005	0.009	-0.11	-0.009	0.005
2012-05-04	-0.003	-0.012	-0.047	-0.37	-0.07	-0.02	-0.074	0	-0.055	-0.068	-0.024	0.03	-0.045	0.011	0.012	-0.017	-0.06	0	-0.01	-0.01	-0.036	-0.044	0.291	0.04	0.02	-0.07	0	-0.134	-0.01	-0.025	0.02	-0.039	-0.054
2012-05-07	-0.046	-0.152	-0.033	-0.14	-0.005	0.01	0.041	-0.033	0.026	-0.055	-0.011	0.11	0.024	0.06	0.02	0.047	-0.046	-0.03	-0.04	0	-0.011	0.001	0.11	0.082	0.065	0.022	0	0.088	-0.041	0.009	0.02	0	-0.006
2012-05-08	-0.034	0.014	-0.037	0.23	-0.047	-0.03	-0.012	-0.068	-0.056	-0.012	-0.022	-0.02	0.077	-0.149	0.025	-0.048	0.23	0.008	0.03	0.05	-0.028	0.071	0.125	0.16	0.075	0.019	0	-0.077	0	-0.011	0.15	-0.062	-0.031
2012-05-09	0.065	-0.054	0.115	0.17	0.012	-0.03	-0.001	-0.05	0.016	0.073	-0.051	0.11	0	0.02	0.072	-0.02	0.138	-0.018	-0.01	0.03	0.008	0.004	0.132	0	0.095	0.287	0	-0.022	-0.077	-0.018	-0.01	-0.032	-0.016
2012-05-10	-0.035	-0.023	-0.043	-0.24	0.003	0.01	0.049	0.015	-0.04	-0.043	0.044	0.01	0	0.001	0.018	0.113	-0.094	0.014	0.02	0.03	-0.021	0.012	-0.387	-0.219	-0.075	-0.068	0	0.023	-0.033	0.006	-0.14	0.083	0.048
2012-05-11	-0.057	-0.027	-0.028	0.11	-0.02	-0.01	-0.05	-0.018	-0.026	-0.013	-0.021	0	0.057	0.003	0.001	-0.009	0.001	-0.01	-0.04	0.02	-0.048	-0.01	-0.087	0.026	0.02	0.02	0	-0.016	-0.037	-0.004	-0.03	-0.025	-0.033
2012-05-14	-0.026	-0.043	0.04	0.02	-0.026	-0.04	0.124	-0.064	-0.055	0.026	-0.086	0.04	0.013	-0.047	0.112	0.069	0.182	-0.005	0	0.08	-0.088	0.1	0.087	0.109	0.09	0.266	0	0.007	-0.074	-0.049	0.12	-0.085	-0.072
2012-05-15	0.018	-0.03	0.033	-0.05	-0.002	-0.03	-0.05	0.002	-0.005	0.03	0.027	-0.02	0.023	-0.023	0.119	0.329	0.166	0.003	-0.02	0	0.021	-0.014	0.358	0.034	-0.01	0.024	0	-0.144	0.029	0.035	0.01	0.018	0.001
2012-05-16	0.007	-0.02	0.004	-0.07	-0.017	-0.08	-0.018	0.031	0.009	0.005	0.036	0.21	0.033	0.022	0.148	0.164	-0.05	-0.022	0.02	-0.03	0.019	0.026	0.351	0.076	-0.015	-0.045	0	0.19	-0.007	0.027	0.02	-0.015	-0.011
2012-05-17	-0.018	0.048	0.066	-0.07	-0.039	-0.08	0.03	-0.065	-0.04	0.008	-0.072	0.06	0	-0.022	0	-0.149	0.001	0.018	-0.01	-0.06	-0.057	0.002	0.102	0.153	-0.065	0.071	0	-0.13	0	0	0.15	-0.045	-0.069
2012-05-18	0.008	-0.191	-0.004	-0.09	0.013	0.01	0.006	0.005	-0.012	-0.031	-0.006	0.05	-0.153	0.03	0	0.046	-0.038	-0.02	-0.02	-0.05	-0.03	-0.008	0.387	0.074	-0.07	-0.088	0	0.074	-0.032	-0.032	-0.06	-0.011	0.033
2012-05-21	-0.017	0.078	-0.011	0.1	0	0	-0.031	0.007	0.008	-0.003	0.021	-0.07	0.024	0.017	-0.102	0.044	-0.004	0.029	0.02	-0.03	0.031	-0.046	0.076	0.047	-0.025	0.035	0	-0.018	0.058	0.027	0	0.021	0.02
2012-05-22	-0.022	0.05	-0.04	0.34	0.019	0.05	0.025	0.029	0.045	-0.05	0.032	-0.06	0.004	-0.022	-0.073	0.01	-0.206	0.002	0	0.02	0.007	0.001	-0.071	-0.155	-0.025	-0.168	0	0	0.055	0.036	-0.04	0.022	0.034
2012-05-23	-0.048	-0.06	-0.019	-0.18	-0.039	-0.07	-0.062	-0.108	-0.097	-0.039	-0.094	0.2	-0.06	-0.007	-0.001	-0.058	0.081	0.009	-0.01	0.06	-0.078	0.072	0.111	0.208	0.115	0.105	0	-0.046	-0.044	-0.06	0.07	-0.095	-0.044
2012-05-24	-0.15	-0.002	-0.171	0.14	-0.013	-0.01	-0.025	0.013	-0.028	-0.216	0.011	-0.07	-0.115	-0.016	0.155	-0.002	-0.085	0.002	0	-0.02	-0.037	-0.038	0.113	-0.07	-0.04	-0.068	0	0.001	-0.029	0.027	-0.05	0.002	0.05
2012-05-25	-0.028	0	-0.006	-0.1	-0.063	-0.09	-0.03	-0.026	-0.014	-0.04	-0.019	-0.06	-0.077	0.012	-0.014	-0.013	0.077	0.017	0	0.02	-0.024	-0.023	-0.17	0.044	-0.015	0.171	0	0	-0.024	-0.002	-0.01	-0.023	-0.036
2012-05-28	0.007	0.035	0.015	-0.07	0.036	0.01	0	-0.018	-0.012	0.038	-0.016	0	0	0.003	-0.034	0.022	0.07	-0.007	0	-0.04	-0.026	-0.014	0.324	-0.017	0.02	0.166	0	0.001	-0.033	0	-0.08	0.007	0
2012-05-29	0.019	-0.051	0.009	0.021	0.032	0.03	0.042	-0.006	-0.009	-0.019	0.008	-0.01	-0.021	0.006	0	0.003	0.029	-0.027	0.01	-0.05	0.012	-0.015	-0.462	-0.069	0.04	-0.027	0	-0.099	0.003	-0.026	-0.09	0.017	0.001
2012-05-30	-0.001	-0.06	0.004	0.04	-0.076	-0.05	0.006	-0.133	-0.097	0.004	-0.082	0.06	0	0.005	-0.027	-0.038	0.168	-0.007	-0.01	0	-0.079	0.061	-0.182	0.13	0.03	0.162	0	0.008	-0.071	-0.045	0.05	-0.128	-0.129
2012-05-31	-0.163	-0.144	-0.15	0.161	-0.053	0	-0.068	-0.047	-0.048	-0.187	-0.067	0.18	0.056	-0.146	0.027	-0.016	-0.026	-0.021	-0.04	0.06	-0.085	-0.007	0.134	0.102	0.01	-0.1	0	0.101	-0.06	-0.03	0.01	0	-0.056
2012-06-01	-0.185	-0.07	-0.183	-0.072	-0.116	-0.04	-0.097	-0.069	-0.08	-0.177	-0.041	0.21	-0.007	-0.008	-0.068	0.043	-0.186	-0.012	-0.05	-0.05	-0.078	-0.045	-0.099	-0.005	-0.02	-0.013	0	0.065	-0.106	-0.046	-0.08	-0.115	-0.104
2012-06-04	0.085	-0.071	0.051	0.472	0.05	0.07	0.048	0.045	0.069	0.132	0.045	-0.09	-0.083	-0.027	0.067	-0.081	-0.191	0.007	-0.08	-0.01	0.042	-0.033	-0.039	0	0.02	-0.128	0	-0.029	-0.02	0.032	-0.07	0.002	0.065
2012-06-05	0.023	0.133	-0.019	0.001	0.078	0.03	-0.024	-0.012	0.003	0.019	-0.003	-0.03	0.04	-0.01	0.034	0.043	-0.025	0.039	0.05	-0.05	0.027	-0.017	-0.117	0	-0.01	-0.089	0	0.018	-0.031	-0.008	-0.11	0	0.049
2012-06-06	0.027	0.093	0.034	-0.161	0.056	0.08	-0.109	0.099	0.105	0.064	0.072	-0.1	0.029	0.039	-0.02	0.017	0.022	0.01	0	-0.04	0.096	-0.029	-0.174	-0.22	-0.08	-0.044	0	-0.015	0	0.066	0	0.13	0.088
2012-06-07	0.142	0.065	0.164	0	0.004	-0.01	0.133	0.178	0.081	0.16	0.09	-0.45	0.042	-0.024	-0.082	0.004	0.043	0.015	0.04	0.01	0.127	0.017	-0.289	-0.067	-0.04	-0.222	0	0.01	0.34	0.067	-0.02	0.046	-0.017
2012-06-08	0.015	-0.035	-0.017	-0.2	-0.001	-0.05	-0.043	-0.052	-0.025	-0.002	-0.066	0.09	0.081	0.007	0.068	-0.025	0.068	-0.028	-0.09	-0.03	-0.019	-0.067	-0.264	0.139	0.025	0.21	0	0.085	-0.052	-0.065	-0.02	-0.084	-0.012
2012-06-11	0.052	0.022	0.071	0.14	-0.052	0.03	0.067	-0.045	0.006	0.036	0.009	0.06	0.01	-0.025	-0.09	-0.058	0.264	0.016	0.1	-0.01	0.042	0.02	-0.456	0	-0.015	0.218	0	0.016	0.03	-0.036	0.01	0.024	-0.046
2012-06-12	0.076	-0.092	0.115	-0.13	0.044	0	-0.013	0.12	0.119	0.133	0.078	0.03	-0.091	-0.035	0.011	0.064	0.127	-0.025	-0.04	-0.01	0.084	0.095	-0.026	0	-0.025	0.366	0	0.087	0.056	0	0.06	0.047	0.078
2012-06-13	0.058	0.05	0.051	-0.03	-0.038	-0.01	-0.006	0.023	0.064	0.029	0.086	0.03	-0.084	-0.002	-0.03	0.002	0.046	0.012	0.03	0.04	0.071	-0.089	0.089	0.079	-0.005	-0.052	0	0.112	0.074	0	0.05	0.053	-0.065
2012-06-14	-0.049	-0.076	-0.031	-0.06	0.036	-0.07	0.012	-0.022	-0.029	-0.04	-0.008	0.02	-0.055	0.034	-0.014	0.022	-0.052	-0.001	-0.03	-0.03	-0.025	-0.028	0.006	0.009	-0.03	0.15	0	0.146	-0.039	-0.025	-0.02	-0.019	0.043
2012-06-15	-0.089	0.043	-0.063	0.1	-0.078	0.03	0.042	-0.073	-0.039	-0.075	-0.047	-0.06	-0.11	0.01	-0.053	-0.017	-0.226	-0.01	0.01	-0.06	-0.062	-0.032	-0.204	-0.087	-0.045	0.04	0	-0.029	-0.026	0.042	-0.03	-0.066	-0.056
2012-06-18	-0.006	0.085	-0.025	-0.178	-0.007	0.02	-0.049	0.022	-0.001	-0.009	-0.019	-0.26	0	0.092	0.028	-0.001	0.12	-0.007	0.04	-0.08	0.019	0.015	0.01	0	0.005	0.21	0	0.232	-0.037	-0.025	-0.04	-0.005	-0.012
2012-06-19	0.05	-0.095	0.101	-0.043	0.045	0.07	-0.067	0.121	0.125	0.054	0.095	-0.11	0.041	-0.04	0.045	0.009	-0.142	-0.025	-0.02	-0.11	0.074	-0.103	-0.173	0.001	-0.1	-0.106	0	-0.087	0.044	-0.012	-0.14	0.057	0.046
2012-06-20	0.042	0.112	-0.004	-0.231	0.024	-0.03	0.024	0.082	0.055	0.026	0.119	-0.03	-0.075	0	-0.2	-0.229	-0.146	0.009	0.03	-0.06	0.106	0.029	0.091	0.035	-0.13	-0.329	0	0.049	0.039	0.064	-0.05	0.051	0.03
2012-06-21	-0.011	0.05	-0.025	0.211	-0.035	-0.05	0.012	-0.041	-0.076	-0.053	-0.087	-0.12	-0.051	-0.045	-0.151	-0.039	-0.03	-0.002	-0.02	-0.12	-0.08	-0.057	-0.285	-0.009	0.08	-0.16	0	-0.008	-0.042	-0.046	-0.07	-0.07	-0.03
2012-06-22	-0.023	-0.082	-0.006	-0.06	0.059	-0.01	-0.025	0.025	0.05	-0.028	0.035	0.08	-0.047	0.003	0.019	-0.054	0.044	0.005	-0.03	0.02	0.035	0.009	-0.677	0.062	-0.07	-0.158	0	-0.019	0	0.026	-0.01	0.025	0.056
2012-06-25	0.022	-0.053	-0.054	-0.16	-0.081	-0.06	0.055	-0.106	-0.109	-0.009	-0.108	0.01	0.01	-0.017	0.231	-0.06	0.226	0.004	0	0.08	-0.094	0.01	0.124	0.009	0.07	0.209	0	0.041	-0.09	-0.03	0.07	-0.057	-0.072
2012-06-26	0.039	-0.064	-0.009	0.1	0.019	-0.01	-0.14	0.052	0.055	0.038	0.047	-0.05	0.061	0.014	-0.033	-0.057	0.174	-0.008	0	-0.14	0.054	0.018	0.004	-0.035	-0.025	0.179	0	0.074	0.081	0.055	-0.09	0.019	0.024
2012-06-27	0.007	0.024	0.011	-0.241	-0.024	0.02	-0.049	0.047	0.057	0.014	0.044	0.03	0.075	0.012	-0.007	0.019	0.025	-0.015	-0.02	0.03	0.044	0.023	0.488	-0.035	-0.055	0.124	0	0.004	0.057	0.008	0.03	0.002	-0.007
2012-06-28	0.011	0.013	0.001	0.321	-0.045	-0.05	0.012	-0.058	-0.059	0.024	-0.057	-0.13	0	0.009	-0.06	0.001	-0.023	0.008	-0.02	0.05	-0.036	0.017	0.132	0.019	-0.05	0.031	0	0.015	-0.025	-0.029	0.08	-0.044	-0.037
2012-06-29	0.036	0.102	-0.023	-0.331	0.059	0.07	0.054	0.083	0.034	0.044	0.102	0.03	-0.007	0.016	-0.099	-0.609	-0.378	0.018	0.04	-0.15	0.053	-0.063	-0.097	-0.141	-0.025	-0.507	0	0.012	0.066	0.077	-0.04	0.091	0.059
2012-07-02	-0.081	0.023	-0.153	0.18	0	0	-0.079	-0.092	-0.065	-0.098	-0.094	-0.1	0.075	0.003	-0.033	-0.076	-0.067	-0.005	-0.02	-0.07	-0.094	0.008	-0.044	-0.138	0.01	-0.093	0	-0.099	-0.07	-0.057	0.01	-0.039	-0.056
2012-07-03	-0.041	-0.035	-0.098	-0.22	0.004	0.02	0.03	0.007	-0.007	-0.066	0.006	0.02	0.014	-0.205	0.098	-0.158	-0.099	-0.004	-0.02	-0.04	-0.032	0.017	-0.033	-0.063	-0.095	-0.058	0	0.191	-0.009	0.026	-0.05	0.068	0.041
2012-07-04	-0.029	0.045	-0.026	0.05	-0.029	0.01	0.012	-0.103	0	-0.006	-0.047	-0.07	0.083	-0.019	-0.131	0.094	0.137	-0.008	-0.02	-0.02	-0.061	-0.053	0.059	-0.039	-0.03	0.091	0	-0.058	-0.039	-0.019	-0.04	-0.042	0
2012-07-05	-0.035	-0.1	0.024	0.011	0.009	-0.03	0	-0.055	-0.176	-0.018	-0.063	0	0.027	0.016	-0.066	0.003	0.194	-0.01	-0.03	-0.1	-0.065	0.038	0.029	0.017	-0.03	0.398	0	0.21	-0.077	-0.037	0	-0.065	-0.029
2012-07-06	-0.148	-0.02	-0.155	-0.021	-0.032	-0.12	0	-0.075	-0.122	-0.148	-0.07	0.1	-0.034	-0.021	0.045	-0.018	0.061	-0.003	0	0.02	-0.115	-0.013	0.062	-0.012	0.055	0.159	0	0.219	-0.081	-0.024	-0.07	-0.063	-0.05
2012-07-09	0.065	-0.097	0.035	0	-0.026	0.01	-0.149	-0.004	-0.011	0.046	-0.017	0.05	0.028	-0.006	0.052	0.015	0.068	-0.004	-0.02	0.01	0.01	-0.023	0.024	0.017	0.01	0.103	0	0.498	-0.008	-0.015	-0.04	-0.011	-0.036
2012-07-10	-0.049	0.004	-0.033	-0.14	-0.01	0.02	-0.067	-0.009	-0.003	-0.018	0.008	-0.01	0.021	0.003	0.046	0.012	-0.141	-0.007	0.01	0.02	-0.006	0.021	0.228	-0.044	-0.085	-0.279	0	-0.286	0.006	0.031	-0.13	0.003	-0.011
2012-07-11	-0.051	0	-0.046	-0.09	0.027	-0.03	-0.148	-0.064	-0.038	-0.08	-0.046	0.02	0	-0.009	-0.066	0.001	-0.138	-0.009	-0.01	0.06	-0.037	-0.038	0.129	-0.037	-0.005	-0.181	0	-0.237	-0.011	-0.032	-0.2	-0.019	0.013
2012-07-12	-0.024	-0.115	-0.07	0.04	-0.047	-0.04	-0.123	-0.023	-0.02	-0.085	-0.037	-0.06	0	-0.038	0.052	-0.079	0.091	-0.014	-0.23	-0.08	-0.032	-0.093	-0.041	-0.051	-0.025	0.027	0	0.311	-0.018	-0.008	-0.03	-0.034	-0.037
2012-07-13	-0.032	0.013	-0.053	-0.09	0.004	0.01	-0.052	0.011	0.012	-0.005	0.018	-0.23	0.049	-0.008	-0.105	0.001	0.145	0.002	-0.03	-0.06	0.019	-0.107	-0.072	-0.152	-0.065	0	0	-0.203	-0.02	0.017	-0.05	0.018	0.013
2012-07-16	-0.05	0.028	-0.058	-0.09	-0.017	0.01	-0.029	-0.026	0.004	-0.073	-0.043	-0.31	-0.013	-0.047	-0.065	0.043	0.052	0	-0.02	-0.04	-0.036	0.044	-0.009	-0.016	-0.09	0.203	0	-0.026	-0.013	-0.023	0.03	-0.052	-0.02
2012-07-17	-0.074	0.02	-0.125	0.11	0.022	0	0	-0.014	-0.036	-0.077	0.014	-0.06	0.049	0.041	-0.026	-0.088	-0.075	-0.003	-0.07	-0.13	0.005	0.004	-0.031	-0.125	-0.08	-0.068	0	-0.173	0.027	0.017	-0.23	0.006	0.037
2012-07-18	0.013	-0.013	0.058	-0.08	-0.024	-0.02	-0.105	-0.009	-0.008	0.023	-0.026	0.09	-0.099	-0.024	-0.129	0.009	0.039	-0.015	-0.02	0.17	-0.014	-0.1	0.042	0	0.02	0.175	0	0.001	-0.051	-0.014	-0.01	-0.029	-0.014
2012-07-19	-0.011	0.007	-0.039	-0.15	0.039	0.01	0.092	0.017	-0.007	-0.023	0.013	-0.21	-0.048	0.019	-0.064	0.05	-0.065	-0.015	0.02	-0.06	0	0.01	0.008	-0.017	-0.275	0.097	0	-0.024	0.017	-0.008	-0.01	0.049	0.017
2012-07-20	0.001	-0.01	-0.003	-0.11	-0.044	0.01	-0.001	-0.058	-0.045	-0.016	-0.059	0.05	0	-0.01	-0.013	-0.003	0.154	0.001	0.01	-0.11	-0.066	0.037	-0.032	0.159	-0.04	0.26	0	0.026	-0.052	-0.021	0.12	-0.041	-0.053
2012-07-23	0.1	-0.115	0.134	0.05	-0.04	-0.02	-0.035	0.017	0.046	0.101	0.012	0.12	-0.052	-0.009	0.14	0.008	0.16	-0.017	-0.1	0	0.05	0.07	0.279	0.152	0.12	0.231	0	0.16	-0.012	-0.003	0.1	-0.012	-0.02
2012-07-24	0.06	0.04	0.181	0.12	0.005	0	0.069	0.056	0.066	0.087	0.073	0.02	0	0.004	0.032	0.089	0.248	0.009	0	0.17	0.115	0.054	0.008	-0.034	0.135	0.071	0	-0.071	0.048	0.023	0.02	-0.006	-0.047
2012-07-25	0.026	-0.06	0.019	-0.09	0.02	0	-0.076	0.024	-0.015	0.026	0.014	0.32	0.003	0.031	-0.039	0.063	-0.119	-0.009	-0.08	0.03	0	-0.073	0.582	0.017	-0.095	-0.158	0	0.154	0.019	-0.001	-0.1	-0.009	0.007
2012-07-26	-0.058	0.036	-0.053	0.04	0.05	0.02	-0.006	0.064	0.024	-0.068	0.068	-0.04	0.021	0.012	-0.058	-0.077	-0.399	0.01	0.01	0.04	0.005	-0.054	-0.054	-0.143	-0.095	-0.475	0	-0.08	0.1	0.005	-0.09	0.025	0.04
2012-07-27	-0.006	0.145	-0.013	0.15	0.099	0	-0.023	0.06	0.033	-0.004	0.063	-0.13	-0.069	0.006	-0.02	-0.082	-0.096	0.01	0.11	-0.03	0.026	0.019	-0.076	-0.075	-0.02	-0.196	0	-0.09	0.06	0.013	0.05	0.056	0.107
2012-07-30	-0.014	0.147	-0.05	-0.03	-0.046	0.03	0.023	-0.013	-0.036	-0.033	0.002	-0.11	-0.049	0.029	-0.044	-0.114	0.063	0.034	0.02	0.02	-0.034	-0.02	-0.053	0.016	0.09	-0.145	0	-0.138	0.048	-0.021	-0.01	0.002	-0.045
2012-07-31	-0.065	0.005	-0.054	-0.1	-0.025	0.03	-0.058	-0.09	-0.089	-0.068	-0.102	0.01	0.069	0.097	-0.032	-0.038	0.054	0.016	0.01	-0.11	-0.104	0.002	-0.001	0.084	0.025	0.101	0	0.003	-0.08	-0.029	-0.06	-0.067	-0.03
2012-08-01	-0.018	-0.007	-0.01	-0.06	0.035	0	0.174	0.089	0.048	-0.013	0.103	0.03	0.014	-0.015	0.012	0.052	-0.146	-0.016	-0.01	0.07	0.044	-0.068	-0.153	-0.109	-0.02	0.005	0	0.076	0.025	0	0.04	0.042	0.054
2012-08-02	-0.019	0.045	-0.039	-0.01	-0.039	-0.03	0.04	-0.134	-0.125	-0.026	-0.111	-0.01	-0.015	-0.011	-0.013	0.019	0.359	-0.005	-0.04	0.03	-0.11	-0.007	-0.011	0.042	0.015	0.35	0	-0.278	-0.095	-0.01	0.05	-0.077	-0.046
2012-08-03	0.023	-0.041	-0.063	0.12	0.099	0.04	-0.207	0.161	0.17	0.02	0.128	0.03	0	0.037	0.006	0.047	-0.215	-0.038	-0.07	-0.07	0.127	-0.096	-0.206	-0.025	-0.115	-0.158	0	0.804	0.075	0.033	-0.13	0.126	0.09
2012-08-06	0.02	0.135	0.019	-0.06	0	0.04	-0.016	-0.018	-0.032	0.015	-0.021	-0.13	0	-0.034	-0.007	-0.087	-0.082	0.003	-0.01	0.18	-0.016	-0.008	-0.509	-0.042	0.03	-0.131	0	-0.106	0.02	0.008	0.07	-0.067	-0.003
2012-08-07	0.04	0.035	0.007	-0.01	0.073	0.01	0.13	0.059	0.077	0.049	0.089	0.02	-0.033	-0.073	0.031	-0.011	-0.014	0.035	0.01	0.02	0.084	0.156	-0.345	-0.058	0.105	-0.004	0	-0.049	0.049	0.075	0.13	0.106	0.063
2012-08-08	-0.024	0.056	-0.014	0.06	-0.02	0	-0.01	-0.063	-0.038	-0.044	-0.071	0.11	-0.024	-0.011	0.007	0.007	-0.091	0.025	-0.03	0.03	-0.059	-0.013	0.055	0.042	0.04	0.106	0	0.045	-0.041	-0.014	0.03	-0.037	0.023
2012-08-09	0.01	-0.003	-0.01	0.04	-0.014	0	0.009	0.025	0.028	0.009	0.044	-0.12	0.058	0.003	0.005	0.026	-0.028	0.003	0.05	0.07	0.026	0.075	-0.119	0.041	0	-0.024	0	-0.031	0.058	0.02	0.06	0.055	0.044
2012-08-10	-0.041	-0.1	-0.013	0.21	-0.028	0.01	-0.036	-0.068	-0.072	-0.042	-0.078	0.06	-0.034	0.023	0	-0.033	0.055	-0.003	-0.01	-0.13	-0.079	0.037	0.071	-0.008	0.03	0.08	0	0.345	-0.051	-0.014	0.06	-0.078	-0.036
2012-08-13	0.042	0.035	0.063	-0.08	0.021	0.01	0.025	0.024	0.032	0.027	0.033	0.01	-0.022	0.04	0.219	0.044	-0.02	-0.009	0.02	0.02	0.046	0	0.178	0.133	0.055	-0.039	0	0.271	-0.004	-0.005	0.06	0.021	0.007
2012-08-14	-0.024	0.012	0.022	0	0.059	0.04	0	0.06	0.08	0.012	0.06	0.02	0.011	0.015	-0.02	-0.052	-0.038	0.004	0.04	0.05	0.063	-0.011	-0.327	-0.166	0.035	-0.151	0	-0.304	0.041	0.006	0.03	0.041	0.067
2012-08-15	0.036	0.05	0.008	-0.03	0.095	0.04	-0.002	0.083	0.069	0.038	0.079	-0.01	0.015	0	-0.02	-0.013	-0.073	0.025	0	0.12	0.078	-0.007	0.001	0.042	0.095	-0.065	0	0.157	0.053	0.014	-0.01	0.08	0.084
2012-08-16	-0.003	0.181	-0.01	0.14	0.006	-0.01	0.04	-0.042	-0.017	-0.004	-0.019	0.01	-0.039	0.046	0	0.043	0.018	0.043	0.14	0.04	-0.011	0	-0.031	-0.009	-0.015	-0.118	0	-0.199	-0.008	-0.025	-0.01	0.008	0.018
2012-08-17	-0.003	-0.056	0.003	-0.05	-0.017	-0.01	0	-0.034	-0.018	-0.003	-0.034	0	-0.111	-0.028	0	0.006	0	-0.028	-0.05	-0.01	0.028	-0.023	-0.125	0	0.045	-0.068	0	0.099	0.006	0.001	-0.02	-0.02	-0.021
2012-08-20	0.029	-0.01	-0.029	0.26	-0.011	0	0.071	0.011	0.03	-0.011	0.001	0	0.07	0	0	-0.033	-0.012	0.007	0	0.01	-0.032	-0.007	-0.148	0.001	-0.07	-0.155	0	-0.118	0.007	-0.004	0	-0.007	-0.003
2012-08-21	0.02	-0.02	0.021	-0.1	-0.004	0.01	-0.001	0.052	0.063	0.03	0.06	-0.04	0.012	0.008	0	-0.071	-0.122	-0.016	-0.03	-0.09	0.066	-0.02	-0.329	-0.034	-0.075	-0.098	0	-0.053	0.03	0.015	0	0.042	-0.009
2012-08-22	0.003	-0.052	-0.024	0.11	-0.094	-0.03	-0.053	-0.101	-0.097	-0.026	-0.091	0.01	-0.067	-0.024	0	0.057	-0.007	-0.001	0.01	0.06	-0.058	-0.001	0.05	0.034	-0.045	0.05	0	-0.018	-0.074	-0.003	0.03	-0.075	-0.107
2012-08-23	-0.085	-0.06	-0.055	-0.04	-0.011	-0.04	-0.041	-0.081	-0.056	-0.064	-0.098	-0.05	0.02	0.007	0.064	-0.085	0.046	0.004	-0.05	-0.06	-0.081	-0.029	0.085	0.025	-0.04	0.118	0	-0.184	-0.071	-0.03	-0.15	-0.064	-0.021
2012-08-24	-0.024	-0.045	-0.025	-0.13	0.004	0.01	-0.051	-0.041	-0.022	-0.02	-0.033	0.05	0.007	-0.021	0.132	0.002	0.021	-0.02	-0.04	0.01	-0.027	-0.001	0.059	-0.025	0.1	0.052	0	0	-0.014	-0.026	0.08	-0.041	0.012
2012-08-27	0.037	-0.05	0.036	-0.01	-0.024	0.02	-0.001	0.014	-0.011	0.015	0.024	0.01	0.007	-0.021	-0.001	0.019	-0.008	0.002	-0.02	-0.06	0.022	-0.016	0.066	-0.003	0.01	-0.059	0	-0.024	0.02	0.027	-0.1	-0.012	-0.034
2012-08-28	-0.017	-0.02	-0.002	-0.07	-0.008	-0.02	-0.09	-0.009	-0.015	0.004	-0.014	0.03	0.014	-0.012	0.067	-0.014	0.104	0	0	0.01	-0.006	0.001	0.088	0.028	-0.02	0.083	0	-0.189	-0.04	-0.019	0.01	-0.028	-0.015
2012-08-29	0.043	-0.007	0.067	0.07	0.004	-0.01	0.049	0.043	0.027	0.066	0.032	0	-0.034	0.003	0.08	0.016	-0.05	-0.011	-0.03	0.01	0.03	0.044	-0.112	-0.025	-0.03	-0.02	0	-0.054	0.028	-0.006	0	0.017	0.015
2012-08-30	-0.018	-0.061	-0.01	-0.11	-0.034	-0.02	0.039	-0.029	-0.051	0.015	-0.052	0	0.006	0.017	0.053	-0.025	0.017	0.005	0.01	0.02	-0.043	0.007	-0.009	0.009	-0.065	0.137	0	-0.001	-0.032	-0.034	0	-0.052	-0.024
2012-08-31	-0.005	-0.02	-0.012	-0.14	0.008	0.01	-0.081	0.013	-0.013	0.01	0.024	-0.15	0.049	0.047	-0.054	-0.009	0.083	-0.009	-0.02	0	-0.016	-0.053	-0.089	-0.009	0.015	0.146	0	0.028	0.042	0.031	-0.04	0.177	-0.08
2012-09-03	0.016	-0.044	0.059	0.03	0	-0.03	0	0.012	0.025	0.034	0.006	0.03	0.069	-0.026	-0.193	-0.006	-0.088	-0.013	-0.02	0.02	0.024	-0.012	-0.073	-0.033	-0.06	0.137	0	0.255	-0.02	-0.02	0.05	0.024	0
2012-09-04	-0.021	0.027	0.024	0.03	-0.041	0	0.049	0.042	0.02	0.003	0.021	-0.01	0	-0.003	-0.02	0.032	-0.114	0.024	0.01	-0.12	0.019	-0.026	-0.376	0	-0.065	-0.278	0	-0.053	0.001	-0.002	-0.09	-0.025	0.026
2012-09-05	0.023	-0.047	0.005	0.02	0.021	-0.03	0.019	0.349	0.254	0.039	0.038	0.06	0.035	-0.033	0	-0.041	-0.147	-0.006	-0.02	0.11	0.032	0.009	0.214	-0.017	0.02	-0.141	0	-0.071	0.033	0.012	0	0.018	0.022
2012-09-06	0.032	0.027	0.027	0.05	0.082	0.05	0.06	0.083	0.092	0.01	0.142	0.02	0.021	-0.02	0.065	-0.033	-0.205	0.006	0	-0.06	0.099	-0.021	-0.461	-0.017	0.01	-0.373	0	-0.121	0.07	0.032	-0.01	0.067	0.08
2012-09-07	0.015	0.118	-0.052	0	0.016	0	0.066	-0.041	-0.036	-0.039	-0.027	0.12	-0.014	0.041	-0.077	-0.22	-0.225	0.013	0.07	0	-0.029	-0.005	-0.564	-0.016	-0.05	-0.334	0	-0.312	-0.031	0.049	-0.13	-0.028	-0.008
2012-09-10	0.013	-0.061	0.038	0.03	-0.026	0.02	0.026	0.026	0.044	0.034	0.021	-0.1	-0.021	-0.023	-0.088	0.012	0.095	-0.018	-0.03	0.01	0.025	0.065	0.218	0.14	-0.035	-0.036	0	0.05	0.018	0.012	0.08	0.047	-0.014
2012-09-11	-0.072	-0.01	-0.064	-0.02	0.032	0.02	0.03	-0.009	-0.027	-0.081	-0.006	-0.02	0.035	0.006	0.033	-0.057	-0.101	-0.004	-0.03	0.16	-0.03	-0.036	-0.041	-0.157	0.01	-0.024	0	0.011	-0.027	0.009	-0.02	0.006	0.047
2012-09-12	0.054	0.051	-0.034	0.03	0.045	0.02	-0.001	0.092	0.043	0.044	0.101	-0.08	-0.018	0.015	-0.053	-0.167	-0.051	0.011	0.04	0.05	0.038	0.06	-0.218	0.032	0.09	-0.086	0	-0.004	0.079	0.017	0.13	0.092	0.057
2012-09-13	-0.031	0.054	-0.004	0	-0.029	0	-0.027	-0.018	-0.069	-0.031	-0.083	0.02	0.001	-0.024	-0.014	-0.081	-0.022	0.017	0.03	-0.02	-0.086	0.004	-0.004	-0.007	0.005	0.063	0	0.055	-0.032	-0.032	0.04	-0.018	-0.037
2012-09-14	0.085	0.128	0.045	0.22	0.092	0.1	0.083	0.149	0.114	0.076	0.15	-0.13	-0.009	0.003	-0.13	-0.057	0.071	-0.026	0	-0.07	0.127	0.046	0.016	-0.041	0.105	0.142	0	-0.023	0.124	0.049	0.01	0.153	0.149
2012-09-17	0.035	0.128	0.055	0.01	-0.021	0	-0.048	-0.024	-0.008	0.032	-0.022	0.08	0.039	0.003	0.032	-0.07	0.084	0	0.05	0.07	-0.004	0.034	0.24	0.033	-0.005	0.192	0	-0.03	0.01	-0.025	0.03	-0.045	-0.027
2012-09-18	-0.067	-0.05	-0.039	-0.034	-0.032	0	-0.021	-0.032	-0.033	-0.036	-0.058	0.04	0	-0.015	0.065	0.163	-0.06	0.013	-0.03	-0.02	-0.049	-0.02	0.327	-0.017	-0.09	-0.085	0	-0.027	-0.041	0.003	-0.06	-0.044	-0.031
2012-09-19	0.013	0.012	0.018	0.024	-0.028	0	-0.032	-0.028	0.014	0.016	-0.031	-0.01	-0.014	0	0.032	-0.297	-0.118	0.004	0.03	-0.03	-0.014	0.007	-0.071	0.068	-0.045	-0.195	0	-0.1	-0.018	-0.009	0.12	-0.033	-0.039
2012-09-20	0.015	-0.115	0.022	-0.03	-0.027	-0.04	0.041	-0.034	-0.035	0.021	-0.027	0.02	-0.082	-0.005	0.065	-0.015	0.056	-0.016	-0.05	-0.04	-0.009	-0.028	-0.026	-0.042	0.045	0.094	0	-0.039	-0.042	-0.002	-0.01	-0.046	-0.008
2012-09-21	-0.003	0.058	-0.023	0.04	-0.011	0	-0.058	0.015	0.014	-0.015	0.031	-0.04	-0.008	0.005	0.013	-0.06	0.073	-0.001	-0.01	-0.19	0.01	-0.081	0.018	-0.025	-0.08	-0.042	0	0.138	0.026	-0.002	0	0.036	-0.01
2012-09-24	-0.039	-0.066	-0.034	-0.03	-0.033	-0.03	-0.01	-0.046	-0.029	-0.009	-0.038	-0.01	0.09	-0.01	0	-0.069	0.002	-0.005	-0.02	0.06	-0.03	0.048	0.035	0.042	0	-0.083	0	-0.011	-0.01	-0.015	-0.04	-0.02	-0.04
2012-09-25	0	-0.067	-0.006	-0.09	-0.001	0.01	-0.069	0.026	0.009	0.011	-0.001	-0.06	0.002	0.013	0.007	0.103	0.052	-0.001	-0.01	0	0.001	-0.028	0.134	0.025	-0.135	0.072	0	0.02	-0.006	-0.004	-0.07	0.005	-0.044
2012-09-26	-0.077	-0.082	-0.041	0.035	-0.068	-0.03	-0.031	-0.141	-0.143	-0.072	-0.101	0.06	0	0	0.032	0.147	0.112	-0.012	0	-0.06	-0.095	-0.113	0.271	0.008	-0.025	0.268	0	0.086	-0.06	-0.006	-0.02	-0.123	-0.061
2012-09-27	0	-0.043	-0.009	-0.005	0.009	0	-0.001	-0.006	-0.001	-0.001	-0.009	0.02	-0.021	-0.006	0.05	0.067	-0.096	-0.003	0.02	0	-0.018	-0.043	-0.068	-0.05	0.04	-0.078	0	-0.004	-0.007	-0.018	-0.09	0.035	0.046
2012-09-28	-0.028	-0.038	-0.033	-0.095	-0.029	0.03	0	-0.02	0.007	-0.029	-0.031	-0.02	-0.004	-0.013	-0.093	-0.04	-0.017	-0.008	-0.05	0.03	-0.025	-0.044	0.271	-0.025	0.06	-0.001	0	-0.186	-0.004	-0.038	0.02	0	-0.023
2012-10-01	0.037	-0.044	0.033	0.055	-0.012	0.03	0.01	0.033	0.024	0.031	0.056	0.07	-0.003	0.012	-0.076	-0.075	-0.025	-0.01	0	-0.02	0.046	0.04	-0.092	0.118	0.12	-0.079	0	-0.018	0.024	-0.006	0.09	0.007	-0.015
2012-10-02	0.011	0.01	0.004	-0.02	0.01	0.01	-0.001	-0.003	-0.002	-0.009	-0.018	0.05	0	0	-0.016	-0.061	-0.058	-0.001	-0.03	0.02	-0.013	-0.04	-0.028	-0.084	-0.085	-0.116	0	0	0	0.011	-0.09	-0.03	0.002
2012-10-03	-0.038	-0.036	-0.04	-0.02	-0.006	-0.02	0.019	-0.026	-0.007	-0.003	-0.015	0.01	-0.043	-0.014	-0.016	0.013	0.022	0.004	0	-0.02	-0.022	0.03	-0.332	0	-0.02	0.033	0	-0.005	-0.035	-0.038	0.17	-0.022	-0.004
2012-10-04	0.11	0.05	-0.024	0.03	0.043	-0.02	-0.102	0.018	0.01	-0.013	0.014	0.02	0.036	0.002	0.011	-0.002	0.029	0.007	-0.02	-0.02	0.019	0.008	0.076	-0.034	0.05	0.09	0	-0.025	0.012	0.006	-0.17	0.016	0.057
2012-10-05	0.023	0.06	-0.014	-0.15	0.045	0.02	0.071	0.059	0.063	0.004	0.064	-0.13	-0.008	0.01	-0.059	-0.022	-0.088	0.005	0	-0.04	0.055	-0.033	-0.479	-0.05	0.125	-0.176	0	-0.071	0.05	0.038	-0.01	0.069	0.07
2012-10-08	-0.016	0.031	-0.025	0	0	-0.01	-0.001	-0.049	-0.05	-0.014	-0.046	-0.06	0	-0.01	0.041	-0.031	0.031	0	0.01	-0.04	-0.044	-0.011	-0.16	-0.035	0.265	0.027	0	0.004	-0.034	-0.027	0.09	-0.042	0
2012-10-09	0	-0.003	-0.017	-0.06	-0.002	0	-0.021	0.001	0.002	-0.026	0.018	-0.03	0.001	-0.006	0.039	-0.019	0.031	-0.003	0	0.05	0.018	0.011	0.119	-0.023	-0.085	0.08	0	-0.018	-0.003	-0.013	0.05	-0.002	-0.03
2012-10-10	-0.038	0.02	-0.016	0.03	-0.012	-0.02	-0.037	0.011	-0.002	-0.036	0.014	-0.02	-0.056	0.012	0.022	-0.014	-0.006	-0.004	-0.05	0	-0.014	-0.046	-0.024	-0.025	-0.125	-0.009	0	0.001	0.005	0.004	-0.02	0.039	-0.033
2012-10-11	-0.016	-0.048	-0.025	0	0.013	0	0.035	0.008	0.003	-0.029	0.006	-0.08	-0.021	0.007	-0.031	-0.041	-0.087	-0.012	0.01	0	0	-0.077	-0.13	-0.05	0.015	0.002	0	0.015	-0.005	0.002	-0.03	0.017	-0.012
2012-10-12	-0.021	-0.012	-0.029	0	-0.005	-0.01	0.02	-0.05	-0.047	-0.014	-0.056	-0.27	-0.014	0.007	-0.033	-0.165	-0.039	0.009	0.02	0.06	-0.051	0.003	-0.176	0.167	-0.07	-0.175	0	-0.125	-0.015	-0.008	-0.02	-0.063	-0.012
2012-10-15	-0.018	-0.02	-0.041	-0.08	-0.004	0	-0.108	-0.003	0.009	-0.036	0.001	-0.11	0	0	0.038	-0.046	0.004	-0.01	0	0	0.007	0.003	0.131	-0.257	0.05	0.142	0	-0.074	0.013	-0.006	0	0.038	0.012
2012-10-16	0.044	0	0.049	-0.1	0.027	0.02	0.071	0.073	0.06	0.063	0.082	-0.2	0.035	-0.017	-0.068	0.059	-0.045	0.004	0.01	0.03	0.077	0.036	-0.105	-0.074	-0.03	0.006	0	-0.031	0.079	0.015	-0.04	0.061	0.054
2012-10-17	0.045	0.103	0.026	0.02	0.088	0	-0.037	0.087	0.079	0.038	0.085	0.19	0.007	0	-0.07	-0.056	-0.173	0.01	0.03	0.05	0.068	-0.006	-0.327	-0.049	-0.1	-0.297	0	-0.303	0.079	0.025	-0.05	0.097	0.1
2012-10-18	-0.011	0.109	-0.002	0	-0.013	-0.01	-0.031	-0.006	0.002	0.104	-0.019	-0.17	0	-0.017	0.005	0.034	0.01	0.022	0.05	0.02	-0.021	-0.047	0.061	0	-0.005	-0.097	0	0.056	0.011	0.023	0.06	0.002	0.009
2012-10-19	-0.013	-0.04	-0.006	-0.02	-0.054	0	0.04	-0.015	-0.025	-0.021	-0.005	0.09	-0.055	-0.007	-0.037	-0.062	0.002	-0.01	-0.01	-0.02	-0.004	-0.072	-0.189	-0.032	-0.03	-0.029	0	-0.24	-0.002	-0.016	-0.07	-0.038	-0.065
2012-10-22	0.018	-0.035	0.031	-0.05	0.027	0.02	0	0.014	0.011	0.018	0.021	0	-0.056	0.004	0.039	0.017	-0.002	-0.002	0.02	0.04	0.024	-0.005	-0.008	-0.041	0	0.104	0	-0.031	-0.001	-0.014	-0.04	0.023	0.049
2012-10-23	-0.005	0.031	0.033	-0.06	-0.02	-0.03	-0.043	-0.048	-0.041	0.01	-0.056	0	-0.052	0.003	-0.057	-0.006	0.093	0.003	-0.01	-0.09	-0.051	0.005	0.239	0.154	0.005	0.187	0	0.039	-0.028	-0.04	0.04	-0.079	-0.054
2012-10-24	0	0.05	0.011	-0.03	-0.002	0	-0.001	-0.005	-0.003	0.012	0.002	-0.05	0	0	0.024	0.031	-0.029	-0.006	-0.02	0.13	0.004	0.027	0.027	0.001	0.015	-0.026	0	0.006	-0.055	0.012	0	0.024	0.033
2012-10-25	0.005	0.007	0.012	-0.06	0.042	0.03	0	0.014	-0.009	0.018	0.027	0.01	-0.039	-0.007	0.042	0.012	0.021	0.002	-0.01	0	0.028	-0.001	0.046	-0.057	0.045	-0.046	0	-0.008	0.034	0.021	0	0.066	0.018
2012-10-26	-0.037	-0.01	-0.029	-0.08	-0.053	0.01	0	-0.059	-0.04	-0.024	-0.059	0.19	0.001	0	0	-0.057	0.043	-0.013	-0.02	0.01	-0.046	0.024	0.226	0.072	0.005	0.021	0	0	-0.036	-0.013	0	-0.051	-0.063
2012-10-29	0.011	-0.033	-0.015	-0.01	-0.042	0	-0.05	-0.059	-0.073	0.008	-0.061	0.37	0.015	0.005	-0.053	0.137	0.104	0.006	0	0.05	-0.045	0.054	0.058	-0.034	0.005	0.064	0	0.009	-0.045	-0.01	0	-0.063	-0.028
2012-10-30	-0.005	-0.075	-0.011	-0.01	0.014	0	-0.042	0.033	0.019	-0.008	0.005	-0.2	0.011	0.048	-0.013	-0.021	-0.012	-0.011	-0.01	0	0.006	0.038	0.001	0.001	0.01	0.007	0	-0.008	0.003	0.002	-0.02	0.027	0
2012-10-31	-0.005	0	0.017	0.06	-0.028	0.02	0.039	-0.036	0.027	0.009	0	-0.04	-0.001	0.034	0	-0.056	-0.021	0.013	-0.01	-0.05	0.004	-0.047	0.084	-0.024	0	-0.031	0	-0.083	0.008	0.019	-0.09	0.026	-0.027
2012-11-01	-0.034	0.006	-0.019	0.005	0.004	0	-0.216	-0.009	-0.005	-0.033	-0.006	0	0.002	-0.024	-0.041	0.042	-0.052	0.006	0	-0.07	-0.009	0	0.014	-0.001	-0.03	-0.054	0	0.044	-0.04	-0.033	-0.05	0.015	0.036
2012-11-02	0.004	0.034	-0.004	0	-0.017	0	0.009	-0.008	-0.01	0.011	-0.021	0	-0.001	0.006	-0.037	0.067	0.027	0.001	0.01	0	-0.033	-0.087	0.289	0.025	-0.01	0.098	0	0.041	-0.027	0.004	0	-0.011	-0.013
2012-11-05	-0.032	-0.004	-0.019	-0.055	-0.007	0.01	-0.006	-0.026	-0.005	-0.023	-0.037	-0.01	0	-0.002	-0.018	-0.096	0.068	-0.01	0.02	0.01	-0.017	-0.102	0.094	0	0.01	0.087	0	0.022	-0.04	-0.022	-0.23	-0.043	-0.038
2012-11-06	-0.051	0.014	-0.025	0.12	0.044	0	-0.059	0.004	0.006	-0.001	0.017	-0.01	0.007	-0.012	0.03	0.102	-0.105	-0.006	0	0.01	0.012	0.018	-0.05	-0.042	-0.015	-0.101	0	-0.022	0.017	0.015	-0.08	0.003	0.072
2012-11-07	-0.023	0.021	-0.03	0.03	-0.057	-0.01	-0.022	-0.058	-0.047	-0.026	-0.066	-0.06	-0.008	0.008	-0.047	-0.096	0.008	0	0	0.02	-0.056	-0.101	-0.053	0	0	0.033	0	-0.021	-0.047	-0.019	-0.08	-0.057	-0.107
2012-11-08	-0.014	-0.041	-0.016	0.07	-0.038	0.02	0.014	-0.017	-0.021	-0.013	-0.003	0.15	0	0	0.047	0.009	0.086	-0.018	-0.03	-0.09	-0.021	-0.006	0.127	-0.008	-0.01	0.159	0	-0.043	0.005	-0.001	-0.08	0.014	-0.026
2012-11-09	-0.038	-0.05	-0.031	0.02	0.003	-0.01	-0.025	-0.009	-0.017	-0.041	-0.022	-0.04	-0.007	0.024	-0.075	0.014	-0.012	-0.01	0.01	-0.05	-0.013	-0.117	0.123	-0.001	-0.02	-0.015	0	0.13	-0.017	-0.023	-0.14	-0.038	-0.005
2012-11-12	-0.009	-0.024	-0.015	-0.04	0	-0.01	-0.069	-0.005	-0.014	-0.015	0.006	-0.06	-0.014	-0.004	-0.038	0.073	0.026	-0.004	0.02	0.01	0.002	0.012	0.017	0.012	0.01	0.046	0	0.113	0.017	-0.005	0.04	-0.019	0
2012-11-13	-0.037	-0.031	-0.033	0.155	-0.02	-0.03	0.077	0	-0.003	-0.038	-0.015	0.04	0.007	0	-0.07	-0.025	-0.012	0.002	-0.02	0.03	-0.019	-0.004	0.07	-0.01	0.035	0.048	0	0.023	0.004	0.001	0.11	-0.004	-0.019
2012-11-14	0.024	0.013	0.013	0.018	0.006	0.01	-0.08	-0.012	-0.003	0.031	0.009	-0.06	-0.069	0	-0.059	-0.109	-0.046	0.007	0	0.02	0.008	0.014	-0.043	0.02	0.03	-0.028	0	0.008	0.027	-0.012	0.02	0.038	-0.005
2012-11-15	-0.002	-0.035	-0.014	0	0.021	-0.01	0.078	0.006	0.004	-0.028	0.003	-0.02	0.005	-0.021	0	-0.043	-0.061	-0.005	-0.01	-0.09	0.013	0.041	0.08	-0.02	0.045	-0.018	0	-0.002	0.017	-0.003	0.02	-0.017	0.005
2012-11-16	-0.017	0.002	0.001	-0.076	-0.028	0	-0.001	-0.017	-0.009	-0.001	-0.016	0	-0.061	0.003	0	-0.046	-0.02	-0.002	0	0.11	-0.018	-0.035	-0.085	0	-0.08	-0.016	0	-0.018	-0.005	0.015	0.04	-0.001	-0.01
2012-11-19	0.016	0.051	0.003	0.006	0.043	0.06	0.209	0.028	0.022	-0.006	0.024	0.03	-0.004	-0.002	0.01	-0.009	0.005	0.001	0.02	-0.01	0.016	0.001	-0.375	-0.08	0.005	0.015	0	0.041	0.015	0.006	-0.19	0.042	0.029
2012-11-20	0.06	0.07	0.064	0	0.021	0	-0.091	0.037	0.048	0.088	0.052	-0.02	-0.01	0.01	-0.001	-0.02	0	-0.003	0.01	-0.07	0.052	0.053	-0.214	-0.07	-0.035	-0.023	0	-0.104	0.05	0.026	-0.06	0.071	0.055
2012-11-21	0.018	0.045	0.02	0.031	0.005	0.03	-0.002	0.002	0.021	0.022	0.023	0.08	0	0.007	0.004	-0.136	-0.046	0.004	-0.01	0.15	0.028	-0.039	-0.297	-0.16	0.02	-0.156	0	-0.009	0.022	0.023	0.01	0.007	0.012
2012-11-22	-0.006	0.054	-0.013	0.019	0.011	0.05	0.07	0.003	-0.015	-0.005	0.001	-0.02	0.034	0.018	-0.002	-0.057	-0.046	0.003	0.03	0.03	-0.008	0.006	-0.056	-0.02	0.025	-0.063	0	-0.175	-0.002	0.012	-0.11	-0.006	0
2012-11-23	0.003	0.046	-0.023	-0.073	0.012	0.03	-0.071	0.006	0.006	0.002	0.016	-0.02	0.027	0.004	0.007	0.028	-0.05	0	0.02	0.03	0.013	0.004	0.021	0.01	0.015	-0.034	0	0	0.015	-0.01	-0.01	-0.005	0.013
2012-11-26	-0.024	-0.026	-0.026	0	-0.025	-0.02	0.029	-0.044	-0.036	-0.029	-0.032	0.07	0.006	-0.026	0.025	0.061	0.02	-0.004	-0.01	0.01	-0.04	-0.044	0.162	-0.01	-0.015	0.01	0	-0.043	-0.046	-0.019	-0.09	-0.003	-0.027
2012-11-27	-0.023	0.02	-0.024	-0.068	-0.034	-0.02	-0.025	0.015	0.011	-0.021	0.011	-0.02	0.011	-0.013	0.011	-0.055	-0.011	-0.001	0.02	-0.02	0.004	-0.044	-0.241	0.01	-0.02	-0.08	0	0.073	0.018	-0.002	-0.03	0.015	-0.027
2012-11-28	-0.066	-0.06	-0.055	0.024	-0.014	-0.04	-0.007	-0.055	-0.064	-0.077	-0.059	0	0.072	0	0.003	0.004	-0.158	-0.015	-0.02	-0.13	-0.06	-0.043	-0.051	0.02	0.02	-0.219	0	-0.074	-0.059	-0.037	0.02	-0.085	-0.006
2012-11-29	-0.003	-0.02	-0.018	0.039	-0.003	0.02	-0.001	0.01	0.015	0.002	0.008	-0.05	-0.049	0.015	-0.02	0	-0.023	-0.005	0	0.14	0	-0.015	-0.083	-0.11	-0.03	0.055	0	0.039	0.022	0.013	-0.12	-0.015	-0.013
2012-11-30	-0.007	-0.045	-0.03	-0.012	-0.011	0.02	-0.05	0.011	0.005	-0.017	-0.006	-0.04	0.069	-0.031	-0.005	-0.063	-0.075	-0.005	0	-0.08	-0.006	-0.058	0.052	-0.04	0.02	-0.03	0	-0.109	-0.004	-0.009	-0.08	0.022	-0.007
2012-12-03	0.032	-0.047	0.02	-0.023	0	0.01	0.049	0.038	0.027	0.018	0.047	0	0.104	-0.001	0.074	-0.024	-0.053	-0.003	0.01	-0.14	0.033	0.052	-0.178	-0.09	0.015	-0.139	0	-0.045	0.043	0	-0.16	0.046	0.009
2012-12-04	0.006	0.07	0.003	-0.093	-0.003	0.02	0	-0.02	-0.018	-0.008	-0.016	0.02	-0.143	-0.003	-0.081	0.018	-0.021	-0.003	0	0.07	-0.01	0.027	0.043	-0.02	-0.02	0.035	0	0.068	-0.012	0.013	-0.19	-0.012	-0.017
2012-12-05	-0.034	-0.015	-0.03	-0.007	-0.011	0.01	-0.007	-0.046	-0.047	-0.044	-0.054	-0.04	0.004	0	-0.002	-0.015	0.038	0.008	0.05	-0.08	-0.048	-0.028	-0.043	0.05	-0.04	0.175	0	0.113	-0.037	-0.031	0.11	-0.031	-0.014
2012-12-06	-0.006	-0.025	-0.019	-0.13	0.009	0.01	-0.001	-0.018	-0.041	-0.004	-0.051	-0.05	-0.056	-0.001	0.004	0.15	0.134	-0.021	0	0.08	-0.04	-0.022	0.02	0	-0.06	0.03	0	0.03	-0.025	-0.01	0	-0.038	-0.005
2012-12-07	-0.042	-0.023	-0.037	-0.05	0.016	-0.09	-0.027	0.01	0.003	-0.046	-0.012	-0.06	0	-0.011	-0.003	0.011	-0.058	0.013	-0.03	0.01	-0.024	-0.11	0.012	-0.03	-0.04	0.041	0	-0.088	-0.01	-0.006	0.04	0.002	0.037
2012-12-10	0.009	0.02	0.019	0.05	-0.009	0	0.026	0.006	0.012	-0.003	0.014	-0.14	0.048	0.013	-0.014	0.061	0.286	-0.004	0.03	0.01	0.017	-0.08	0.03	-0.09	-0.015	0.069	0	0.164	-0.002	-0.02	0	0.031	-0.005
2012-12-11	0.029	-0.014	0.019	0.14	0.029	0.02	-0.016	0.03	0.006	0.027	0.031	-0.28	-0.021	0.006	-0.004	0.096	-0.101	0.002	0.01	0.01	0.018	0.012	-0.035	-0.03	-0.045	-0.097	0	0.159	0.02	-0.001	-0.05	0.027	0.038
2012-12-12	-0.002	0.079	-0.009	-0.038	0.029	-0.03	-0.003	0.005	0.004	-0.008	0.01	0.12	0.049	-0.001	-0.128	-0.043	-0.075	-0.003	0.01	0	0.003	0	-0.199	-0.05	0.005	-0.085	0	-0.22	0.002	0.029	-0.1	0.021	0.046
2012-12-13	0.012	0.098	0.006	-0.052	0.04	-0.02	-0.029	0.051	0.01	0.009	0.011	-0.05	0.007	-0.019	-0.051	-0.015	-0.003	0.027	0.04	0.02	0.018	0.034	-0.124	0.04	-0.025	0.023	0	0.009	0.013	0.02	-0.01	0.039	0.03
2012-12-14	-0.011	0.07	-0.016	0.029	-0.009	0.02	0.044	0.012	0	-0.002	0.006	0.05	0.069	-0.016	0.013	-0.005	-0.044	0.005	0	-0.02	-0.016	0.002	-0.095	-0.03	0.03	-0.021	0	-0.002	0.026	0.029	-0.03	0.001	-0.028
2012-12-17	0.042	-0.037	0.033	-0.079	0.033	0	-0.041	0.015	0.022	0.039	0.014	0.01	-0.007	-0.002	0.001	-0.025	-0.033	0.005	0.01	0	0.029	-0.011	0.008	0.03	0	0.052	0	0.025	0.014	-0.005	0	0.029	0.069
2012-12-18	0.031	0.057	0.025	0.007	0.018	0.02	-0.006	0.04	0.037	0.031	0.049	0.04	0.018	0.008	-0.028	-0.008	-0.114	0.018	0.04	0.02	0.033	0.006	-0.035	0.02	-0.025	-0.123	0	-0.033	0.049	0.015	-0.05	0.063	0.048
2012-12-19	-0.017	-0.005	-0.055	0.053	0.005	-0.02	-0.008	0.025	0.011	-0.04	0.006	-0.11	-0.006	0.006	-0.032	-0.084	-0.06	0.02	0	0.02	-0.001	-0.037	-0.079	0.01	-0.055	-0.05	0	-0.228	0.045	0.024	0.06	0.003	-0.014
2012-12-20	-0.029	-0.015	-0.06	0.104	-0.007	0.02	-0.001	-0.013	-0.016	-0.018	-0.005	-0.17	-0.042	0	-0.013	-0.027	0.029	-0.005	0.01	0.017	-0.016	-0.118	-0.013	0.02	-0.055	-0.035	0	-0.08	0.005	-0.002	0.05	-0.009	-0.007
2012-12-21	0.005	-0.04	0.007	-0.037	-0.035	0.01	-0.001	-0.033	-0.046	-0.006	-0.038	-0.06	-0.036	-0.011	0.032	0.003	0.055	-0.006	-0.03	-0.057	-0.021	0.004	-0.01	0.03	0.005	0.037	0	-0.091	-0.001	-0.005	0.02	-0.062	-0.03
2012-12-24	-0.004	0.007	-0.007	0	0.015	-0.02	0	0	0	0.013	0	0	0	-0.014	0	0.012	0.024	0	0.03	-0.03	-0.009	-0.012	0.019	-0.02	0	0.046	0	0	0	0	0	0.031	0.006
2012-12-25	-0.001	0	0	0	0	0	0	0	0	0	0	0	0	0	0	-0.013	0	0.005	0	0	0	0	-0.001	0.04	0	-0.007	0	0	0	0	-0.06	0.002	0
2012-12-26	0	0	0	0.003	0	-0.01	0	0	0	0	0	0	0	-0.017	-0.009	-0.012	0.003	0.019	0.03	-0.08	0	0	0.004	0	0	-0.037	0	0	0	0	-0.01	0	-0.027
2012-12-27	0.008	0.01	-0.003	-0.013	-0.024	0	-0.076	-0.062	-0.07	-0.014	-0.055	0.02	0.001	-0.001	0.059	-0.016	0.031	0.014	-0.02	0.1	-0.05	0	-0.024	-0.01	0.02	0.012	0	0.092	-0.038	-0.002	0.09	-0.111	-0.015
2012-12-28	-0.01	-0.04	0.001	-0.127	-0.026	0.02	0.005	-0.007	-0.018	0.012	-0.022	-0.01	0.007	-0.005	-0.08	-0.006	-0.025	-0.001	-0.06	-0.04	-0.023	-0.017	0.011	0.05	0.01	0.016	0	-0.195	-0.031	-0.036	-0.04	0.013	-0.033
2012-12-31	-0.012	-0.037	0.001	0	0.035	0	-0.026	0	0	-0.003	0	0	0	-0.057	0	-0.035	0.023	0	0	-0.08	0.004	0	-0.047	0	0.01	0.012	0	0	0	0	0.01	0.021	0.056
2013-01-01	0.008	0	0	0	0	0	0	0	0	0	0	0	0	-0.055	0	0	0	0	0	0	0.003	0	-0.022	0	0	0	0	0	0	0	0	0.001	0
2013-01-02	0.084	0.117	0.077	-0.08	0.066	0	0.036	0.126	0.145	0.085	0.136	-0.03	-0.008	-0.001	-0.024	-0.011	-0.254	0	0.03	0.13	0.12	0.1	-0.339	0	-0.01	-0.273	0	-0.075	0.1	0	0.14	0.145	0.078
2013-01-03	0.042	-0.024	0.082	0.04	0.057	0.03	0.05	0.037	0.045	0.034	0.03	-0.15	0	-0.026	-0.021	0	-0.028	0	-0.05	-0.09	0.075	0.082	-0.191	0	0.06	-0.01	0	0.002	0.037	0.016	0.14	0.085	0.076
2013-01-04	0.035	0.065	0.045	0.016	0.01	0.01	0.066	0.066	0.057	0.031	0.073	0.4	-0.077	-0.037	-0.037	-0.025	0.012	0.031	-0.01	0.15	0.044	0.044	-0.075	0	0.045	0.032	0	-0.112	0.048	0.058	0.12	0.044	-0.008
2013-01-07	-0.028	-0.005	-0.017	-0.01	0.004	0.01	0.05	-0.019	-0.028	-0.034	-0.026	-0.18	-0.021	-0.03	0.004	-0.047	0.088	0.001	-0.01	-0.02	-0.024	-0.06	0.01	0	-0.05	0.039	0	-0.045	0.024	-0.021	-0.18	-0.031	-0.002
2013-01-08	-0.029	-0.01	-0.02	0.164	-0.032	0.05	-0.026	-0.04	-0.03	-0.005	-0.028	-0.02	-0.014	0.006	-0.07	-0.019	-0.059	-0.03	-0.07	-0.1	-0.032	-0.132	0.05	0.55	-0.065	-0.026	0	-0.036	-0.041	0.079	-0.17	-0.056	0
2013-01-09	-0.02	-0.016	-0.026	-0.036	-0.003	0.01	-0.073	-0.002	-0.015	0.004	-0.008	-0.01	-0.034	-0.009	0.129	-0.042	-0.014	0.027	0	0.07	-0.015	0.079	0.102	-0.79	-0.07	0.054	0	0.038	0.005	0.012	-0.07	-0.006	-0.041
2013-01-10	0.043	0.038	0.022	-0.004	0.049	0.05	0.03	0.076	0.07	0.034	0.077	-0.07	-0.118	-0.02	0.088	-0.003	-0.113	-0.001	-0.03	-0.03	0.076	0.029	-0.205	-0.17	0.01	-0.213	0	-0.156	0.086	0.042	0.14	0.072	0.039
2013-01-11	0.011	0.03	-0.016	-0.05	-0.014	-0.02	0.03	0.039	0.029	0.01	0.025	0.17	-0.096	-0.011	0.008	-0.148	-0.035	-0.008	0.03	-0.13	0.016	0.15	-0.111	0.2	0.06	-0.044	0	0.039	0.036	0.039	0.01	-0.013	-0.033
2013-01-14	-0.019	-0.015	-0.019	-0.047	-0.001	0.07	-0.001	-0.041	-0.032	-0.003	-0.032	-0.05	-0.001	-0.066	0.006	0.034	0.07	0	0	0.09	-0.032	-0.068	0.143	-0.11	-0.04	0.194	0	-0.077	-0.056	-0.018	0.03	-0.047	-0.018
2013-01-15	-0.008	-0.02	-0.009	0.031	-0.031	-0.03	-0.021	-0.032	-0.045	-0.024	-0.049	-0.07	0.138	0.032	0.029	-0.001	0.022	-0.042	-0.03	-0.12	-0.026	0.069	-0.006	0.06	0.025	-0.049	0	0.077	-0.024	0.007	-0.03	-0.013	-0.012
2013-01-16	0.008	-0.073	0.03	0.018	-0.017	-0.02	0.006	-0.01	0.003	0.008	-0.002	0.07	0.006	0.049	-0.007	0.009	-0.036	-0.023	0	-0.03	0	0.013	0.109	0.09	0.015	0.023	0	0.274	-0.004	0.016	-0.07	-0.025	-0.017
2013-01-17	0.068	-0.069	0.072	0.115	0.059	-0.02	0.002	0.072	0.048	0.049	0.04	0.02	0.021	-0.044	0	-0.039	-0.002	-0.011	-0.02	-0.03	0.051	-0.072	-0.135	-0.02	0.01	0.049	0	-0.059	0.064	0.047	-0.03	0.042	0.065
2013-01-18	-0.04	0.115	-0.021	0.072	-0.03	0	-0.001	-0.016	-0.051	-0.041	0.017	0.03	0.013	0.024	-0.005	-0.081	-0.02	0.01	0.03	-0.11	-0.031	-0.006	-0.133	-0.07	0.02	-0.023	0	0.181	-0.007	-0.009	-0.02	-0.028	-0.044
2013-01-21	0.015	-0.04	0.041	-0.029	0.013	0	0.018	0.046	0.038	0.046	0.037	0.02	0.034	0	-0.026	0.039	0.064	-0.016	0	0.02	0.014	0	-0.052	0.04	0.005	0.082	0	0.045	0.031	-0.001	0.01	0.045	0
2013-01-22	-0.027	-0.01	-0.038	0.021	-0.021	-0.05	-0.009	-0.008	-0.019	-0.037	-0.02	0.05	-0.021	-0.012	0.039	-0.028	-0.032	-0.002	-0.01	-0.05	-0.029	0	-0.247	-0.01	-0.02	-0.024	0	-0.047	-0.021	-0.01	0	-0.037	0.004
2013-01-23	-0.025	-0.055	0.138	-0.008	-0.035	0	-0.012	-0.043	-0.044	-0.022	-0.032	0.01	-0.02	0.015	-0.053	0.04	-0.002	0.002	0	-0.07	-0.026	-0.118	-0.027	0	0.06	-0.053	0	0.094	-0.024	-0.011	-0.07	-0.029	-0.016
2013-01-24	0.018	-0.03	-0.015	0.074	0.011	-0.03	-0.051	0.027	0.032	0.037	0.03	-0.03	-0.001	0.021	0	-0.042	-0.028	-0.006	-0.01	0.12	0.017	-0.015	0.141	-0.06	0.055	-0.063	0	-0.014	0.01	0.004	0.01	0.019	0.024
2013-01-25	0.046	0.045	0.047	0	0.058	-0.02	0.048	0.063	0.069	0.06	0.065	0.14	0.09	0	-0.087	-0.062	-0.035	-0.004	-0.01	-0.05	0.074	0.104	0.143	0.07	0	0.16	0	-0.317	0.061	0.052	0.04	0.046	0.097
2013-01-28	0.079	0.097	0.057	0.021	0.014	0.02	0.053	0.054	0.071	0.056	0.058	0.03	-0.111	-0.022	0.052	0.022	0.073	0.018	0.03	0.12	0.092	-0.005	0.106	-0.11	0.09	0.061	0	0.102	0.052	0.057	0.09	0.049	0.016
2013-01-29	-0.031	0.092	-0.029	-0.056	0.037	0	-0.031	-0.001	0.001	-0.014	-0.003	-0.02	0.055	-0.016	0.073	0.004	-0.04	0.021	0.03	-0.12	-0.015	0	-0.141	0.02	0	-0.067	0	-0.009	0.01	-0.018	0.03	-0.018	0
2013-01-30	0.062	0.008	0.074	0.098	-0.001	0.05	0.059	0.033	0.037	0.03	0.025	-0.02	-0.069	0.044	0.042	-0.012	0.131	0.004	0.05	0	0.061	0.037	-0.037	0.02	0.02	0.013	0	-0.053	0.071	0.02	0.04	0.027	0.027
2013-01-31	-0.044	-0.06	-0.019	0.007	-0.008	0.01	-0.011	-0.018	-0.023	-0.04	-0.037	-0.06	-0.083	0.021	0.036	-0.012	0.021	-0.019	0	-0.01	0.048	-0.034	0.084	0.04	-0.08	0.058	0	0	-0.008	-0.014	-0.01	-0.016	-0.007
2013-02-01	-0.033	0.06	-0.036	-0.019	0.054	0.05	-0.063	-0.005	0.005	-0.015	-0.015	0	-0.082	-0.007	-0.038	-0.001	0.014	0.018	0.02	-0.07	-0.038	-0.003	0.04	-0.01	-0.04	-0.03	0	0.159	0.007	-0.027	-0.07	-0.001	0.04
2013-02-04	-0.002	0.07	0.012	0.019	-0.057	0	0.031	-0.04	-0.043	0.005	-0.044	-0.03	0.026	0.032	-0.01	0.078	0.149	0.036	-0.01	0.1	-0.006	-0.003	0.293	0.02	0.01	0.231	0	0.04	-0.013	-0.027	0.13	-0.018	-0.068
2013-02-05	0.02	-0.09	0.019	0.116	0.033	0	-0.031	0.051	0.014	0.04	0.037	0.07	0.049	-0.014	0	-0.079	-0.025	-0.011	-0.04	-0.05	0.004	0.003	-0.078	0.03	-0.03	-0.076	0	0	0.003	0.025	0.02	0.04	0.048
2013-02-06	-0.012	0.028	-0.009	0.007	-0.024	0.01	0.044	-0.021	-0.014	-0.004	-0.026	0.08	-0.076	-0.016	-0.056	-0.004	0.108	-0.017	0	0.02	-0.001	0.068	0.132	-0.05	-0.03	0.046	0	0.036	-0.009	0.003	0.02	-0.022	-0.041
2013-02-07	-0.015	-0.056	0.003	0.022	0	0.01	-0.001	-0.018	-0.026	-0.038	-0.027	0	0.068	-0.029	0.003	-0.145	0.016	-0.013	-0.02	0	-0.029	0.004	0.045	0.02	0	-0.005	0	-0.014	-0.011	0.008	-0.02	0.011	-0.005
2013-02-08	-0.008	0.008	-0.014	0.028	-0.038	-0.01	0	0.013	-0.008	-0.012	0.004	-0.03	0.041	-0.035	-0.013	-0.106	-0.018	-0.002	0.01	-0.02	0.004	-0.009	-0.041	-0.02	-0.02	-0.033	0	-0.003	0.018	-0.014	-0.01	-0.013	-0.009
2013-02-11	-0.008	-0.03	-0.009	0	0.018	0	-0.001	0.006	-0.001	0.011	0	-0.06	0.055	0.015	0.013	0.064	0.059	0	0	-0.03	-0.009	0.052	0.095	-0.01	0.01	0.072	0	0.114	0.017	-0.014	0.07	0.015	0.014
2013-02-12	0.037	0.025	0.032	0	0.023	-0.01	-0.001	0.027	0.03	0.028	0.031	-0.02	-0.028	0.009	0.02	-0.144	-0.109	-0.01	-0.03	0.06	0.048	0.045	-0.096	0	0.03	-0.111	0	-0.164	0.043	0.03	0.02	-0.008	0.015
2013-02-13	0.038	0.037	0.015	-0.04	0.041	-0.01	-0.001	0.033	0.034	0.02	0.031	-0.07	-0.028	-0.023	-0.027	-0.119	-0.121	-0.011	0.04	-0.12	0.031	0.023	-0.19	-0.01	-0.035	-0.106	0	-0.087	0.082	0.034	0	0.109	0.049
2013-02-14	-0.041	0.091	-0.025	-0.01	-0.039	-0.02	0.04	-0.031	-0.045	-0.037	-0.036	0	-0.029	-0.026	0.078	0.075	0.005	0.027	0.01	0.03	-0.029	-0.029	-0.145	0.04	0.04	-0.049	0	-0.001	-0.074	-0.019	-0.05	-0.016	-0.03
2013-02-15	0.025	-0.065	0.023	-0.135	0.017	0.03	0	0.011	0.039	0.027	0.023	0.04	-0.012	0.014	-0.072	-0.048	-0.015	-0.016	-0.01	0	0.028	0.001	0.005	-0.01	-0.005	0.012	0	-0.06	-0.032	-0.005	-0.02	-0.003	0.007
2013-02-18	-0.029	0.035	-0.018	0.05	0	0	0.009	-0.028	-0.022	-0.014	-0.029	-0.06	0.006	-0.008	0.019	0.039	0.028	-0.008	-0.01	0.1	-0.006	-0.041	0.058	0	0.015	0.061	0	0.009	0.017	0.003	-0.05	0.004	0
2013-02-19	-0.002	0.02	-0.003	0.03	0.007	-0.01	-0.052	0.001	-0.001	-0.005	-0.007	-0.21	-0.055	0	0.011	-0.046	-0.003	-0.006	-0.03	-0.01	-0.006	0	-0.026	0.04	-0.03	-0.045	0	-0.027	0.013	0.004	0.12	-0.016	0.023
2013-02-20	0.025	0.01	0.01	-0.105	-0.01	0.04	0.065	0.04	0.032	0.013	0.04	0.14	-0.007	-0.02	-0.003	0	0.021	0.002	0.01	-0.09	0.041	0	-0.019	-0.03	-0.025	-0.014	0	-0.059	0.041	0.016	-0.02	0.017	-0.018
2013-02-21	-0.066	-0.061	-0.066	0.04	-0.03	-0.06	0	-0.087	-0.076	-0.043	-0.082	0.03	-0.054	0.008	0.004	0.068	0.07	-0.001	-0.02	0	-0.081	-0.053	0.156	0.07	-0.01	0.024	0	0.18	-0.078	-0.023	0.02	-0.096	-0.036
2013-02-22	-0.011	-0.01	-0.017	-0.03	-0.04	0.01	-0.001	-0.011	-0.028	-0.011	-0.014	-0.03	-0.028	-0.013	0	0.063	-0.043	-0.011	0.01	0	-0.036	0.05	-0.076	0.01	-0.01	-0.052	0	-0.16	-0.004	-0.001	-0.01	0.011	-0.012
2013-02-25	0.02	-0.02	0.018	-0.03	-0.077	0.03	-0.006	0.006	0.006	0.008	0.012	0	-0.014	-0.001	-0.002	-0.09	-0.06	-0.021	-0.02	0	0.02	0.032	-0.124	0.02	-0.04	-0.069	0	0	0.026	0.013	-0.01	-0.031	-0.097
2013-02-26	-0.07	-0.139	-0.047	-0.04	-0.005	0	-0.04	-0.1	-0.109	-0.064	-0.123	0.05	-0.004	0.018	0.021	0.188	0.501	-0.021	-0.04	0.14	-0.075	-0.064	0.4	-0.01	0.01	0.257	0	0.314	-0.096	-0.056	-0.04	-0.085	0.021
2013-02-27	-0.054	-0.03	-0.032	0.03	0.003	-0.09	-0.03	-0.036	0.007	-0.002	-0.008	0.02	0.036	-0.018	0.006	-0.1	-0.085	-0.017	-0.04	0	-0.033	-0.014	-0.057	0.01	0.035	-0.095	0	-0.074	-0.067	-0.034	-0.03	-0.038	0.014
2013-02-28	0.012	0.014	-0.007	-0.01	0	0.02	0.009	0.002	0.008	0.004	0.012	-0.01	-0.026	0.074	0.119	-0.022	-0.072	-0.007	0.01	-0.12	0.017	-0.015	-0.179	-0.02	0.005	-0.122	0	0.001	0.02	0.004	-0.07	0.016	-0.019
2013-03-01	-0.04	-0.017	-0.044	-0.05	-0.066	-0.02	0	-0.015	-0.065	-0.05	-0.047	-0.11	-0.061	0.036	0.006	0.023	0.053	-0.006	0	0.07	-0.034	0	0.058	0	0.09	-0.015	0	-0.041	-0.006	-0.014	-0.01	-0.104	-0.036
2013-03-04	-0.038	-0.062	-0.029	0.02	0.01	0.02	-0.001	-0.009	-0.005	-0.016	0.005	0.06	-0.009	-0.023	0	0.034	0.087	-0.043	0	-0.09	-0.016	0.009	0.006	0.01	-0.01	-0.012	0	0.082	0.027	0.004	-0.02	0.038	0.034
2013-03-05	0.019	0.068	0.024	-0.15	0.008	0	-0.031	0.042	0.021	0.025	0.032	0.11	0	-0.014	-0.014	-0.053	-0.145	0.043	-0.01	0	0.019	0.083	-0.235	-0.01	-0.03	-0.043	0	-0.041	0.079	0.003	0	0.054	0.019
2013-03-06	-0.006	0.055	-0.006	-0.02	0.031	0	-0.007	-0.002	0.005	0	0.004	-0.01	0.042	-0.011	-0.071	0.124	-0.067	0.021	0.01	0.01	-0.019	-0.08	0.021	0.01	-0.005	-0.041	0	0.02	0.013	0.02	0.02	-0.006	0.041
2013-03-07	0.042	0.048	0.017	0.11	0.035	0.01	-0.011	0.054	0.035	0.002	0.039	0.03	0.027	0.002	0.061	-0.19	-0.067	0.005	0.05	-0.06	0.064	0.021	-0.235	0.02	0.025	-0.116	0	-0.019	-0.029	0.017	0.01	0.058	0.056
2013-03-08	-0.036	0.1	-0.008	0.05	0.052	0	0.045	0.021	0.016	-0.006	0.031	0	-0.077	-0.023	-0.032	-0.032	-0.007	-0.023	0	-0.02	-0.03	0	-0.015	0	0.015	-0.141	0	0.027	0.036	0.027	0.13	0.048	0.054
2013-03-11	-0.004	0.057	-0.003	0.06	0.01	0	-0.011	-0.011	-0.006	0	-0.014	0.08	-0.02	0.001	0.058	0.017	0.046	0.005	0.02	0.02	0.015	0	0.072	0.06	0.02	0.003	0	-0.008	-0.025	-0.008	0.03	-0.045	0.012
2013-03-12	-0.012	0.017	-0.02	0.13	-0.034	-0.03	-0.064	-0.02	-0.014	-0.017	-0.028	0.01	0.041	0.048	0	-0.01	-0.033	-0.019	-0.06	-0.11	-0.016	-0.026	-0.093	-0.02	-0.025	-0.026	0	0	-0.022	0.024	-0.05	-0.051	-0.042
2013-03-13	0.006	-0.05	-0.009	0.04	0.006	0.01	0.016	-0.001	-0.005	-0.005	-0.007	0.1	0.323	0.015	0.038	-0.026	0.076	-0.016	0	0.06	0.018	-0.062	-0.006	0.01	0.035	0.025	0	-0.006	-0.015	0.016	0.09	-0.002	0.004
2013-03-14	0.006	0.13	-0.008	0.08	0.032	-0.01	-0.006	0.001	0	-0.009	0.001	-0.02	-0.084	-0.038	-0.031	0.026	-0.025	-0.004	0.02	0.05	0.001	-0.009	-0.01	0.07	-0.01	0.091	0	-0.333	0.018	-0.001	0.03	-0.002	0.014
2013-03-15	-0.033	-0.067	-0.026	-0.08	-0.052	0.02	-0.062	-0.022	-0.004	-0.025	-0.023	0	-0.062	-0.004	0.018	0.4	-0.049	-0.006	-0.04	0.05	-0.023	-0.049	0.015	-0.01	-0.02	0.058	0	0.117	-0.016	-0.017	0.03	-0.024	-0.046
2013-03-18	-0.029	-0.157	-0.044	0.06	-0.032	0.01	-0.006	-0.053	-0.046	-0.035	-0.047	0.03	-0.042	0.023	0.024	0.056	0.027	-0.029	-0.03	0	-0.052	-0.004	0.166	0.07	0	0.079	-1.227	0.078	-0.058	-0.029	0.05	-0.042	-0.036
2013-03-19	-0.008	0.087	-0.001	-0.06	-0.044	-0.02	-0.016	-0.048	-0.046	-0.026	-0.056	-0.04	-0.17	0.019	0.044	0.033	0.078	0.003	-0.03	-0.02	-0.014	-0.014	0.136	0.03	0.04	0.021	-0.013	0.005	-0.013	-0.006	0.09	-0.066	-0.051
2013-03-20	0.003	-0.038	0.017	0.05	0.044	-0.02	-0.032	0.031	0.036	0.029	0.039	-0.02	0.027	0.019	-0.057	-0.025	-0.078	0	0.02	-0.03	0.011	0.093	-0.223	-0.01	0.07	-0.03	-0.087	0.278	0.084	0.007	0.02	0.043	0.054
2013-03-21	-0.033	0.07	-0.01	0.14	-0.049	-0.02	0.001	-0.009	-0.03	-0.028	-0.026	-0.04	0.061	0.011	0.008	0.012	-0.04	-0.012	0	0	-0.042	0.049	0.003	0	0	-0.102	0.079	-0.03	-0.053	-0.019	-0.06	-0.012	-0.043
2013-03-22	0.021	-0.027	0.011	0.01	0.004	0.01	0.002	0.009	0.018	0.008	0.015	0.08	-0.083	0.028	0.049	-0.027	-0.066	-0.017	-0.02	0.05	0.02	-0.064	0.019	0.01	0	-0.047	0.008	0.08	-0.026	0.013	0.04	-0.009	0.012
2013-03-25	-0.001	0.068	0.02	0.01	-0.006	-0.01	-0.006	-0.022	-0.02	0.003	-0.039	-0.06	0	-0.013	-0.033	0	0.061	-0.004	0	0.04	-0.027	-0.041	0.038	0.01	-0.015	0.129	-0.098	0.201	-0.008	-0.005	0.01	-0.046	-0.007
2013-03-26	0.022	-0.05	0.016	0.01	0.005	-0.02	0.015	-0.007	-0.003	0.031	0.001	-0.07	-0.006	0.042	0.106	0.005	0.011	-0.019	0	-0.09	0.013	0.061	0.143	0	-0.04	-0.024	-0.022	0.57	-0.001	0.006	-0.05	-0.017	-0.009
2013-03-27	-0.025	-0.065	-0.03	0	0.051	0	-0.002	-0.062	-0.033	-0.033	-0.064	-0.11	0.046	0	0.061	0.085	0.162	-0.024	-0.01	-0.02	0.073	-0.034	0.163	0	0.02	0.126	0.058	0.728	-0.042	-0.005	-0.02	-0.066	-0.066
2013-03-28	0.012	-0.114	0.023	0.23	0.005	-0.01	0.025	0.013	0.016	0.006	0.004	0	0	-0.039	-0.129	-0.015	0.009	-0.006	-0.09	0	0.007	0.018	0.037	-0.06	-0.05	-0.006	0.044	-0.729	-0.021	-0.024	-0.03	0.045	0.007
2013-03-29	0.008	0	0	0	0	0	-0.001	0.004	0.007	0	0	0	0	0	0	0.026	0.017	0.042	0.03	0	-0.005	-0.002	0.004	0.03	0	0	-0.11	0	0	0	0.03	0.011	0
2013-04-01	0	0	0	-0.04	-0.028	-0.02	0	0	0	0	0	0	0	0	0.024	0	-0.002	0.013	0.01	0.06	-0.022	0	0	0	0	0	0.019	0	0	0	0.01	0	-0.017
2013-04-02	0.01	-0.005	0.001	-0.02	0.028	-0.02	0.01	0.013	0.007	-0.002	0.024	-0.04	0.02	0.042	-0.02	-0.028	-0.158	-0.003	-0.01	-0.08	0.033	-0.055	0.052	0.22	0	-0.087	0.001	0.134	0.055	-0.014	0.06	-0.002	0.027
2013-04-03	-0.033	0.03	-0.051	0.02	-0.048	0.01	-0.038	-0.028	-0.035	-0.029	-0.017	-0.12	0.006	-0.029	-0.006	-0.083	-0.024	-0.007	-0.02	0.01	-0.039	-0.022	-0.087	0	-0.02	-0.057	0.038	-0.134	-0.025	-0.016	0.05	-0.022	-0.046
2013-04-04	-0.06	-0.012	-0.08	-0.16	-0.031	-0.03	-0.021	-0.036	-0.05	-0.11	-0.037	-0.12	-0.082	-0.002	-0.011	-0.005	-0.035	-0.108	-0.01	-0.05	-0.053	-0.053	0.095	-0.05	-0.05	0.005	-0.104	-0.15	-0.105	-0.014	-0.12	-0.042	-0.05
2013-04-05	-0.122	-0.09	-0.161	-0.32	-0.044	-0.08	0.025	-0.038	-0.067	-0.124	-0.037	0.03	0.006	-0.031	0.048	-0.077	-0.14	0.084	-0.02	-0.11	-0.081	-0.183	-0.075	-0.12	-0.125	-0.12	0.001	0.337	-0.078	-0.014	-0.17	-0.082	-0.052
2013-04-08	0.014	-0.102	0.004	0.03	0.013	-0.07	-0.052	0.015	0.022	-0.008	0.023	-0.19	-0.02	-0.021	0.126	-0.083	-0.083	-0.014	0.01	0	0.02	-0.107	0.057	-0.11	-0.105	-0.051	-0.008	-0.149	0.007	-0.019	-0.13	0.067	0.031
2013-04-09	0.073	0.017	0.058	0.03	0.008	-0.03	0.035	0.026	0.042	0.045	0.026	-0.03	0.006	-0.028	0.007	-0.014	0.017	0.01	0.03	0	0.07	0.075	0.014	-0.02	0.01	-0.017	0.024	0.218	0.012	0.049	0.02	0.041	0.007
2013-04-10	0.094	0.005	0.094	-0.05	0.032	0	-0.037	0.037	0.043	0.073	0.043	-0.01	-0.007	0.017	-0.09	-0.061	-0.05	0.053	0	-0.05	0.062	-0.047	-0.022	-0.05	0.005	-0.098	0.005	0.083	0.053	0.006	-0.02	0.044	0.053
2013-04-11	-0.024	0.08	-0.007	0.048	-0.02	0	-0.016	0.008	0	-0.018	0.004	-0.04	-0.001	0	0.004	0.005	0.019	-0.032	0.12	0.02	-0.026	0.049	-0.092	0.01	0.005	0.031	-0.015	0.076	0.013	0.005	-0.1	-0.015	-0.014
2013-04-12	-0.037	-0.019	-0.041	0.032	-0.048	-0.09	-0.047	-0.051	-0.041	-0.043	-0.049	-0.07	0.006	-0.03	-0.081	-0.011	0.01	0.067	0.06	-0.06	-0.033	0.004	-0.061	0.04	-0.02	0.032	-0.011	0.142	-0.057	-0.024	-0.05	-0.04	-0.07
2013-04-15	-0.016	-0.061	-0.007	-0.03	-0.026	-0.1	-0.071	-0.008	-0.016	-0.002	-0.012	-0.12	0.041	-0.038	-0.011	-0.013	0.005	0.027	0	0.03	-0.014	-0.065	-0.059	0.09	0.025	0.031	0.044	0.226	-0.009	-0.023	-0.01	-0.022	-0.033
2013-04-16	0.001	-0.018	-0.011	0.06	0.026	0.07	0.02	0.022	0.016	0.01	0.025	-0.03	0.048	-0.008	-0.03	0.001	-0.023	-0.052	-0.08	0	0.001	0.017	-0.139	0.04	-0.01	0.007	-0.076	0.117	0.015	-0.01	-0.08	0.027	0.034
2013-04-17	-0.037	0.025	-0.049	-0.08	-0.023	-0.04	-0.012	-0.064	-0.037	-0.034	-0.043	0.03	-0.047	-0.02	-0.053	-0.029	-0.069	0.01	0.01	-0.08	-0.038	-0.062	0.038	0	-0.08	-0.077	0.002	-0.164	-0.083	-0.007	0.01	-0.049	-0.024
2013-04-18	0.156	-0.066	0.025	0.055	-0.008	0.02	-0.036	0.009	0.092	0.007	0.004	-0.03	-0.008	-0.026	0.039	-0.059	-0.002	-0.014	-0.03	-0.07	0.002	-0.019	-0.009	-0.1	0	-0.003	-0.074	-0.446	-0.029	-0.01	0.03	-0.023	-0.012
2013-04-19	0.009	0.005	0.007	-0.055	0.005	0.04	-0.007	0.014	0.013	0.007	0.018	-0.04	-0.049	0	-0.013	-0.008	-0.022	-0.005	-0.01	0.04	0.007	-0.041	-0.061	-0.07	-0.01	-0.025	0.029	-0.015	0.036	0.009	-0.01	0.002	0.019
2013-04-22	-0.051	0.016	-0.041	-0.005	0	0.02	0.01	-0.026	-0.031	-0.05	-0.023	0.01	0.025	-0.024	0.006	-0.118	-0.152	0.027	0.01	-0.04	-0.036	-0.033	-0.194	0	0.03	-0.116	-0.055	-0.218	-0.034	-0.019	-0.07	-0.008	-0.01
2013-04-23	0	-0.07	0.004	0.005	0.017	-0.02	-0.006	0.02	-0.002	-0.005	0.023	-0.17	-0.024	-0.019	0.049	-0.131	-0.123	-0.021	-0.02	0	0.005	-0.019	-0.126	-0.06	-0.09	-0.249	-0.017	-0.295	-0.009	0.004	0	0.059	0.012
2013-04-24	-0.011	0	0.006	0.06	-0.003	0.05	-0.012	-0.014	0.005	0.007	-0.012	-0.02	-0.028	0	-0.049	0.029	0.055	0.004	0	-0.03	-0.009	0.022	0.028	-0.06	0.04	0.028	-0.04	0.028	-0.015	-0.018	-0.09	-0.026	-0.004
2013-04-25	0.014	0.047	0.013	0.04	0.018	0.01	-0.019	-0.005	0.004	0.01	0	0.06	0	0.039	0.055	0.094	0.058	-0.01	-0.03	-0.02	0.012	0.022	0.062	-0.02	0.015	0.03	-0.018	-0.002	0.018	0.01	0.04	0.044	0.007
2013-04-26	-0.022	-0.026	-0.011	-0.09	-0.037	-0.01	0.022	-0.03	-0.037	-0.011	-0.03	0.12	-0.007	-0.03	-0.027	0.101	0.006	0.008	-0.02	-0.01	-0.032	-0.056	0.039	-0.02	-0.025	-0.061	-0.033	0.088	-0.006	-0.024	-0.04	-0.054	-0.045
2013-04-29	-0.013	-0.065	-0.013	0.02	-0.004	0.01	0.009	-0.021	-0.012	-0.002	-0.01	-0.07	0.019	0.019	-0.034	-0.152	-0.155	0	-0.01	0.05	-0.02	-0.045	-0.038	-0.07	-0.075	-0.08	-0.077	-0.032	0.021	-0.001	-0.09	-0.021	0.002
2013-04-30	-0.02	-0.004	-0.034	-0.05	-0.002	-0.03	-0.002	0.002	0.006	-0.038	0.007	-0.1	0.055	-0.031	0.039	-0.05	-0.022	0.018	-0.01	0.05	-0.015	-0.077	-0.136	-0.03	-0.025	-0.063	-0.006	-0.039	0.018	0.002	-0.11	0.034	0.006
2013-05-01	0	0.003	0	0	-0.016	0	0	0.007	-0.001	0	0	0	0	0	0.06	0.016	0.018	-0.017	0	0	0.022	0	-0.027	0	0	0	0.033	0.086	0	0	0	-0.038	-0.041
2013-05-02	-0.018	-0.065	-0.02	-0.13	-0.012	-0.04	-0.081	-0.056	-0.048	-0.036	-0.041	-0.13	0.018	-0.008	-0.034	-0.066	-0.126	-0.028	-0.06	-0.05	-0.05	-0.082	0.039	0	-0.11	0.007	-0.102	-0.109	-0.013	0.01	-0.14	-0.03	-0.008
2013-05-03	0.068	0.01	0.024	0.07	0.098	0.02	0.049	0.083	0.075	0.037	0.079	-0.24	0.009	0.012	0.105	-0.053	0.034	0	0.01	-0.03	0.063	-0.026	-0.194	0	-0.02	-0.151	0.064	-0.104	0.082	0.002	0.15	0.104	0.116
2013-05-06	-0.021	0.086	-0.008	-0.08	0.031	0.02	-0.001	-0.002	-0.005	-0.022	-0.003	0.08	-0.002	0.014	-0.033	-0.016	0.052	0	0.07	0.09	-0.008	0.111	-0.004	-0.05	0.035	0.119	-0.094	-0.004	0.044	-0.024	-0.01	0.005	0.024
2013-05-07	0.018	-0.057	0.014	0	0.023	0.03	-0.025	0.057	0.035	0.049	0.054	0.01	0.026	-0.006	0.006	0	-0.052	0.03	0	0.017	0.009	0.024	0.008	-0.01	-0.015	0.01	0.001	0.026	0.04	-0.007	-0.01	0.058	0.016
2013-05-08	0.002	0.045	-0.003	0.05	-0.012	-0.09	-0.02	-0.032	-0.024	-0.025	-0.026	-0.06	0.07	-0.049	-0.126	-0.003	0.022	0.005	0.03	-0.057	0.001	-0.152	-0.053	-0.01	0.005	0.008	0.022	0.012	0.002	0.026	-0.13	-0.021	-0.013
2013-05-09	-0.01	0.051	0.003	0.13	-0.011	0.02	-0.052	0.011	0.005	0.022	-0.002	-0.04	0	-0.089	0	0.007	0.043	-0.003	0.01	-0.04	-0.007	-0.029	-0.012	0	-0.135	0.097	-0.042	-0.04	0	-0.024	0.02	0.016	0.047
2013-05-10	0.103	0.065	0.102	0.11	0.085	-0.07	0.028	0.098	0.109	0.111	0.117	0.15	0.006	-0.019	0.029	0.027	0.011	0.098	0.02	-0.05	0.093	0.081	0.005	0	0.065	-0.005	0.092	-0.025	0.027	0.051	0.08	0.106	0.086
2013-05-13	0.007	0.026	-0.002	-0.01	0.024	0.01	-0.016	-0.034	-0.022	-0.021	-0.028	0	-0.019	-0.001	-0.014	0.043	0.085	0.084	0.03	0.05	0.006	0.049	0.013	0.19	0.295	0.073	-0.069	0.11	-0.004	0.008	0.02	-0.01	0.017
2013-05-14	-0.011	-0.019	-0.006	0.21	0.047	-0.02	0.029	0.005	0.013	0.123	0.017	0.02	-0.049	-0.113	-0.052	0.005	0.043	0.076	-0.02	0.13	-0.017	0.009	-0.036	-0.03	0.055	0.014	0.005	-0.028	-0.029	-0.028	0.05	0.017	0.065
2013-05-15	0	0.041	0.014	-0.05	-0.033	-0.02	-0.017	0	-0.004	-0.003	0.004	-0.14	-0.168	-0.015	0.079	0.002	-0.005	0.013	0.02	0.05	0.012	0.035	-0.039	0.04	0.05	0.057	-0.02	0.065	0.02	0.051	0	0.026	-0.042
2013-05-16	-0.046	-0.014	-0.045	-0.08	-0.039	0.01	0.021	-0.043	-0.05	-0.061	-0.047	-0.08	0.018	-0.066	0.058	-0.033	-0.042	-0.022	-0.01	0.01	-0.043	-0.008	-0.137	0.01	0	-0.073	0.007	0.061	-0.029	-0.001	-0.1	-0.062	-0.061
2013-05-17	-0.028	-0.094	-0.023	0.06	0.042	0	-0.063	-0.022	-0.016	-0.026	-0.015	-0.01	0.072	0.013	0.053	-0.023	-0.076	-0.038	0	-0.1	-0.017	-0.009	-0.025	-0.05	0	-0.061	0.018	0.091	-0.012	-0.01	-0.08	0.025	0.075
2013-05-20	0.005	0.055	0.025	0.15	0	-0.01	0.085	0.034	0.047	0.027	0.055	0	0	-0.066	-0.013	-0.009	0.005	0.037	0.04	0.11	0.059	0.081	-0.017	0.03	0.085	-0.016	-0.064	-0.026	0.067	-0.013	0.12	0.034	0.011
2013-05-21	0.082	0.018	0.036	0.03	-0.015	0	-0.001	0.058	0.036	0.034	0.027	0.1	0.029	0.013	0.046	0.02	0.027	0.03	0	0.06	0.033	0.035	-0.002	0.03	0.15	-0.014	0.026	0.005	0.043	0.003	0.08	-0.009	-0.035
2013-05-22	-0.028	0.024	-0.016	0.06	0.058	0.03	0.013	-0.019	-0.018	-0.022	-0.023	0.02	-0.007	0.014	0.071	-0.005	-0.019	0.01	0.02	-0.01	-0.018	0.148	0.007	0.09	-0.085	-0.004	-0.048	-0.016	-0.067	0.04	-0.09	-0.004	0.107
2013-05-23	0.047	0.043	0.053	0.02	-0.009	0.04	0.065	0.006	0.038	0.045	0.067	0.09	0.007	0.017	0.051	0.067	0.119	-0.049	-0.01	0.19	0.043	-0.001	0.196	0.22	0.18	0.123	0.012	0.036	0.06	-0.018	0.14	0.006	-0.021
2013-05-24	0	0.02	0.012	0.05	-0.01	0.02	0.102	-0.001	-0.009	0.013	-0.012	-0.05	-0.001	-0.041	0.09	0.033	0.121	0.001	0.01	0.15	0	-0.07	0.102	0	-0.02	0.142	-0.024	-0.09	-0.025	0.023	-0.03	-0.016	-0.005
2013-05-27	0.028	-0.057	0.022	-0.04	0.031	0.02	-0.001	0.035	0.032	0.024	0.028	0.06	0.062	-0.006	0.014	0.001	-0.101	-0.001	-0.02	-0.01	0.03	-0.014	0.007	-0.01	0.02	-0.107	0.038	0.073	0.014	0.001	-0.03	0.023	0
2013-05-28	0.034	0.049	0.034	0.25	0.097	0.01	0.048	0.056	0.05	0.037	0.048	-0.06	-0.057	0.021	0.109	-0.082	0	0.07	0.02	0.05	0.049	0.048	-0.124	0.02	0.17	-0.059	-0.012	0.003	0.033	0.007	0.07	0	0.156
2013-05-29	0.051	0.134	0.051	-0.15	-0.012	0.02	0.032	0.015	0.047	0.05	0.034	0.13	0.001	0.034	-0.043	0.088	0.136	0.028	0.1	0.08	0.04	0.066	0.118	0.11	0.135	0.126	0.008	-0.026	0.063	0.046	0.25	0.08	-0.048
2013-05-30	-0.005	-0.058	0.03	0	0.001	0.03	-0.021	-0.015	-0.017	0.028	-0.024	0.31	0.013	0.051	-0.016	0.039	-0.072	-0.045	0	0.11	-0.007	0.046	-0.011	0.16	0.21	-0.048	-0.003	-0.031	-0.024	-0.025	0.17	-0.031	0
2013-05-31	0.021	-0.03	-0.01	0.27	0	-0.04	-0.061	0.023	0	-0.014	-0.002	0.16	0.006	0.002	0.165	0.13	0.047	-0.023	0.06	0.07	-0.005	0.046	0.087	0.09	0.1	0.091	0.008	0.196	0.026	0.023	0.07	0.034	0.013
2013-06-03	0.008	0.053	0.015	-0.025	-0.016	-0.07	0.065	0.011	0.01	0.005	0.004	-0.04	0.027	-0.199	-0.069	0.139	-0.012	-0.056	0.02	0.03	0.01	-0.09	0.207	-0.01	-0.105	0.048	-0.01	0.007	0.03	0.008	0.29	-0.015	-0.004
2013-06-04	0.005	0.013	0.013	-0.08	0.032	0	0.036	0.026	0.028	0.012	0.031	-0.23	-0.007	-0.052	0.002	-0.017	-0.049	0.053	-0.01	-0.11	0.026	-0.029	-0.103	-0.14	-0.055	-0.071	-0.031	0.029	0.018	0.045	-0.3	0.048	0.022
2013-06-05	-0.032	-0.041	-0.026	-0.155	-0.039	-0.02	0.05	-0.028	-0.03	-0.031	-0.036	0.23	-0.124	0.016	0.166	-0.021	0.043	-0.004	0.05	-0.19	-0.031	0.108	0.09	0.02	0.195	0.001	0.038	0.049	-0.019	0.014	0.22	-0.029	-0.059
2013-06-06	0.049	-0.054	0.058	0.14	-0.002	0.02	0.12	0.02	0.034	0.045	0.022	0.2	-0.005	0.004	-0.029	0.137	0.196	-0.014	0	0.09	0.037	0.121	0.262	0.16	0.255	0.213	0.048	0.201	0	-0.008	0.59	0.018	-0.012
2013-06-07	0.011	-0.064	0.035	0.03	0.106	0.01	-0.027	0.005	0.023	0.023	0.013	0.03	0.013	0.03	0	0.009	-0.148	0.001	-0.03	0.16	0.002	0.029	0.083	0.05	0.125	-0.064	0.076	0.024	-0.018	0.013	-0.25	0.043	0.1
2013-06-10	0.015	0.067	0.035	0.29	0.054	0.07	0.118	0.056	0.049	0.046	0.041	0.1	0.048	0.036	0.105	0.093	0.107	0	0.03	0.06	0.062	0.171	0.102	0.08	0.3	-0.009	0.042	0.016	0.006	0.023	0.11	0.076	0.034
2013-06-11	0.061	0.066	0.06	-0.02	-0.027	0.04	0.104	0.01	0.041	0.043	0.016	0.45	-0.042	0.024	0.25	0.134	0.047	0.029	0	0.12	0.044	0.051	0.203	0.18	-0.09	0.117	-0.061	0.065	0.036	0.048	0.36	0.027	-0.023
2013-06-12	0.006	0.065	-0.015	0.32	0.036	-0.02	-0.055	-0.005	-0.016	-0.015	-0.009	-0.34	-0.027	-0.011	-0.057	-0.044	0.017	0.006	0.13	-0.05	-0.018	-0.065	-0.024	0	-0.185	-0.073	0	0.009	0.003	0.019	-0.28	-0.026	0.038
2013-06-13	-0.059	-0.045	-0.02	-0.45	-0.073	-0.02	-0.022	-0.025	-0.055	-0.032	-0.027	0.02	0.006	0.04	0	-0.058	-0.01	-0.016	-0.02	-0.09	-0.038	-0.06	0.092	-0.17	-0.02	0.002	0.025	0.107	-0.035	-0.035	-0.17	-0.021	-0.079
2013-06-14	-0.058	-0.037	-0.073	0.13	-0.019	0.02	-0.118	-0.051	-0.062	-0.078	-0.056	-0.35	-0.001	-0.017	0.022	-0.166	-0.067	-0.043	-0.07	-0.15	-0.063	-0.124	-0.202	0	-0.085	-0.053	-0.062	-0.229	-0.023	-0.036	-0.34	-0.064	-0.02
2013-06-17	-0.012	0.01	-0.005	0.32	0.035	0.02	-0.038	0.01	0.003	-0.002	0.012	-0.06	0	-0.059	0	-0.038	-0.023	0.022	0.05	-0.06	0.005	0.062	-0.047	-0.19	0	0.031	0.009	0.016	0.006	-0.002	0.13	0.017	0.049
2013-06-18	0.051	-0.007	0.052	0.13	0.006	0.04	0.054	0.048	0.045	0.039	0.046	0.1	-0.007	0.024	0.103	0.01	0.029	-0.017	-0.04	0.09	0.051	0.086	-0.156	0.12	0.225	-0.024	0.058	-0.001	0.046	0.011	0.17	0.061	0.007
2013-06-19	-0.04	0.039	-0.005	0.29	0.093	0	0.002	0.01	-0.012	-0.017	-0.009	0.08	0.083	-0.016	0.006	-0.017	-0.035	-0.012	0.01	0.13	-0.007	-0.01	-0.038	0.05	-0.15	-0.036	-0.006	-0.087	0.025	0.042	-0.03	-0.004	0.17
2013-06-20	0.138	0.183	0.176	0.12	0.076	0.09	0.225	0.107	0.145	0.151	0.104	0.36	0.006	0.13	0.11	0.255	0.287	0.029	0.17	-0.01	0.145	0.417	0.335	0.15	0.375	0.31	0.178	0.348	0.15	0.08	0.93	0.162	0.066
2013-06-21	0.07	0.153	0.092	0.01	0.115	-0.02	-0.068	0.08	0.053	0.064	0.068	0.14	0.018	0.04	0.112	-0.034	0.052	0.039	0.13	0.49	0.064	0.127	0.025	0.12	-0.065	0.049	0	-0.003	0	0.011	0.27	0.115	0.121
2013-06-24	0.191	0.25	0.222	-0.27	0.044	0.04	0.27	0.098	0.164	0.135	0.089	0.42	-0.005	0.085	0.15	0.159	0.209	0.004	0.17	0.11	0.121	0.175	0.404	0.39	0.1	0.206	0.03	-0.017	0.137	0.13	0.49	0.128	0.002
2013-06-25	-0.005	-0.204	-0.004	-0.28	0.049	-0.02	-0.056	-0.014	-0.032	-0.004	-0.02	-0.19	0.007	-0.021	0	0.034	0.068	-0.016	-0.12	-0.01	-0.002	-0.158	0.077	-0.17	-0.06	0.014	0.131	0.194	0.004	0.004	-0.32	-0.001	0.068
2013-06-26	-0.109	0.044	-0.105	-0.04	-0.041	0.01	-0.054	-0.049	-0.07	-0.082	-0.039	0.09	0	0.082	0.308	-0.164	-0.169	-0.003	-0.06	0.13	-0.069	-0.094	-0.238	-0.02	-0.065	-0.228	-0.082	-0.033	-0.065	-0.052	0.1	-0.08	-0.071
2013-06-27	-0.055	-0.051	-0.094	-0.08	-0.085	-0.03	-0.156	-0.035	-0.047	-0.049	-0.036	-0.33	-0.002	-0.022	-0.05	-0.045	-0.136	-0.024	-0.09	-0.1	-0.058	-0.08	-0.178	-0.28	-0.265	-0.12	-0.092	0.018	-0.048	-0.03	-0.47	-0.028	-0.067
2013-06-28	0.029	-0.038	-0.01	0.28	0	-0.02	0	0	0	0.019	0.002	0	0	-0.118	-0.112	0.021	-0.029	-0.001	-0.01	-0.19	0	0	0	0	0	0.025	0	-0.073	0.024	0	0.29	0	0
2013-07-01	-0.015	0.025	-0.039	-0.11	0	-0.01	0.29	-0.01	-0.016	-0.023	-0.011	-0.38	0.012	0.016	-0.005	-0.045	-0.093	0.041	0.1	-0.04	-0.019	0.05	-0.127	-0.23	-0.04	-0.156	0.006	-0.115	0.027	0.025	-0.25	-0.01	0.003
2013-07-02	-0.039	-0.05	-0.009	-0.11	-0.005	0	-0.113	-0.018	-0.008	-0.012	-0.009	-0.38	0.037	0.009	0.115	-0.107	-0.05	0.009	-0.09	-0.25	-0.011	-0.221	0.161	-0.13	-0.105	-0.024	-0.02	0.004	-0.037	0.004	-0.06	-0.044	-0.006
2013-07-03	0.009	0.008	0.013	0.05	0.012	-0.04	-0.088	-0.04	-0.019	-0.013	-0.041	0.05	0.014	0.038	0.15	0.092	0.119	-0.009	0.05	0.07	-0.021	0.024	0.93	0.12	0.135	0.183	0.055	0.037	-0.039	-0.021	0.27	0.021	0.032
2013-07-04	-0.036	0.061	-0.019	0.19	-0.003	-0.01	-0.099	0.025	-0.013	-0.029	-0.017	-0.04	0.007	-0.083	-0.032	-0.09	-0.1	-0.016	-0.01	0.22	-0.03	-0.144	-0.17	-0.03	-0.03	-0.073	-0.046	-0.099	-0.003	-0.029	-0.12	-0.018	0
2013-07-05	0.05	0.019	0.032	0.09	0.136	0.01	0.019	0.051	0	0.032	0.077	-0.13	0.003	0.078	0.035	0.013	0.012	-0.006	0.05	0.02	0.064	0.036	-0.191	0.09	0.19	-0.065	0.011	0.066	0.1	0.042	0.36	0.11	0.233
2013-07-08	-0.012	0.074	-0.05	-0.1	-0.078	-0.01	0.029	-0.021	0.004	-0.04	-0.028	0.11	-0.004	0.075	0.055	-0.042	-0.046	0.021	0.1	0	-0.034	-0.024	-0.171	-0.04	-0.005	0.005	0.032	-0.029	-0.005	0.011	-0.02	-0.006	-0.098
2013-07-09	-0.04	-0.038	-0.03	0	0.003	-0.01	-0.076	-0.047	-0.056	-0.028	-0.054	0	0.048	-0.024	0.322	-0.013	0.023	-0.009	-0.02	0.06	-0.047	-0.084	-0.218	-0.09	-0.12	0.065	-0.068	-0.032	-0.049	0	0.03	-0.036	0.002
2013-07-10	-0.008	-0.031	0.013	-0.16	0.016	-0.05	-0.051	0	0.008	0.009	0.006	0.06	0.036	-0.026	0.169	0.033	0.034	-0.018	-0.08	-0.19	0.003	0.054	0.083	0.05	0.08	0.12	0.073	0.029	-0.008	0.019	0.34	-0.032	0.034
2013-07-11	-0.019	-0.102	0.007	0.04	-0.048	-0.01	0	-0.038	-0.016	-0.008	-0.031	0.04	-0.062	-0.052	-0.044	0.02	0.05	-0.034	-0.14	0.06	-0.01	0.015	0.086	-0.05	-0.065	0.024	-0.211	0.14	-0.041	-0.015	0.25	-0.028	-0.102
2013-07-12	-0.053	0.013	-0.037	-0.02	-0.01	-0.02	-0.04	-0.056	-0.047	-0.051	-0.066	-0.03	-0.003	0.065	0.099	-0.091	-0.002	-0.001	0.02	0.06	-0.059	-0.045	0.629	0.01	0.05	-0.061	0.083	0	-0.061	-0.034	-0.15	-0.06	0.02
2013-07-15	0.013	-0.022	0.015	-0.3	-0.019	0	0.028	0.015	0.026	0.026	0.018	-0.02	-0.035	0.015	0.231	0.009	-0.024	0	0.04	-0.07	0.033	0.014	-0.249	-0.1	-0.06	-0.062	0.009	-0.111	0.036	0.018	-0.33	0.012	-0.049
2013-07-16	-0.007	0.045	-0.006	0.08	-0.009	0	-0.012	-0.015	-0.015	-0.017	-0.026	-0.01	-0.006	0.518	0.035	-0.018	0.008	0.007	0.01	0	-0.02	0.004	-0.127	-0.1	-0.055	-0.035	-0.029	0.01	-0.029	-0.029	-0.17	-0.075	-0.011
2013-07-17	-0.019	-0.023	0	-0.12	-0.032	0.03	-0.049	-0.032	-0.037	0.007	-0.008	0.1	0.041	-0.016	-0.054	-0.009	0.023	-0.004	0.02	0.05	0.004	0.15	0.046	-0.03	-0.065	0.012	-0.059	-0.041	-0.013	-0.005	-0.09	0.029	-0.041
2013-07-18	0	-0.077	-0.033	-0.15	0.024	0.09	-0.027	-0.022	-0.027	-0.022	-0.026	0.01	0.003	-0.065	-0.112	-0.004	-0.076	-0.013	-0.04	0	-0.031	-0.15	-0.179	0.02	0.015	-0.068	-0.014	-0.079	-0.015	-0.003	0.01	-0.035	0.043
2013-07-19	-0.022	0.005	0.025	0.04	-0.038	0.01	0.024	0	-0.002	0.02	0.011	0.16	0.025	-0.048	-0.167	-0.018	0.001	-0.004	-0.02	-0.22	0.005	-0.029	-0.171	-0.01	0.045	0.028	0.009	0.015	0.025	-0.021	0.05	0.026	-0.052
2013-07-22	-0.007	-0.024	0.023	-0.02	-0.002	0.03	0.077	0.001	0.006	-0.002	-0.007	-0.01	-0.07	0.148	-0.092	-0.034	-0.088	-0.016	0	0.27	0	-0.103	-0.449	0.02	0.005	-0.054	-0.003	-0.004	0.011	0.01	-0.07	-0.022	0.002
2013-07-23	0.025	0.003	-0.009	-0.07	0.049	-0.01	-0.061	0.034	0.028	0.021	0.034	-0.02	-0.001	0.088	-0.36	0.017	0.024	-0.007	0	-0.07	0.016	0.177	0.042	0	0.095	0.054	0.016	-0.011	0.043	0.04	-0.07	0.046	0.023
2013-07-24	0.046	0.028	0.035	0.17	0.071	0	0.081	0.085	0.084	0.063	0.095	0.02	0.006	0.249	0.14	0.032	0.012	-0.01	0.03	-0.06	0.072	0.045	0.014	0.03	-0.005	-0.001	0.077	-0.061	0.038	0.034	0.05	0.086	0.077
2013-07-25	0.032	0.085	-0.008	0.08	-0.014	-0.04	0.013	0.042	0.032	0.012	0.037	0.16	-0.005	-0.231	0.293	0.013	0.029	0.027	0.09	0.13	0.026	0.006	0.032	0.1	0.115	-0.031	-0.009	0.1	0.03	-0.016	0.43	-0.016	-0.007
2013-07-26	0.011	0.012	0.01	0.07	-0.014	-0.03	0.044	-0.014	-0.001	-0.009	-0.016	-0.05	-0.001	-0.031	0.073	0.018	0	-0.01	0	0.03	-0.002	-0.031	0.005	0.06	0.09	-0.017	0.041	0.01	-0.022	-0.006	0.16	0	-0.013
2013-07-29	0.015	-0.031	-0.023	0.2	0.044	-0.03	-0.012	0.002	0.004	-0.012	-0.002	0.19	0.042	-0.033	0.026	-0.002	0.063	0.004	-0.05	0.02	-0.008	0.007	-0.026	0.03	0.05	0.023	-0.002	-0.146	0.015	0.01	0.06	-0.06	0.035
2013-07-30	0.002	-0.038	0.004	-0.03	0.021	-0.02	0.038	-0.008	-0.011	-0.008	0	0.2	0.014	0.126	0.028	-0.008	-0.052	0.001	-0.01	-0.02	0	0.035	-0.004	0.05	-0.015	0.016	-0.01	-0.004	-0.024	-0.002	-0.17	-0.002	0.007
2013-07-31	0	0.001	-0.028	-0.09	-0.065	0.05	0.015	0.027	-0.006	-0.021	0.01	0.06	0	-0.083	-0.15	0.007	0.004	0.001	0.04	0.12	-0.005	0.044	-0.003	0.05	-0.07	-0.007	0.008	-0.023	0.009	-0.018	0.07	0.042	-0.018
2013-08-01	-0.023	-0.043	0.011	0.25	0.099	-0.01	-0.023	-0.025	-0.004	-0.01	-0.004	-0.26	0.012	-0.107	-0.172	-0.009	-0.041	0	-0.01	-0.07	0.002	0.055	-0.016	-0.11	-0.025	-0.022	0.012	-0.055	-0.007	-0.002	-0.37	0.043	0.12
2013-08-02	-0.014	0.112	-0.027	-0.17	-0.063	-0.02	0.11	-0.022	-0.011	-0.033	-0.018	0.15	0	0.218	-0.07	-0.011	-0.105	0.016	0.09	0.06	-0.017	0.042	0.156	-0.03	-0.01	-0.036	-0.058	0.126	-0.015	0.028	-0.04	0.026	-0.11
2013-08-05	0.034	-0.167	0.065	-0.03	0	0.03	-0.045	0.023	0.039	0.065	0.037	-0.1	0	-0.082	0.028	0.007	0.025	-0.035	-0.07	-0.19	0.047	0.053	-0.002	0.02	-0.09	-0.017	0.024	-0.044	0.022	0.004	0.02	0.049	0.042
2013-08-06	-0.002	0.093	0.001	0.15	0.032	-0.02	-0.002	0.009	0.007	0.007	0.012	-0.1	-0.013	-0.003	0.012	-0.01	-0.034	0.008	0	0	0.005	-0.029	-0.013	0	0.07	-0.02	0.024	-0.013	0.005	-0.044	0.04	0.005	0.002
2013-08-07	0.007	-0.018	-0.014	0.08	-0.015	-0.02	-0.016	-0.01	-0.01	-0.015	-0.01	0.02	0.014	-0.06	-0.02	-0.006	-0.001	-0.024	0.08	-0.06	-0.02	-0.029	0.006	-0.03	0.08	0.002	-0.015	-0.001	-0.005	-0.012	0	0.001	-0.043
2013-08-08	-0.019	-0.022	-0.008	-0.01	-0.006	0.04	0.021	0.007	-0.019	-0.01	-0.014	0.03	0.02	-0.013	0	0.011	-0.047	-0.005	-0.01	0.09	-0.007	-0.03	0.027	-0.04	-0.025	-0.02	0.013	-0.015	0.005	-0.049	0	0.001	-0.012
2013-08-09	-0.012	0.051	-0.017	-0.1	-0.018	-0.01	0	-0.007	0.009	-0.016	-0.002	-0.08	-0.021	0	0	-0.016	-0.023	0	0	-0.07	-0.005	-0.009	-0.024	0.02	0	-0.064	-0.033	-0.022	0.007	0.024	0	-0.023	-0.007
2013-08-12	0.026	-0.024	0.014	0.235	0.055	0	-0.049	0.018	0.015	0.017	0.027	0	-0.043	0.172	0.081	0.015	-0.027	-0.008	-0.05	-0.02	0.019	0.012	0.019	-0.01	0	-0.005	0.007	0.027	-0.007	-0.028	0.06	0.003	0.042
2013-08-13	0.078	0.062	0.092	0.18	0.089	0.02	0.086	0.118	0.097	0.103	0.108	0.07	-0.034	0.101	0.072	0.02	0.065	-0.005	0.03	0.05	0.101	0.058	0.009	0.03	0.1	-0.012	0.044	0.029	0.092	0.084	0.27	0.137	0.099
2013-08-14	0.017	0.099	-0.015	0.095	0.004	-0.02	0.017	0.008	-0.008	-0.017	-0.003	0.06	-0.007	0.101	0.045	0.019	-0.043	0.011	0.1	-0.04	-0.011	0.088	-0.062	0.04	-0.045	-0.043	-0.025	-0.018	0.037	-0.032	-0.08	0.039	-0.009
2013-08-15	0.072	0.055	0.074	0.02	0.046	0	0.045	0.074	0.072	0.077	0.077	0.01	-0.001	0	0.149	0.026	0.064	-0.006	0	0.29	0.082	-0.021	-0.122	0	0.085	0.038	0.022	0.072	0.074	0.073	0.12	0.046	0.052
2013-08-16	-0.019	0.061	-0.018	0.2	0.04	0	-0.014	-0.01	-0.007	-0.017	-0.011	0.25	0.006	0.385	0.134	-0.013	-0.053	0.014	0.04	0.1	0.002	0.077	-0.049	0	0.025	-0.103	-0.008	-0.006	-0.004	-0.049	-0.1	0.018	0.061
2013-08-19	0.056	0.06	0.053	0.12	0.029	-0.03	0.015	0.02	0.038	0.045	0.022	0	-0.006	0.344	0.246	0.025	0.078	0.007	0.05	0	0.048	0.145	-0.04	0.04	0.275	0.063	0.013	0.002	0.042	0.067	0.12	0.042	0.057
2013-08-20	-0.03	-0.051	-0.023	-0.11	-0.062	0.02	-0.045	-0.05	-0.036	-0.031	-0.056	0	0.014	-0.325	0.051	0.016	0.042	-0.022	-0.11	0	-0.027	-0.144	0.075	0.07	-0.025	0.052	-0.028	0.027	-0.059	-0.049	-0.02	-0.068	-0.064
2013-08-21	0.029	-0.013	0.034	0.48	0.074	-0.02	0.05	0.053	0.042	0.03	0.042	-0.09	-0.009	-0.495	0.023	0.001	0.045	-0.012	0.03	0.05	0.015	0.117	0.058	0.1	0.055	0.07	0.032	0.03	0.028	0.027	0.33	0.03	0.074
2013-08-22	0.023	0.135	0.051	-0.1	-0.01	0.02	0.043	0.055	0.039	0.038	0.039	0.01	0.007	-0.174	-0.007	0.028	-0.037	0.017	0.06	0.03	0.034	0.062	0.135	0.13	0.08	-0.061	0.064	0.088	0.087	0.009	0.29	0.005	0
2013-08-23	0.024	-0.052	-0.012	-0.47	-0.053	0	0.026	0.01	0.008	0.004	0.009	0	0.043	0.03	0.031	0.028	0.015	0.015	-0.01	0.01	0.003	-0.057	0.01	-0.07	-0.185	-0.015	0.014	0.068	0.021	0.072	0.34	-0.003	-0.074
2013-08-26	-0.042	-0.043	-0.005	0.05	-0.042	0.02	-0.013	-0.041	-0.036	-0.017	-0.033	0.02	0	0.075	0.006	-0.025	0.049	-0.002	-0.06	-0.12	-0.033	-0.05	-0.073	-0.05	0.045	0.006	0.029	-0.043	-0.025	-0.037	-0.18	0.022	-0.031
2013-08-27	-0.026	-0.057	-0.031	0.01	-0.087	-0.04	-0.015	-0.038	-0.033	-0.022	-0.049	0	0.042	0.446	0.093	0.072	0.067	-0.016	-0.02	0.08	-0.022	0.004	0.043	0.13	0.085	0.019	-0.045	0.077	-0.039	-0.003	0.12	-0.138	-0.078
2013-08-28	0.03	-0.054	0.004	-0.02	0.06	-0.01	-0.044	0.033	0.017	0.018	0.028	0.22	0.056	0.176	0.244	0.053	-0.044	-0.027	-0.05	0.13	0.012	0.088	0.017	0.04	-0.04	0.06	0.035	-0.129	0.046	-0.014	0.05	0.212	0.056
2013-08-29	-0.015	0.021	-0.012	0.31	-0.017	0.04	0.169	-0.02	-0.012	-0.002	-0.016	-0.03	0.037	-0.192	-0.007	0.011	-0.031	-0.01	-0.01	0.12	0.004	-0.002	0.008	-0.05	-0.005	-0.014	-0.031	0.055	-0.025	-0.021	-0.08	-0.03	-0.003
2013-08-30	0.011	-0.011	0.004	-0.1	0.014	0.01	0.022	0.01	-0.004	0.021	-0.001	-0.03	-0.029	-0.173	-0.199	0.049	0.016	0.006	-0.05	-0.14	0.007	-0.048	0.194	-0.04	-0.11	-0.012	0.003	0.046	-0.023	0.003	0	-0.002	0.027
2013-09-02	0.028	0.039	0.029	0.1	0	0.01	0.001	0.05	0.037	0.026	0.046	-0.02	0.043	-0.133	-0.208	-0.026	-0.037	0.023	0.03	0	0.03	0.031	-0.128	0	-0.03	-0.095	0.02	0.041	0.07	0.014	-0.21	0.077	0
2013-09-03	0.048	0.057	0.024	0.04	0.063	-0.01	0.017	0.058	0.047	0.019	0.037	0.04	-0.086	0.117	0.117	-0.078	-0.009	0.031	0.04	0.04	0.029	0.073	0.052	-0.03	0.14	0.052	0.017	0	0.056	0.048	0.17	0.03	0.074
2013-09-04	-0.023	0.024	-0.004	-0.02	0.035	0.01	-0.01	-0.01	-0.014	0.007	-0.008	-0.01	0.006	-0.194	0.216	-0.07	0.076	0.005	0.04	0.1	-0.004	0.161	0.072	-0.02	-0.08	0.023	-0.009	0.023	0.019	-0.002	-0.24	0	0.034
2013-09-05	0.104	0.046	0.099	0.04	0.092	-0.02	0.092	0.091	0.108	0.097	0.105	0.14	0.007	0.032	0.015	0.014	0.114	-0.002	0.06	0.08	0.117	0.128	0.231	0.03	0.015	0.067	0.09	0.001	0.152	0.015	0	0.13	0.099
2013-09-06	-0.074	0.074	-0.073	-0.19	-0.039	-0.04	-0.059	-0.086	-0.089	-0.078	-0.092	0	0.043	0.213	0.123	-0.011	-0.032	0.02	0	-0.53	-0.086	-0.036	0.104	0	-0.14	-0.05	-0.091	-0.039	-0.084	-0.039	-0.05	-0.07	-0.017
2013-09-09	0.012	-0.072	0.018	-0.14	-0.023	0.04	0.016	0.003	0.01	0.012	0.005	-0.09	0.036	0	0.029	-0.002	0.021	-0.041	-0.11	0	0.003	-0.154	-0.088	0.02	-0.125	0.012	0.01	-0.066	0.004	0.021	-0.08	0.023	-0.065
2013-09-10	0.069	0.045	0.072	0.02	0.068	0	0.061	0.089	0.072	0.074	0.077	-0.12	-0.001	-0.158	-0.029	0.001	0.002	-0.014	0.02	0.28	0.067	0.085	0.086	-0.03	0.03	-0.001	0.031	0.096	0.079	0.074	0.05	0.055	0.052
2013-09-11	-0.036	0.06	-0.051	-0.01	-0.032	-0.01	-0.075	-0.035	-0.03	-0.045	-0.028	-0.17	0.051	-0.009	-0.167	0.011	0.008	0.003	-0.04	0.1	-0.037	-0.176	0.019	-0.23	-0.07	-0.039	-0.008	0.027	-0.015	-0.022	-0.03	-0.008	-0.054
2013-09-12	-0.052	-0.142	-0.019	0.17	-0.002	-0.01	-0.055	-0.06	-0.048	-0.034	-0.001	-0.02	0.088	0.036	-0.046	0	-0.011	-0.016	-0.03	-0.2	-0.043	-0.015	0.118	-0.06	-0.09	-0.029	-0.054	0.001	-0.032	-0.045	-0.08	-0.068	-0.007
2013-09-13	-0.011	0.16	-0.026	0.02	-0.016	0.02	-0.038	-0.011	-0.02	-0.015	-0.028	-0.16	-0.052	-0.013	-0.243	-0.005	0.06	-0.001	0.04	-0.18	-0.029	-0.047	0.191	-0.05	-0.03	0.024	0.068	-0.049	-0.05	0.019	0.04	-0.03	-0.015
2013-09-16	-0.036	-0.108	-0.043	-0.087	0.012	0	-0.078	-0.047	-0.039	-0.06	-0.044	-0.18	-0.04	-0.058	-0.245	0.012	-0.003	0	-0.08	0	-0.049	-0.153	-0.171	-0.04	-0.11	-0.055	-0.002	0.049	-0.054	-0.054	-0.3	-0.028	-0.028
2013-09-17	0.015	0.055	-0.004	-0.023	-0.006	0	0.03	0.046	0.025	0.013	0.045	0.06	0	0.009	-0.066	-0.011	-0.051	-0.005	-0.02	0	0.034	0.078	-0.107	0.11	0.04	-0.037	-0.017	-0.033	0.063	0.006	0.06	0.055	-0.013
2013-09-18	0.033	0.008	0.027	-0.38	-0.087	0	0.019	0.039	0.029	0.02	0.031	-0.07	0.053	-0.066	0.14	-0.003	-0.006	-0.006	0	-0.07	0.028	-0.004	0.044	-0.05	0.03	0.018	0.027	-0.029	0.019	0.035	-0.15	0.065	-0.158
2013-09-19	-0.055	-0.189	-0.085	-0.01	0.028	0	-0.074	-0.086	-0.074	-0.076	-0.077	-0.37	-0.027	-0.179	-0.061	-0.121	-0.101	-0.038	0	-0.22	-0.071	-0.127	-0.035	-0.21	-0.23	-0.077	-0.099	-0.033	-0.09	-0.067	-0.69	-0.104	0.061
2013-09-20	0.032	0.067	0.032	-0.07	-0.021	0	0.036	0.021	0.042	0.025	0.018	0.19	-0.018	0.385	-0.302	0.006	-0.003	0.017	0	0	0.033	0.051	0.028	0.01	0.01	-0.02	0.013	-0.095	0.021	0.031	0.24	0.02	-0.016
2013-09-23	-0.041	0.017	-0.046	0.04	-0.042	-0.02	0	-0.019	-0.044	-0.035	-0.028	0.01	-0.004	0.273	-0.025	-0.008	-0.028	0	-0.08	-0.045	-0.026	-0.01	0.016	0.08	0.015	-0.044	0.027	0.019	-0.023	0.004	0.04	-0.009	-0.035
2013-09-24	-0.072	-0.055	-0.065	-0.04	-0.05	-0.01	-0.031	-0.062	-0.058	-0.064	-0.066	-0.05	-0.001	-0.012	0.078	-0.008	-0.016	-0.018	0	0.335	-0.065	-0.03	-0.138	0	0	-0.008	-0.022	0.022	-0.043	-0.063	0.1	-0.114	-0.046
2013-09-25	-0.021	-0.019	-0.026	0.17	-0.025	0	-0.01	-0.028	-0.03	-0.014	-0.028	-0.04	-0.007	-0.053	0.046	-0.01	-0.008	-0.001	-0.02	-0.23	-0.016	0.052	-0.017	0	0.01	0.012	-0.024	0.058	-0.074	0.004	-0.04	-0.044	-0.029
2013-09-26	0.019	-0.01	0.013	0.08	0.015	0.01	-0.036	0.001	0.012	0.017	0.008	0.06	-0.036	-0.068	0.071	0.024	0.108	0.02	0.08	0.07	0.013	0.065	-0.005	0.01	0.005	0.057	0.01	-0.053	0.016	-0.006	0.03	-0.005	0.022
2013-09-27	-0.046	-0.006	-0.027	0.02	-0.031	0	-0.027	-0.05	-0.042	-0.026	-0.053	0.07	-0.065	-0.008	0.174	0.008	0.094	-0.013	-0.02	0.24	-0.043	0.013	-0.188	0.02	0.085	0.022	-0.033	0.006	-0.03	-0.016	0.15	-0.04	-0.02
2013-09-30	0.002	-0.052	-0.025	-0.01	-0.015	-0.01	0.034	0.008	-0.031	-0.018	0.001	-0.02	0.014	0.056	0.262	-0.021	0.004	0.004	-0.02	0	-0.01	0.045	-0.163	0.04	-0.085	-0.044	0.024	0.006	-0.005	-0.015	-0.06	0.012	-0.013
2013-10-01	0.005	0.024	0.009	0.04	0.017	0	0.013	0.016	0.017	0.003	0.024	-0.05	-0.029	-0.038	-0.152	-0.049	-0.138	-0.024	0.01	0.02	0.013	-0.038	-0.111	0.01	0.095	-0.116	0.024	0.011	0.044	0.016	-0.2	-0.004	0.035
2013-10-02	-0.013	0.023	0.012	-0.03	-0.013	-0.01	0.008	-0.007	-0.004	0.09	0.004	-0.01	-0.051	0	-0.16	-0.019	-0.066	-0.016	-0.02	-0.21	0.001	-0.036	0.195	-0.01	0.04	0.047	0.005	-0.037	0.01	-0.002	0	-0.004	-0.031
2013-10-03	0.023	-0.012	0.015	0.01	-0.006	0.01	0.028	0.003	0.016	0.017	0.001	-0.03	-0.038	-0.093	-0.046	-0.042	0.003	-0.005	0	0	0.012	-0.007	-0.188	-0.04	-0.04	0.011	-0.002	0.035	0.02	-0.006	-0.04	-0.037	-0.014
2013-10-04	0.02	0.096	0.002	0.01	0.042	-0.03	-0.006	0.023	0.036	0.005	0.024	0.06	0.017	-0.022	-0.008	-0.021	-0.059	0.011	-0.01	-0.05	0.02	0.026	-0.159	-0.01	0.01	-0.053	0.048	0.082	0.001	-0.003	0.07	0.064	0.04
2013-10-07	-0.044	0.049	-0.03	-0.06	-0.015	0.01	0.019	-0.032	-0.027	-0.022	-0.032	-0.02	0.013	0.07	-0.008	-0.018	-0.022	-0.006	0.02	-0.01	-0.02	-0.046	-0.04	0.01	0.02	0.007	-0.04	-0.011	-0.026	0.012	-0.02	-0.033	-0.015
2013-10-08	0.016	-0.008	0.002	-0.02	-0.003	0.02	0.001	-0.001	0.007	0.005	0.012	-0.07	0	-0.187	-0.022	0.036	0.051	0.009	0.03	0.22	0.003	0.022	-0.006	0	-0.035	0.089	-0.002	0.056	0.008	-0.014	-0.16	-0.011	0.008
2013-10-09	0.002	0.016	0.004	-0.06	0.009	-0.03	0.015	-0.007	0	0.004	-0.003	0.03	0.023	-0.041	-0.009	-0.019	0.028	0.001	0	0	-0.003	0.009	0.029	0.02	-0.005	0.022	-0.002	-0.029	-0.026	-0.023	0.08	-0.011	0.023
2013-10-10	0.038	0.065	0.05	-0.03	0.017	0	0.039	0.038	0.048	0.043	0.061	-0.06	0.005	-0.034	-0.008	-0.01	-0.04	0	0.06	-0.2	0.046	0.046	0.04	0.05	-0.065	0.028	0.045	-0.062	0.013	0.022	0.08	0.069	0.022
2013-10-11	-0.005	-0.015	-0.016	0.005	0	0	-0.009	-0.009	-0.006	-0.014	-0.011	-0.08	-0.056	0.068	-0.075	-0.013	-0.045	0	0	-0.12	-0.005	-0.036	-0.18	-0.04	-0.125	-0.039	-0.015	0.04	-0.006	0.016	-0.07	-0.015	0.008
2013-10-14	-0.005	-0.026	-0.006	0.1	0	-0.02	-0.009	-0.001	0.014	-0.001	-0.001	0.02	-0.029	0.086	0	-0.045	-0.025	0	0.03	0.02	-0.002	-0.074	-0.036	0.01	0.07	-0.038	-0.021	-0.032	0	0.019	0.04	0.009	0
2013-10-15	0.029	0.08	0.037	0.01	0.057	0	-0.025	0.041	0.056	0.037	0.052	0.01	0	0.085	0	0.021	-0.015	0.009	0	0.05	0.044	-0.015	-0.036	0.05	-0.005	0.035	0.046	-0.022	0.025	0.018	0	0.057	0.037
2013-10-16	0.045	0.045	0.023	0.025	-0.034	0.02	0.038	0.041	0.011	0.016	0.02	0.01	0.007	0	0.051	-0.045	-0.004	-0.023	-0.02	0	0.017	0.009	0.016	-0.04	-0.04	-0.015	-0.014	-0.138	0.046	0.038	0	0.031	-0.061
2013-10-17	-0.055	-0.112	-0.041	-0.07	-0.054	-0.01	-0.027	-0.068	-0.058	-0.049	-0.063	-0.09	0.036	-0.058	-0.227	-0.024	-0.04	-0.007	-0.03	-0.25	-0.057	-0.081	0.023	-0.03	-0.085	0.008	-0.074	-0.008	-0.064	-0.055	0	-0.089	-0.08
2013-10-18	-0.037	-0.017	-0.031	0.12	-0.032	-0.07	-0.042	-0.028	-0.044	-0.031	-0.033	-0.05	-0.022	-0.05	-0.322	-0.025	-0.028	-0.015	-0.05	0	-0.041	-0.014	0.032	-0.08	-0.05	-0.025	-0.011	-0.201	-0.04	-0.025	0	-0.031	0.002
2013-10-21	0.013	-0.033	0.021	0.088	0.024	-0.02	0.022	0.01	0.01	0.003	0.012	0	0.021	0.052	-0.032	-0.003	0.02	0.006	0.01	0.13	0.009	0.013	-0.082	0.03	0.04	0.003	-0.011	-0.028	-0.019	0	-0.37	0.022	0.02
2013-10-22	-0.066	0.02	-0.062	-0.098	-0.072	0.02	-0.073	-0.053	-0.051	-0.062	-0.05	-0.04	0.029	0.002	-0.113	-0.043	-0.077	-0.006	-0.01	-0.13	-0.071	-0.001	-0.034	-0.07	-0.075	-0.082	-0.037	-0.077	-0.054	-0.022	-0.05	-0.1	-0.097
2013-10-23	-0.025	-0.117	-0.025	0.08	-0.047	-0.06	0.023	-0.023	-0.042	-0.038	-0.033	0	0.014	0.025	-0.162	-0.032	0.004	-0.014	-0.1	0.05	-0.023	-0.067	0.019	0	0.03	-0.049	-0.025	-0.022	-0.011	-0.02	-0.11	-0.038	-0.027
2013-10-24	-0.015	-0.008	-0.005	-0.29	-0.008	0	-0.047	-0.034	0.001	-0.003	0.002	-0.11	0.045	-0.048	-0.033	0.012	0.023	0.006	0.04	0	0.002	-0.021	0.026	0	-0.005	-0.003	0.018	-0.005	-0.024	0.013	0.16	0.029	0.036
2013-10-25	0.004	-0.013	-0.003	-0.1	-0.005	-0.02	-0.012	-0.01	-0.01	-0.008	-0.012	0.01	-0.076	-0.004	-0.038	-0.014	0.073	0.004	-0.02	0.03	-0.005	-0.015	-0.02	0.03	0.095	0.015	-0.005	0.004	0.01	-0.021	-0.01	-0.008	-0.018
2013-10-28	-0.003	0.033	-0.008	-0.04	0.01	-0.02	0.01	-0.01	-0.004	-0.002	-0.004	0	-0.034	0.077	-0.156	0.008	-0.026	0.002	0.04	0.13	-0.001	-0.058	-0.005	-0.03	0.105	-0.053	-0.008	-0.042	-0.044	-0.004	0.13	-0.011	0.02
2013-10-29	-0.005	-0.018	-0.028	0.12	-0.022	-0.04	-0.029	-0.012	-0.011	-0.02	-0.009	-0.04	-0.008	-0.121	0.049	-0.007	-0.044	-0.007	-0.01	0.09	-0.012	0.038	0.007	0.04	-0.04	-0.047	-0.004	0.087	-0.003	0.018	0	-0.009	-0.02
2013-10-30	-0.052	-0.019	-0.039	0.07	0.015	-0.01	0.029	-0.058	-0.047	-0.033	-0.051	0.04	-0.022	0.038	0.165	-0.007	0.036	-0.016	-0.04	0.12	-0.045	-0.025	0.039	-0.05	-0.015	0.005	-0.056	0.006	-0.046	-0.032	0.02	-0.056	0.024
2013-10-31	-0.01	0.07	-0.042	0.15	-0.001	0	-0.051	-0.001	-0.016	-0.033	-0.012	0.09	0.007	0.052	0.232	-0.03	-0.049	-0.003	0.04	0.07	-0.034	0.033	0.003	0	0.095	-0.006	0.015	0	0.032	-0.04	0.22	0.073	0.016
2013-11-01	-0.019	0.035	-0.016	0.13	0.075	0	0.02	0.003	0.01	0.003	0.015	0	0.025	0.075	0.147	0.002	-0.016	0.004	0.06	0.04	0.003	0	-0.117	0.09	0.19	-0.057	0.026	-0.025	-0.005	0.049	0.04	0.03	0.077
2013-11-04	-0.003	0.062	0.006	0.05	-0.003	0.01	0.046	-0.019	-0.009	-0.012	-0.007	0.08	-0.012	0	0.301	0.019	-0.006	0	0.04	-0.03	-0.001	0.102	-0.004	0	-0.02	0.014	-0.033	-0.015	0.007	-0.047	-0.08	-0.024	-0.018
2013-11-05	0.048	-0.015	0.068	0.25	0.041	-0.02	0.029	0.064	0.076	0.066	0.059	0.01	-0.015	0.037	0.031	0.043	0.061	0.005	0.01	0.1	0.071	0.097	0.005	0.02	0.015	0.086	0.033	-0.02	0.078	0.03	0.08	0.098	0.06
2013-11-06	0.01	0.093	0.005	0.02	0.001	0.02	0.013	0.008	-0.01	0.006	0	0.11	0.029	0.083	0.071	0.04	0.015	0.013	0	-0.01	-0.001	-0.043	-0.195	0.04	0.065	0.011	0.035	-0.059	0.032	0.014	-0.03	-0.006	-0.022
2013-11-07	-0.065	-0.04	-0.049	0.1	-0.021	-0.08	-0.08	-0.074	-0.059	-0.058	-0.057	-0.05	0.004	0.029	-0.022	-0.083	-0.097	-0.018	0.01	-0.03	-0.059	-0.082	-0.075	-0.01	-0.085	-0.038	-0.062	-0.038	-0.05	-0.04	-0.02	-0.045	-0.038
2013-11-08	0.084	-0.035	0.042	0.13	0.093	-0.01	0.051	0.071	0.066	0.07	0.073	0.09	0.002	0.141	-0.072	0.013	0.057	-0.001	-0.02	0.18	0.07	0.149	0.114	0.13	0.2	0.049	0.04	0.046	0.056	0.037	0.13	0.098	0.144
2013-11-11	-0.032	0.085	0.005	0.09	0	0.02	0.031	0.001	-0.005	-0.001	-0.007	0.17	0.004	-0.036	0.305	0.014	-0.019	-0.002	0.09	0.05	-0.01	0.005	-0.112	0.04	0.07	-0.031	0.056	-0.048	-0.001	-0.009	0.15	0.039	0
2013-11-12	0.051	0.064	0.052	-0.11	0.037	0.03	-0.083	0.029	0.045	0.032	0.034	0.21	0.001	0.099	0.247	0.017	0.021	0.008	0.01	-0.04	0.037	0.047	0.077	0.11	0.02	0.021	-0.052	0	-0.033	0.023	0.18	-0.003	0.022
2013-11-13	-0.01	-0.025	-0.051	-0.07	-0.067	-0.04	-0.067	-0.04	-0.046	-0.057	-0.051	-0.21	0	-0.135	-0.032	0	-0.032	0.004	-0.03	-0.01	-0.043	-0.053	0.003	0.01	-0.1	-0.019	0.023	0.041	-0.06	-0.003	-0.09	-0.002	-0.043
2013-11-14	-0.056	-0.054	-0.046	-0.14	-0.025	-0.01	-0.031	-0.024	-0.048	-0.033	-0.035	-0.07	-0.013	0	0.021	-0.023	-0.058	-0.005	0	-0.06	-0.044	-0.046	0.008	-0.01	-0.01	-0.029	-0.075	-0.026	-0.031	-0.022	-0.17	-0.045	-0.023
2013-11-15	0.027	0.002	0.024	0	0.011	-0.04	0.048	0.008	0.009	0.013	0.008	0.01	-0.037	0	0.004	0.005	0.035	0.034	0.02	0.01	0.006	0.052	0	-0.04	-0.125	0.021	0.024	-0.322	-0.017	-0.006	0	-0.009	0.005
2013-11-18	-0.037	-0.005	-0.046	-0.14	-0.039	0.02	0.006	-0.025	-0.022	-0.017	-0.025	-0.05	0.05	0.082	-0.002	-0.005	-0.024	-0.001	0	0.01	-0.022	-0.005	0.023	0.02	-0.025	-0.013	-0.041	-0.099	-0.051	-0.01	-0.07	-0.026	-0.029
2013-11-19	0.019	0.009	0.012	0.18	0.039	0	0.014	0.03	0.038	0.029	0.034	-0.01	0.014	0.009	-0.029	-0.012	0.006	-0.012	0.05	-0.09	0.034	0.037	-0.002	0	0.045	0.011	-0.001	-0.057	-0.007	0.03	-0.06	0.004	0.034
2013-11-20	-0.008	0.063	0.003	0.06	0.07	-0.04	0.019	-0.01	-0.006	0.008	0.003	0.11	0.039	0.026	-0.019	0.013	0.005	-0.005	0	0.01	0.003	0.013	0.069	0.04	-0.035	-0.003	-0.03	0.022	0.001	-0.043	0.03	0.008	0.079
2013-11-21	0.036	0.066	-0.006	0.23	-0.012	0.08	0.049	0.022	0.021	0.012	0.019	0.06	0.032	0.042	0.147	0.011	0.017	0.011	0.05	0.08	0.016	0.026	0.002	0.04	0.125	0.056	0.022	0.036	0.055	0.004	0.14	0.083	-0.007
2013-11-22	-0.022	-0.009	-0.01	-0.02	-0.046	0.02	-0.005	-0.005	-0.004	-0.012	0.008	-0.02	0.117	0.022	0.125	0.019	-0.018	0.007	-0.03	-0.02	-0.014	-0.087	-0.061	-0.01	-0.055	-0.023	0.004	0.011	0.04	-0.025	0.02	-0.026	-0.03
2013-11-25	-0.023	-0.049	-0.017	0.19	-0.02	0	-0.03	-0.027	-0.032	-0.019	-0.022	0.05	-0.009	-0.012	-0.072	-0.017	0.009	0.007	-0.03	0.05	-0.018	0	-0.028	0.03	0.02	0.039	-0.019	0.007	-0.027	-0.008	-0.03	-0.021	-0.013
2013-11-26	-0.021	-0.052	-0.024	0.01	-0.034	0.1	-0.064	-0.036	-0.028	-0.027	-0.034	-0.03	0.142	-0.045	0.01	-0.034	-0.024	-0.02	0	-0.15	-0.027	0.087	-0.058	0.01	0.055	0.016	-0.02	-0.007	-0.014	-0.027	0.2	-0.037	-0.045
2013-11-27	0.014	-0.033	0.009	0.06	0.026	0	0.027	0.005	0.026	0.014	0.012	0	0.059	-0.046	-0.014	0.003	-0.006	-0.019	0.01	0.06	0.017	0.099	-0.027	0.09	0.065	-0.019	0.019	-0.022	-0.013	0.005	0.02	0.035	0.04
2013-11-28	-0.006	0.049	0.004	0.08	-0.012	0.02	0.083	-0.009	-0.009	-0.004	-0.004	0.08	-0.141	0.018	0.031	0.006	-0.014	0.003	0.01	0	-0.003	-0.011	0.047	0.05	0.02	0.006	-0.066	0.005	-0.022	-0.003	-0.01	-0.031	0
2013-11-29	-0.014	-0.019	-0.029	0.11	0.019	0.02	-0.13	0.001	-0.005	-0.025	-0.008	0.08	0.051	0.03	0.097	0.011	0.007	0.005	0.03	-0.07	-0.001	-0.003	-0.039	0	-0.02	-0.034	0.069	-0.139	0.011	0.01	-0.01	0.032	0.005
2013-12-02	0.034	0.07	0.019	0.25	0.052	0.02	-0.011	0.038	0.044	0.028	0.047	0	0.028	0.004	-0.088	0.004	0.027	0.005	0.05	0.2	0.029	0.035	0.081	0.03	0.09	0.031	0	0.005	0.071	0.005	0.02	0.078	0.06
2013-12-03	-0.015	0.03	-0.022	0.06	-0.021	-0.04	0	-0.01	-0.025	-0.025	-0.014	-0.01	0.061	0.021	-0.044	-0.014	0.014	0.019	-0.01	0.11	-0.02	-0.008	-0.083	0	-0.01	-0.026	0	0.013	0.015	0.012	0.07	-0.033	-0.026
2013-12-04	0.047	-0.02	0.061	0.08	0.064	0.03	0.017	0.066	0.072	0.059	0.093	-0.06	-0.046	0.021	0.03	0.006	0.062	-0.003	0.01	-0.16	0.083	0.017	0.079	0	0.075	0.043	0	0.066	0.029	0.041	0.22	0.087	0.066
2013-12-05	0.05	0.11	0.036	-0.29	0.026	-0.04	0.008	0.058	0.037	0.043	0.042	-0.14	0.029	0.018	0.211	0.021	0.09	0.021	0.04	0.13	0.041	0.01	0.05	-0.02	0.025	0.071	0	0.013	0.021	0.016	0.15	0.017	0.022
2013-12-06	0.021	0.023	0.005	-0.05	0.013	0.02	0.008	-0.008	0.007	0	-0.024	-0.06	-0.001	0.057	-0.01	0.017	-0.059	0.021	-0.03	-0.04	-0.008	-0.06	0.036	-0.06	-0.075	-0.06	0	0.014	0	0.005	-0.12	-0.018	0.018
2013-12-09	0.004	-0.073	0.013	-0.056	-0.02	0.01	0.004	0.003	-0.012	-0.001	0.007	-0.06	0.04	-0.261	-0.005	-0.022	-0.046	-0.012	-0.04	-0.04	0.005	-0.079	0.033	-0.09	-0.13	-0.045	0	-0.003	-0.023	0.023	-0.21	0.021	-0.024
2013-12-10	-0.033	0.023	-0.021	-0.184	-0.057	0.04	-0.023	0	0	-0.013	-0.009	0.01	0.007	-0.069	0.019	-0.03	-0.072	0.007	0	0.04	-0.01	-0.025	-0.012	0.02	-0.015	-0.1	0	-0.043	-0.015	-0.011	-0.07	-0.04	-0.06
2013-12-11	0.007	-0.045	-0.025	0.08	0.035	0	-0.016	-0.004	-0.024	-0.009	-0.011	0.04	0	-0.009	-0.08	-0.049	-0.01	-0.007	0.01	0.13	-0.013	0.037	-0.057	-0.01	-0.105	0.016	0	-0.035	0.006	-0.004	0.15	-0.017	0.047
2013-12-12	0.012	-0.024	0.011	0.06	0.018	0.02	0.033	0.026	0.025	0.019	0.017	0.02	-0.053	0.024	-0.024	-0.007	0.04	-0.001	0.01	0	0.012	-0.029	0.049	0.05	-0.005	0.046	0	-0.155	0.012	0.004	0.21	0.035	0.033
2013-12-13	-0.015	0.009	-0.008	-0.1	-0.002	0.03	0.008	-0.019	-0.008	-0.016	-0.011	0.01	-0.045	0.061	-0.068	0.013	-0.004	0.028	-0.03	-0.07	-0.009	0.029	0.029	-0.01	-0.01	-0.006	0	-0.105	-0.012	0.002	-0.25	0.001	-0.009
2013-12-16	0.015	-0.101	0.005	-0.04	0.012	-0.01	0.007	0.001	0.004	0.004	0.005	-0.14	0.007	-0.046	-0.069	0	-0.048	-0.002	-0.04	0.03	-0.002	-0.077	-0.027	0	0	-0.013	0	-0.171	-0.02	0.026	-0.07	-0.014	0.009
2013-12-17	-0.019	0.006	-0.007	0	-0.036	-0.01	0.009	-0.009	0.002	0	0	-0.03	0.011	0.05	-0.069	-0.013	0	-0.02	-0.04	0	-0.005	-0.016	0.008	0	-0.02	0.027	0	-0.129	0.036	0	0.21	-0.014	-0.034
2013-12-18	0.006	-0.009	0.024	-0.06	0.039	0.02	0.052	0.003	0.017	0.016	0.006	0	0.054	-0.131	-0.051	0.008	0.021	-0.008	0.01	-0.03	0.017	-0.046	0.003	0.01	0.035	0.051	0	-0.044	0.033	0.007	0.06	0.049	0.044
2013-12-19	0.023	0.043	0.027	0.266	0.025	0.01	0.082	0.027	0.021	0.022	0.035	0.02	0.045	-0.041	-0.019	-0.014	0.014	0.02	0.01	-0.01	0.025	0.029	-0.015	-0.03	-0.06	-0.022	0	-0.008	0.052	0.038	0.26	0.039	0.038
2013-12-20	0.02	0.018	-0.005	0.234	-0.03	0.01	0.078	0.004	-0.016	-0.008	-0.009	0.03	0.021	0.054	0.034	-0.02	0.043	0.01	0	-0.119	-0.013	-0.029	-0.03	0.02	0.04	0.011	0	0.025	-0.002	-0.003	0.1	-0.015	-0.04
2013-12-23	0.007	-0.023	0.028	-0.01	0.008	0.03	-0.014	0.009	0.017	0.021	0.016	-0.16	-0.118	0.02	0.003	-0.012	0.06	0	-0.04	0.109	0.008	0.001	-0.001	-0.01	-0.04	0.092	0	-0.01	0.012	0.008	-0.03	0.025	0.044
2013-12-24	0	-0.024	-0.003	0	0.035	0	0	0	0	0	0	0	0	0.049	-0.018	0.008	0.003	-0.008	0	0.136	0	-0.03	0.003	-0.01	0.005	0	0	0	0	0	-0.02	0.016	0.054
2013-12-25	0	0	0	0	0	0	0	0	0	0	0	0	0	0	0	0	0	0.013	0	0	0	0	0	0.03	0	0	0	0	0	0	0.04	0	0
2013-12-26	0	0	0	0.04	0	-0.01	0	0	0	0	0	0	0	0.023	0	0	0	0.017	-0.01	0.014	0	0	0	-0.04	0	0	0	0	0	0	0.42	0	0.008
2013-12-27	0.064	0.037	0.083	-0.11	0.071	0.02	0.049	0.062	0.069	0.081	0.068	0	0.059	0.07	0.064	0.016	0.032	0.001	-0.03	-0.07	0.077	0.043	-0.003	0.01	0.025	-0.004	0	0	0.06	0.039	0.06	0.091	0.015
2013-12-30	0.019	-0.002	-0.005	0.1	-0.05	-0.02	-0.004	-0.012	0.015	-0.003	-0.01	0.07	0.045	-0.101	-0.008	0.021	-0.121	0.024	0.03	-0.13	-0.004	0.01	0.127	0.01	0.08	-0.089	0	-0.013	0.009	-0.011	-0.22	-0.044	-0.03
2013-12-31	-0.009	-0.038	0	0	0.036	0	0.008	0	0	-0.004	0	0	0	-0.038	-0.059	-0.012	-0.009	0	0	0.11	-0.009	-0.01	-0.121	0	0	0	0	0	0	0	0.12	-0.002	0.03
2014-01-01	0	0	0	0	0	0	0	0	0	0	0	0	0	0.024	0	0	0	0	0	0	0	0	0	0	0	0	0	0	0	0	0	0	0
2014-01-02	-0.017	0.09	0.006	0	-0.032	0	0.065	-0.003	-0.023	-0.007	0.003	0.03	0.076	-0.004	0.022	-0.031	-0.121	0	0.1	-0.07	-0.002	0.093	-0.171	0	0.07	-0.162	0	-0.012	-0.013	0	0.37	-0.004	-0.021
2014-01-03	0	0.02	-0.021	-0.09	0.013	0	-0.053	0.008	-0.006	-0.013	0	-0.04	0	-0.006	0.088	-0.05	-0.033	0	0.02	-0.04	-0.008	0.043	-0.19	0	-0.02	-0.085	0	-0.03	-0.008	-0.012	-0.36	-0.004	0.01
2014-01-06	-0.031	0.04	-0.012	0.01	-0.038	0	-0.014	-0.033	0	-0.022	-0.038	-0.01	-0.422	-0.051	0.553	-0.035	0	-0.009	-0.03	0.02	-0.03	0	-0.11	0	0.01	0.003	0	-0.012	-0.01	0.145	-0.2	-0.05	-0.034
2014-01-07	-0.023	-0.068	-0.026	-0.04	0	-0.05	-0.038	-0.022	-0.054	-0.022	0	-0.01	0.444	0.006	0.021	-0.065	-0.061	-0.026	-0.01	0	-0.019	-0.004	-0.168	0	-0.06	-0.08	0	-0.012	-0.04	-0.025	-0.16	0	0
2014-01-08	0.004	-0.009	0.015	0.16	0.004	0	0.045	0.008	0.03	0.009	-0.002	-0.02	-0.04	0.012	-0.088	-0.003	0.009	0.006	-0.01	0.09	0.029	0.031	0.002	0	0.045	-0.045	0	-0.056	-0.02	0.053	0.02	0	0.032
2014-01-09	0.047	0.016	0.044	-0.01	-0.035	-0.04	0.004	0.013	0.011	0.045	0.006	-0.1	-0.059	-0.011	-0.019	0.023	0.023	0	0.03	0.05	0.015	-0.015	0.013	0.04	0.04	0.007	0	0	0.016	0.01	-0.09	0.011	-0.028
2014-01-10	-0.055	-0.055	-0.035	-0.14	-0.128	0.41	-0.001	-0.042	-0.058	-0.051	-0.064	0.04	-0.166	-0.032	-0.181	-0.016	0.017	-0.004	-0.03	-0.1	-0.054	-0.056	-0.057	0	-0.115	0.027	0	-0.077	-0.026	-0.02	-0.02	-0.111	-0.105
2014-01-13	-0.022	-0.035	-0.053	-0.12	-0.014	-0.44	-0.029	-0.03	-0.016	-0.03	-0.029	-0.07	-0.023	-0.047	-0.198	0.002	-0.016	0	-0.03	-0.01	-0.028	-0.056	-0.025	0.01	0.015	0.031	0	-0.051	-0.04	-0.023	-0.01	-0.036	-0.035
2014-01-14	-0.024	-0.041	-0.022	0.1	0.04	-0.01	-0.024	-0.006	-0.015	-0.019	-0.003	0.03	-0.006	0	0	0.009	-0.023	-0.046	0.01	0.02	-0.01	-0.013	-0.02	0.01	0.055	-0.015	0	-0.119	0.021	-0.011	0.01	-0.002	0.044
2014-01-15	0.018	0.042	-0.007	-0.09	-0.002	0	-0.026	0.03	0.017	0.162	0.013	-0.02	0.006	-0.072	-0.067	-0.023	-0.015	0.009	0.03	0.04	0.018	0.033	-0.147	0.02	0.045	-0.061	0	-0.066	0.023	-0.004	0.11	0.028	0.015
2014-01-16	-0.045	-0.052	-0.05	-0.02	-0.054	-0.06	-0.043	-0.054	-0.048	-0.029	-0.051	0	-0.001	-0.024	-0.09	-0.051	-0.023	0.009	0	-0.04	-0.043	-0.033	-0.009	0.05	0.045	-0.022	0	0.029	-0.034	-0.042	0.15	-0.05	-0.039
2014-01-17	-0.03	-0.076	-0.039	-0.12	-0.025	-0.02	-0.033	-0.014	-0.025	-0.04	-0.021	-0.1	0	0.012	-0.03	-0.041	-0.024	0.005	-0.01	-0.07	-0.032	-0.025	-0.084	-0.03	0.01	-0.038	0	0.054	-0.019	-0.008	-0.09	0.019	-0.018
2014-01-20	-0.025	-0.024	-0.032	0.11	-0.011	0.01	-0.015	-0.016	-0.019	-0.016	-0.015	0.07	0	-0.11	0.007	0.065	-0.026	-0.017	0.01	0.02	-0.016	0	-0.107	0.05	0.065	-0.019	0	-0.001	-0.021	-0.018	0.02	-0.003	0
2014-01-21	0.011	0.015	0.018	0.08	0.015	0	-0.001	0.011	0.002	0.011	0.004	0.06	-0.05	0.036	0.015	0.005	0.037	0.024	0.01	0.09	0.003	0.033	-0.036	0.01	0.005	0.048	0	-0.028	-0.013	-0.019	0	0.006	-0.004
2014-01-22	0.025	0.094	0.014	0.04	-0.016	-0.02	-0.016	0.011	0.024	0.031	0.011	-0.07	0.009	0.055	0.089	0.031	0.001	-0.007	0.02	0.01	0.017	-0.011	-0.032	0.01	0.015	-0.019	0	-0.003	0.027	-0.014	-0.13	0.053	0.037
2014-01-23	-0.036	-0.015	-0.013	0.13	-0.086	-0.02	-0.001	-0.037	-0.029	-0.013	-0.038	0.01	0	0.057	0.072	0.022	0.027	-0.019	-0.03	-0.02	-0.029	-0.013	0.124	0.02	0.115	0.025	0	0.02	-0.035	-0.028	0.24	-0.08	-0.086
2014-01-24	-0.051	-0.127	-0.058	-0.15	-0.005	-0.02	-0.042	-0.02	-0.051	-0.05	-0.062	0.25	0.052	0.073	0.154	0.015	0.058	-0.027	-0.06	0.08	-0.056	0.046	0.079	0.14	0.045	0.031	0	0.249	-0.064	-0.021	0.61	-0.043	-0.039
2014-01-27	-0.005	0	0	0.16	0.027	-0.03	-0.001	-0.009	0.012	-0.005	0.016	0.04	0.055	0.027	0.324	0.016	-0.02	0	0.01	-0.01	0.008	0.1	-0.049	0.08	0.14	-0.024	0	-0.013	0.019	0.008	-0.29	0.01	0.031
2014-01-28	0	-0.017	0.002	0.1	-0.006	0.03	0.047	0.014	-0.002	-0.007	0.006	-0.02	0.009	-0.017	-0.067	-0.013	-0.034	-0.002	0	-0.06	0.002	-0.064	-0.103	-0.08	0.06	-0.05	0	-0.07	0.021	0.004	-0.27	0.029	-0.018
2014-01-29	-0.01	0.079	-0.027	0.04	-0.056	-0.03	-0.021	-0.035	-0.03	-0.022	-0.032	0.35	0.013	0.026	-0.241	0.003	0.005	0.007	0.02	0.15	-0.026	0.094	0.172	0.25	0.115	0.025	0	0.025	-0.033	-0.024	-0.09	-0.042	-0.073
2014-01-30	-0.026	-0.102	-0.034	-0.02	0.009	0.03	-0.024	-0.039	-0.03	-0.033	0.067	0.16	0	0.046	0.083	0.028	-0.044	-0.016	0	0.06	-0.033	0.102	-0.012	0.08	0.08	-0.001	0	0.062	-0.021	-0.018	0.02	-0.01	0.02
2014-01-31	-0.052	-0.017	-0.073	0.06	-0.034	0	-0.001	-0.033	-0.069	-0.084	-0.055	0.01	-0.001	-0.05	0	-0.028	-0.056	0.003	0	-0.01	-0.067	0.128	-0.084	0.02	0.1	-0.049	0	0.008	-0.046	-0.037	-0.01	-0.041	-0.029
2014-02-03	-0.026	0.01	-0.006	0.1	-0.044	0.05	-0.024	-0.008	-0.005	-0.008	-0.01	-0.03	-0.098	-0.036	0.139	-0.014	0.009	-0.008	-0.02	0	-0.012	-0.074	0.002	-0.16	-0.055	0.05	0	0.001	0.005	0.015	-0.1	-0.023	-0.084
2014-02-04	0.008	-0.009	0.017	-0.112	0.054	-0.02	0.023	-0.001	0.011	0.017	0.002	-0.1	-0.03	-0.055	0.049	0.025	0.005	-0.005	-0.06	0	0.014	-0.081	0.038	-0.06	-0.12	0.036	0	-0.023	0.004	-0.015	0.01	0.015	0.042
2014-02-05	-0.013	0.026	0.001	-0.108	0.042	0	-0.016	-0.011	-0.007	-0.003	-0.008	-0.14	0.059	0.028	-0.012	-0.029	-0.019	-0.01	0	-0.13	-0.005	-0.053	-0.06	-0.13	-0.075	-0.034	0	-0.054	-0.014	0.001	-0.02	-0.014	0.044
2014-02-06	0.067	0.065	0.052	-0.06	0.045	0	-0.001	0.061	0.055	0.045	0.053	0.02	-0.022	0.01	0.012	0.012	-0.003	0.008	0.01	-0.09	0.053	0.002	-0.024	-0.01	-0.025	-0.045	0	-0.017	0.07	0.045	-0.08	0.059	0.034
2014-02-07	-0.032	0.05	-0.031	-0.05	-0.029	0.01	0	-0.028	-0.039	-0.034	-0.033	0.04	0.015	0.019	-0.05	-0.033	-0.071	0.011	0.01	-0.11	-0.042	-0.088	-0.022	0	-0.015	-0.071	0	-0.04	-0.044	-0.012	-0.1	-0.036	-0.027
2014-02-10	0.038	0.012	0.002	0.01	-0.004	0	-0.001	-0.009	0.024	0.03	0.022	0.06	0.007	-0.046	0.035	0.008	-0.009	-0.012	-0.02	0.09	0.025	0.001	0.017	0	0.1	-0.016	0	-0.14	0.002	0.011	0.05	0.006	0.003
2014-02-11	0.011	0.036	0.255	0.1	0.056	0	-0.001	0.006	0.006	0.01	0.004	-0.02	0	0.05	-0.035	-0.009	0.005	0	-0.02	-0.08	0.013	0.032	0.059	0.07	-0.025	0.021	0	-0.139	0.031	0.007	0.05	0.026	0.039
2014-02-12	0.024	0.042	0.029	0.07	0.029	0	0.003	0.022	0.035	0.031	0.037	-0.05	0	0.071	-0.162	0.008	0.046	0.006	0.02	0.1	0.03	0.03	-0.002	-0.04	0	0.046	0	-0.125	0.003	0.021	-0.05	0.076	0.046
2014-02-13	-0.024	-0.037	-0.038	-0.16	-0.028	0.01	-0.02	-0.039	0.126	-0.043	-0.053	0.01	0.182	0.054	-0.066	-0.005	-0.025	-0.013	-0.04	-0.14	-0.045	-0.072	-0.008	0.08	0.05	-0.025	0	0.014	-0.015	-0.017	0.08	-0.028	-0.027
2014-02-14	0.001	-0.056	0.011	-0.06	0.006	-0.01	-0.005	0.009	0.013	0.015	0.016	-0.04	-0.001	-0.057	-0.087	0.006	-0.024	-0.006	-0.02	0.01	0.009	0.03	-0.089	0.02	-0.07	-0.043	0	-0.039	0.009	-0.006	0	0.002	0.009
2014-02-17	-0.01	0.03	-0.014	-0.04	0	-0.04	-0.001	0.001	-0.002	0.001	0	0.06	-0.091	-0.003	-0.183	-0.011	-0.06	0.004	0.01	0.01	-0.004	0.012	-0.115	0.01	-0.015	-0.052	0	-0.058	0.017	-0.006	0.05	-0.011	0
2014-02-18	-0.011	0.028	-0.012	0	-0.025	0.03	0	-0.006	-0.005	-0.024	-0.013	0.07	0.05	-0.037	-0.012	-0.019	-0.057	0.005	0.03	0.04	-0.008	0.005	0.008	0.02	-0.045	-0.011	0	0	-0.053	-0.01	0.03	-0.034	-0.035
2014-02-19	-0.006	-0.047	-0.008	0.05	0	-0.02	0.035	-0.014	-0.006	-0.005	-0.011	0.13	0	0	-0.127	-0.011	0.019	0.001	-0.03	0.03	-0.005	0.043	0.04	0.17	0.06	0.031	0	0.01	-0.073	-0.016	0.16	-0.015	0.024
2014-02-20	0.032	-0.008	0.043	-0.19	-0.005	0.01	0	0.048	0.041	0.042	0.03	-0.01	-0.001	0.02	-0.031	-0.026	0.07	-0.014	-0.01	-0.03	0.036	-0.016	0.089	0.04	0.095	0.039	0	-0.059	0.031	0.025	0.11	0.064	0.02
2014-02-21	-0.03	0.069	-0.036	-0.16	0.082	-0.01	-0.001	-0.043	-0.03	-0.037	-0.028	-0.18	0	0.007	-0.015	-0.025	-0.053	0.009	0.04	-0.06	-0.028	-0.078	-0.021	-0.05	-0.03	-0.042	0	-0.093	0.01	-0.02	-0.1	-0.016	-0.02
2014-02-24	0.014	-0.031	0.01	-0.05	0.003	0.02	-0.001	0.009	0.007	0.008	0.014	-0.01	0.026	0.09	0.081	-0.007	0.017	-0.006	-0.01	-0.02	0.011	-0.03	-0.044	-0.09	-0.125	0.001	0	-0.005	0.028	0	-0.17	-0.006	0.016
2014-02-25	-0.03	-0.003	-0.031	-0.06	-0.036	0.02	-0.001	0.005	-0.03	-0.031	-0.028	-0.05	0.038	-0.01	0.064	-0.021	-0.033	-0.004	-0.01	0	-0.03	0.012	-0.031	-0.01	-0.045	0.002	0	-0.018	-0.001	0	0.21	-0.033	-0.049
2014-02-26	-0.022	-0.045	-0.044	-0.11	-0.039	0.02	-0.003	-0.062	-0.053	-0.04	-0.036	0.02	0	0.04	-0.02	-0.016	-0.051	-0.005	0.01	0.01	-0.037	0	0.005	0.12	0.01	-0.014	0	-0.024	-0.025	-0.021	0.08	-0.016	-0.027
2014-02-27	-0.068	-0.063	-0.067	-0.14	-0.032	-0.01	-0.001	-0.025	-0.047	-0.063	-0.047	0.05	0	0	-0.032	-0.067	-0.063	0.003	-0.02	-0.01	-0.055	-0.032	-0.043	0.02	0.025	-0.046	0	-0.009	-0.043	-0.023	0.04	-0.051	-0.032
2014-02-28	0.082	-0.045	0.051	0.27	0.014	0.01	-0.089	0.049	0.061	0.062	0.059	-0.02	0	-0.053	-0.046	0.018	0.009	-0.003	0.01	0.01	0.061	0.012	0.043	-0.06	-0.005	0.018	0	-0.037	0.077	0.035	-0.08	0.044	0.018
2014-03-03	-0.072	-0.033	-0.064	0	-0.027	-0.01	-0.023	-0.034	-0.055	-0.049	-0.064	0.1	-0.062	0.042	-0.151	-0.018	-0.021	-0.005	0.06	0.09	-0.05	0.012	0.02	0.54	0.04	-0.018	0	0.057	-0.085	-0.075	0.15	-0.074	-0.052
2014-03-04	0.015	0.018	0.01	0	0.068	0.01	0.021	0.012	0.041	0.025	0.037	-0.25	0.023	-0.068	-0.038	-0.018	-0.043	0.02	0.021	-0.11	0.029	-0.051	-0.042	-0.21	-0.02	-0.062	0	-0.052	0.04	0.022	0.02	0.054	0.082
2014-03-05	0.013	0.066	0.004	-0.01	0.006	-0.03	-0.002	0.02	0.001	-0.001	0.002	-0.05	-0.069	0.006	-0.211	-0.034	-0.041	0.012	-0.012	-0.04	-0.004	-0.079	-0.121	-0.09	-0.035	-0.076	0	-0.137	0.012	0.021	-0.15	0.019	0.006
2014-03-06	0.042	0.037	0.057	0.1	0.032	0	-0.001	0.015	0.054	0.05	0.05	-0.06	-0.063	-0.05	0.08	0.044	0.07	0.002	0.003	0.05	0.049	-0.076	-0.025	0.18	-0.16	0.021	0	-0.007	0.031	0.061	-0.01	0.049	0.041
2014-03-07	0.008	0.062	0.007	0.08	0.014	0	0.014	0.006	-0.015	-0.008	0	0.06	0	0.019	-0.027	0.006	-0.024	0.012	0.015	0	-0.002	0.068	-0.122	-0.05	0.07	-0.012	0	0.001	0.005	0.003	0.18	0.027	0.055
2014-03-10	-0.029	0.048	-0.015	0.02	-0.024	-0.01	-0.001	-0.029	-0.018	-0.016	-0.025	0.1	-0.007	-0.059	0.01	-0.006	-0.053	-0.002	-0.015	-0.02	-0.023	-0.03	-0.119	0	0.035	-0.07	0	0.011	-0.039	-0.022	0.17	0.002	-0.008
2014-03-11	0.022	-0.025	0.013	0	-0.009	0.03	-0.001	0.024	0.008	0.021	0.013	0.01	0	-0.019	-0.02	-0.027	0.028	0.005	-0.008	-0.05	0.016	0.013	-0.057	0.23	0.02	0.029	0	-0.032	-0.02	0.001	0.09	-0.015	-0.018
2014-03-12	-0.046	0.001	-0.041	-0.04	-0.034	-0.07	-0.002	-0.051	-0.036	-0.035	-0.044	0.06	0	-0.018	0.03	-0.017	0.026	-0.003	-0.024	0.01	-0.039	0.006	0.117	0.32	0.03	0.02	0	0.02	-0.045	-0.024	0.22	-0.031	-0.04
2014-03-13	-0.037	-0.004	-0.048	0.06	-0.068	-0.01	0	-0.044	-0.043	-0.042	-0.047	-0.06	0	0.02	-0.022	-0.014	-0.01	0.014	-0.01	0	-0.045	0.033	0.103	0.17	-0.03	-0.016	0	0	-0.021	-0.035	-0.07	-0.062	-0.073
2014-03-14	-0.025	-0.135	-0.017	0.03	0.008	0.07	-0.001	-0.011	-0.005	-0.017	-0.004	0.02	0.028	0.056	0.002	0.019	-0.008	-0.015	-0.055	-0.06	0.002	-0.008	-0.001	0	-0.045	0.02	0	0.019	-0.027	0.014	-0.13	-0.022	-0.008
2014-03-17	0.007	0.002	-0.002	0.05	0.037	0.01	-0.031	0.037	0.021	0.01	0.022	-0.06	0.025	0	-0.036	-0.01	-0.029	-0.003	0.04	0	0.008	-0.036	-0.092	0.15	0.045	-0.033	0	-0.005	0.034	0.009	-0.15	0.019	0.052
2014-03-18	0.011	0.036	-0.007	0.07	-0.027	-0.03	0	0.002	0.006	-0.01	0.003	-0.07	-0.016	0.009	-0.09	-0.021	-0.009	-0.002	0.02	-0.04	0.002	-0.041	-0.096	-0.28	0.045	-0.013	0	-0.002	0.006	-0.002	-0.04	-0.009	-0.018
2014-03-19	0.021	-0.023	0.032	0.12	0.072	0	0.027	0.021	0.033	0.03	0.028	-0.03	-0.068	-0.023	-0.032	0.013	0.017	-0.012	-0.011	0.1	0.032	0.024	-0.039	-0.06	-0.045	0.021	0	-0.006	0.024	0.013	0.14	0.022	0.093
2014-03-20	0.061	0.064	0.034	0.01	0.024	0	0	0.038	0.044	0.036	0.052	-0.03	0.151	0.042	0.153	0.055	0.048	-0.009	0.015	0.07	0.045	0.087	-0.005	0.06	0.07	0.048	0	0.004	0.078	0.031	0.15	0.072	0.003
2014-03-21	-0.037	0.031	-0.033	-0.045	-0.015	0.06	-0.001	-0.009	-0.022	-0.032	-0.016	0.02	0	-0.024	0.034	-0.004	-0.024	0	0.027	0.01	-0.032	-0.041	-0.115	0.19	0	-0.021	0	-0.018	-0.011	-0.004	0.12	-0.022	-0.025
2014-03-24	-0.029	0.008	-0.04	-0.125	-0.027	0.02	-0.001	-0.03	-0.032	-0.036	-0.049	0.05	-0.031	-0.012	0.022	-0.005	0.009	0.005	-0.005	-0.01	-0.046	-0.038	-0.051	-0.13	-0.055	0.001	0	0.061	-0.021	-0.04	0.12	-0.062	-0.015
2014-03-25	-0.016	-0.043	0.001	-0.12	0.023	-0.02	0	-0.012	-0.012	-0.009	-0.011	0	0.006	0.005	0.081	0	-0.025	0.006	-0.018	-0.07	-0.013	0.003	-0.016	-0.15	-0.085	-0.018	0	-0.099	-0.031	-0.031	-0.27	0.022	0
2014-03-26	-0.024	-0.017	-0.026	-0.1	-0.037	-0.01	-0.002	-0.005	-0.019	-0.022	-0.005	-0.03	-0.006	-0.005	0.076	-0.002	-0.053	0.018	0.004	-0.04	-0.026	-0.026	-0.089	-0.14	-0.06	-0.047	0	-0.127	-0.025	0.017	-0.29	-0.009	-0.041
2014-03-27	-0.044	-0.017	-0.027	-0.25	-0.01	0	-0.001	-0.021	-0.044	-0.033	-0.034	0	0.012	0.033	-0.172	-0.085	-0.035	0.006	-0.019	-0.05	-0.043	0.001	-0.051	0.12	-0.065	-0.048	0	-0.013	-0.024	-0.034	-0.16	-0.022	-0.011
2014-03-28	0.017	-0.017	0.015	0.16	0.012	-0.01	0	0.027	0.024	0.009	0.016	-0.21	0.018	-0.012	-0.109	0.011	0.001	-0.005	-0.014	0.06	0.016	-0.035	-0.016	-0.01	0.04	-0.003	0	-0.103	0.022	0.019	-0.11	0.046	0.04
2014-03-31	0.032	0.002	0.024	0.09	0.013	0.02	-0.001	0.006	0.015	0.016	0.019	-0.04	0.006	0	0	0.018	-0.013	0.015	0.004	0.01	0.013	0.039	0.026	-0.24	0.035	0.003	0	0.057	-0.005	0.008	-0.23	0.012	-0.004
2014-04-01	0.013	0.06	0.022	0.01	0.036	-0.03	-0.001	0.018	0.018	0.02	0.011	0	-0.043	0	-0.108	0.017	-0.001	-0.024	0.024	0.022	0.018	-0.017	-0.019	-0.07	0.075	0.009	0	-0.098	0.011	0.002	-0.01	-0.004	0.036
2014-04-02	0.017	0.041	0.021	-0.07	0.056	-0.02	-0.063	0.031	0.024	0.034	0.037	0.04	0	0.158	-0.009	-0.011	0.015	0.005	0.019	-0.002	0.034	0.04	-0.06	0.11	0.01	0.018	0	-0.04	0.023	0.014	0.07	0.04	0.051
2014-04-03	-0.008	0.016	-0.029	0.07	-0.003	-0.01	0	-0.023	-0.016	-0.023	-0.013	0.03	0	0.046	0.02	-0.011	-0.047	0.018	-0.001	0.08	-0.017	-0.016	-0.014	-0.04	0.01	-0.042	0	-0.082	-0.01	-0.026	0.11	-0.016	-0.005
2014-04-04	-0.063	-0.033	-0.081	-0.09	-0.057	-0.03	-0.001	-0.054	-0.067	-0.083	-0.053	-0.04	-0.001	0.057	0.011	-0.095	-0.083	0.002	0.001	-0.07	-0.074	-0.087	-0.124	-0.12	-0.11	-0.094	0	-0.022	-0.015	-0.03	-0.13	-0.072	-0.075
2014-04-07	0.002	-0.074	0.013	-0.14	-0.029	0.02	-0.024	-0.012	0.003	0.008	-0.01	-0.03	0	0.036	-0.024	0.023	0.014	-0.031	-0.036	0	0.011	-0.068	0.024	0.17	-0.04	0.047	0	-0.011	-0.036	-0.015	0.1	-0.02	-0.025
2014-04-08	0.008	-0.009	0.024	-0.15	-0.001	-0.02	-0.001	0.017	0.029	0.019	0.017	-0.03	0	0	-0.007	0.033	0.031	0.006	0.016	-0.08	0.023	-0.028	0.041	-0.12	-0.075	0.02	0	0.05	0.015	0.018	-0.25	0.029	-0.018
2014-04-09	0.026	-0.016	0.025	-0.01	0.004	-0.05	-0.002	0.016	0.022	0.021	0.02	0.13	-0.109	-0.069	0	-0.024	-0.017	-0.005	-0.023	0.017	0.187	0.001	-0.014	0.06	0.015	0.002	0	0.015	0.024	0.004	0.17	0.001	0.01
2014-04-10	-0.045	0.007	-0.059	0.17	-0.023	-0.04	-0.075	-0.052	-0.055	-0.063	-0.055	-0.06	0.071	-0.03	0.008	-0.019	-0.041	-0.006	0.018	-0.037	-0.053	-0.045	-0.034	-0.05	-0.1	-0.042	0	-0.012	-0.058	-0.029	-0.31	-0.074	-0.047
2014-04-11	-0.03	-0.057	-0.005	-0.01	-0.042	0.03	-0.033	-0.018	-0.001	-0.003	-0.018	0	0.031	-0.061	-0.003	0.022	0.045	-0.004	-0.007	-0.007	-0.01	0.026	0.088	0.06	0.075	0.024	0	0.083	-0.048	-0.012	0.09	-0.008	-0.018
2014-04-14	0.013	-0.043	0.005	0.12	0.012	0	-0.015	0.012	0.005	0.001	0.024	0.05	0.006	0	-0.003	-0.039	-0.033	-0.001	0.009	0.027	0.011	0.013	-0.054	0.15	0.055	-0.053	0	0.127	0.004	0.004	0.12	0.025	0.022
2014-04-15	-0.051	0.026	-0.059	-0.01	-0.025	0.04	-0.001	-0.056	-0.061	-0.065	-0.055	0.01	0	0.012	0.011	-0.043	-0.059	0	0.001	0.02	-0.065	0.006	-0.038	0.04	0.07	-0.044	0	-0.044	-0.07	-0.027	-0.01	-0.036	-0.02
2014-04-16	0.001	-0.014	-0.002	0.06	0.002	-0.03	-0.003	0.013	0.005	0.004	0.011	-0.01	0.06	0.011	0.021	-0.009	-0.016	0.005	0.008	0.04	0.008	0.059	-0.12	0.03	0.005	-0.021	0	-0.045	0.037	0.011	-0.05	0.036	0.005
2014-04-17	0.022	-0.02	0.024	-0.11	0.055	0.01	-0.033	0	0.024	0.032	0.029	-0.05	0	-0.114	0.019	-0.025	0.02	-0.005	-0.029	0	0.032	0.005	-0.007	-0.03	-0.08	0.021	0	-0.023	0.019	0.012	-0.1	0.032	0.086
2014-04-18	0	0	0	0	0	0	0	0	0	0	0	0	0	0	0	0	0	-0.003	0.027	0	0	0	0	-0.13	0	0	0	0	0	0	-0.06	0	0
2014-04-21	0	0	0	0	0.005	0	0	0	0	0	0	0	0	0.012	0.036	0	0	0.003	0.017	0	0	0	0	0.03	0	0	0	0	0	0	0.03	0	-0.006
2014-04-22	0.039	0.054	0.031	-0.01	-0.009	0	-0.001	0.068	0.034	0.028	0.028	-0.02	0.003	-0.008	0.094	0	-0.027	0	-0.002	0.06	0.027	-0.101	-0.032	0.17	0.12	-0.019	0	-0.05	0.043	0.025	0.11	0.043	-0.004
2014-04-23	-0.015	-0.058	-0.016	-0.112	-0.009	-0.05	-0.002	-0.01	-0.018	-0.011	-0.024	0.03	-0.002	-0.003	0.052	0.002	-0.006	0.01	-0.014	-0.05	-0.02	0.102	-0.052	-0.02	0.035	-0.019	0	-0.006	-0.027	-0.034	0	-0.033	-0.018
2014-04-24	-0.006	0.009	0.008	-0.068	-0.007	-0.02	-0.014	-0.008	0.012	0.011	0.014	-0.1	0	0	-0.039	0.013	0.038	0.002	0.003	0.02	0.008	-0.102	0.006	0.08	-0.01	0.036	0	0.052	-0.008	-0.001	-0.14	0.014	-0.011
2014-04-25	-0.033	0	-0.04	0.02	-0.016	0.04	-0.001	-0.044	-0.046	-0.042	-0.048	0.06	0	0.032	-0.077	0.004	-0.011	0.004	-0.02	0.02	-0.049	0.125	0.02	0.38	-0.02	-0.022	0	0.136	-0.046	-0.014	-0.06	-0.054	-0.016
2014-04-28	0.035	-0.029	0.023	0	0.039	0	-0.057	0.04	0.02	0.024	0.015	0.06	-0.001	-0.03	-0.073	0.018	0.021	-0.005	-0.002	0.02	0.022	-0.125	0.05	-0.1	0	0.008	0	0.169	0.027	-0.002	-0.02	0.027	0.042
2014-04-29	-0.008	-0.002	0.01	0.03	-0.004	0	-0.002	0.005	0	0.006	0.007	-0.15	-0.056	-0.025	0	-0.026	-0.01	0	-0.003	-0.02	0.006	0.101	-0.006	-0.04	0.01	-0.001	0	-0.128	-0.023	0.012	-0.14	0.019	-0.011
2014-04-30	-0.021	0.022	-0.054	-0.06	-0.038	-0.03	-0.001	-0.009	-0.039	-0.055	-0.037	-0.11	0	0	0.036	-0.029	-0.053	0.004	0.004	-0.09	-0.044	-0.089	-0.083	-0.02	-0.03	-0.035	0	-0.076	-0.001	-0.019	-0.36	-0.021	-0.051
2014-05-01	0	-0.021	0	0	-0.033	0	0	-0.017	0	0	0	0	0	0	0	0.007	0	0.001	0	0	0	0	0	0	0	0	0	0	0	0	0	-0.027	-0.033
2014-05-02	-0.025	-0.025	-0.025	-0.05	-0.021	-0.03	-0.001	-0.008	-0.028	-0.016	-0.018	0	-0.03	-0.02	0.012	-0.049	-0.03	-0.011	-0.021	-0.06	-0.025	0.052	-0.014	0	-0.02	-0.06	0	0	-0.035	-0.002	-0.28	0.005	-0.027
2014-05-05	-0.012	-0.035	0.012	0.03	0.018	0.04	-0.032	0.01	0.008	0.012	0.008	0	0	-0.073	0.011	0.029	-0.001	0	0	0.049	0.016	-0.052	0.007	0.07	-0.035	0.006	0	-0.124	-0.03	-0.008	0.27	0	0.02
2014-05-06	0.008	-0.015	-0.01	-0.16	0.004	0.04	-0.009	0.008	0.005	-0.013	0.003	-0.02	0	0.043	0	-0.065	-0.037	0	0	-0.059	0.002	0.011	-0.056	-0.17	-0.06	-0.05	0	-0.022	0.024	0.028	-0.24	0.016	-0.013
2014-05-07	0.015	-0.029	0.014	-0.06	0.006	0.02	-0.041	-0.008	0.009	0.008	0.009	-0.03	0.017	0.024	0.053	0.003	0.011	-0.009	-0.038	-0.05	0.01	-0.12	-0.011	-0.24	0	0.039	0	-0.088	0.004	-0.015	0.15	0	-0.003
2014-05-08	-0.029	0.006	-0.046	0.09	-0.007	0.03	0	-0.011	-0.032	-0.046	-0.028	-0.11	-0.037	-0.044	0.084	-0.062	-0.084	0.004	-0.005	-0.12	-0.039	-0.062	-0.106	-0.08	-0.215	-0.067	0	0.036	-0.029	-0.03	0.22	-0.013	0.021
2014-05-09	-0.009	-0.015	0.004	0	-0.009	0.01	-0.04	-0.005	0.016	0.002	0.015	-0.03	0.092	-0.012	-0.046	-0.005	0.021	0.001	-0.034	0.059	0.01	0.038	0.079	0	-0.01	0.001	0	-0.021	-0.015	0.004	-0.11	0.04	0.012
2014-05-12	0.029	0.016	0.025	0.06	0.04	0.01	0.024	0.008	0.016	0.02	0.005	-0.01	0	-0.019	-0.029	-0.004	0.017	0	0.009	0.011	0.013	-0.024	0.035	-0.01	0.045	0.027	0	-0.066	0.027	-0.014	0.33	0.048	0.038
2014-05-13	-0.04	0.009	-0.038	0.035	-0.046	-0.02	-0.001	-0.044	-0.034	-0.033	-0.039	-0.01	0	0.057	0.033	-0.014	-0.028	0.005	0.016	-0.09	-0.044	-0.061	-0.034	-0.07	-0.08	-0.028	0	0.016	-0.035	-0.027	-0.3	-0.05	-0.05
2014-05-14	-0.063	-0.033	-0.062	-0.015	-0.068	0.02	-0.057	-0.043	-0.052	-0.06	-0.048	-0.14	-0.013	0	-0.029	-0.021	-0.028	-0.006	-0.01	-0.03	-0.064	-0.076	-0.029	-0.02	-0.06	-0.051	0	-0.022	-0.048	-0.056	0.09	-0.099	-0.063
2014-05-15	-0.056	-0.061	-0.046	0.075	-0.035	-0.04	-0.001	-0.054	-0.054	-0.067	-0.069	-0.2	0.017	-0.003	0	0.061	0.159	-0.009	-0.07	-0.01	-0.055	0.044	0.19	-0.01	0.04	0.16	-0.311	0.045	-0.043	-0.025	-0.14	-0.059	-0.052
2014-05-16	0.023	-0.039	0.026	-0.025	0.009	0.01	0	0	0.025	0.035	0.028	0.13	0	0.053	-0.106	-0.008	-0.022	-0.01	0.016	-0.03	0.028	-0.01	0.032	0.03	0.065	-0.048	0.037	0.136	0.029	0.049	0.07	0.038	0.027
2014-05-19	0.018	-0.019	0.019	-0.02	0	0.03	-0.001	0.015	0.007	0.021	0.004	0.06	-0.012	0.029	-0.062	0.037	0.094	0.004	-0.008	0.05	0.019	0.029	0.124	-0.02	-0.05	0.038	0.01	0.033	-0.007	0.014	0	0.025	0.021
2014-05-20	0.027	0.015	0.035	-0.005	0.017	0.01	-0.019	0.03	0.025	0.031	0.015	0.05	0	-0.008	0.058	0.078	0.115	0.001	0.006	0.038	0.025	0.112	0.108	-0.07	0.09	0.083	0.018	0.042	0.02	0.035	-0.14	0.018	-0.03
2014-05-21	0.021	-0.047	0.011	-0.095	0.023	0	-0.003	0.033	0.01	0.001	0.019	0.01	0.031	-0.087	0.089	-0.011	-0.053	0.004	-0.014	-0.028	0.021	-0.108	-0.144	-0.11	-0.025	-0.082	-0.009	0.02	0.022	-0.004	-0.09	0.038	0.02
2014-05-22	-0.019	0.097	-0.024	-0.01	0.024	-0.02	-0.001	-0.016	-0.026	-0.026	0.036	-0.05	0.006	-0.057	0	0.061	0.028	0.006	0.032	0	-0.02	-0.03	0.003	0	-0.135	0.031	0.005	-0.004	-0.007	-0.001	-0.14	0.01	0.019
2014-05-23	-0.005	0.029	0.002	0.04	-0.021	0.02	0.022	-0.01	-0.007	0.002	0.003	-0.12	0	-0.074	0.02	-0.057	-0.084	-0.011	-0.02	0	-0.008	0	-0.067	-0.07	0.03	-0.031	-0.001	-0.032	-0.026	0	0.13	-0.017	-0.017
2014-05-26	-0.001	-0.04	0.005	-0.02	0.017	-0.02	-0.001	-0.002	-0.005	0.005	0.002	-0.09	0.05	0.038	0.021	-0.076	-0.159	0.001	-0.014	0.03	0.005	-0.073	-0.089	-0.1	0.085	-0.097	-0.021	-0.026	0.013	-0.015	-0.02	0	0
2014-05-27	-0.014	-0.002	-0.05	0.115	-0.023	-0.03	0	-0.015	-0.026	-0.035	-0.022	0.04	0	-0.002	0	-0.042	0.009	0	-0.005	-0.03	-0.037	-0.004	-0.003	0.22	0.025	-0.048	0.019	-0.062	-0.012	-0.022	0.05	0.006	-0.018
2014-05-28	-0.065	-0.037	-0.065	-0.055	-0.076	0.03	-0.002	-0.052	-0.052	-0.064	-0.057	0.03	0.015	0.03	0.007	-0.056	-0.067	-0.007	-0.006	-0.07	-0.053	-0.044	-0.123	0.04	0.08	-0.036	-0.07	-0.164	-0.025	-0.042	0.15	-0.094	-0.073
2014-05-29	0	-0.08	0.018	-0.215	0.045	-0.01	-0.001	0	0	0.016	0.016	-0.18	0	-0.032	0	0.019	0.027	-0.012	-0.037	-0.01	0.015	-0.024	0.058	-0.21	-0.035	0.023	0.021	0.022	0	0	-0.21	-0.003	0.025
2014-05-30	0.026	0.033	0.007	-0.05	-0.022	-0.01	-0.001	0	0.032	0.022	0.003	0.03	0	-0.026	0.011	-0.027	0.008	0.003	0.015	0.03	0.017	0.041	0.028	-0.05	0.12	0.011	0.002	-0.023	-0.007	0.01	0.01	0.024	0.005
2014-06-02	0	0.01	0.012	0.12	0.031	-0.03	-0.032	0.036	0.009	0.006	0.013	-0.15	0.053	0.015	0.002	-0.019	-0.002	0.009	0.023	0.07	0.012	0.008	0.037	-0.05	0.05	-0.024	-0.001	0.004	0.009	-0.027	-0.15	0.048	0.052
2014-06-03	0.051	0.054	0.037	0.12	0.063	0.04	-0.024	0.047	0.054	0.041	0.043	0.12	-0.001	-0.062	-0.033	0.008	0.025	0.025	0.012	0.08	0.039	0.022	-0.006	0.07	0.025	0.023	-0.009	-0.004	0.043	0.038	0.14	0.033	0.071
2014-06-04	0.019	0.061	0.037	0.01	0.009	-0.06	-0.003	0.014	0.024	0.035	0.027	0.11	-0.012	-0.011	-0.002	0.048	0.026	0.006	0	0.01	0.026	-0.036	0.007	-0.05	0.02	0.021	0.061	0.03	0.024	0.015	0.07	0.048	0.008
2014-06-05	0.158	-0.009	-0.056	-0.085	-0.019	0.01	0	0	-0.033	-0.047	-0.021	-0.07	0.106	-0.061	-0.001	-0.072	-0.084	0.002	0.015	-0.05	-0.041	-0.001	-0.027	-0.14	-0.045	-0.044	-0.089	-0.05	-0.009	-0.002	-0.26	-0.021	-0.022
2014-06-06	-0.1	-0.006	-0.108	-0.23	-0.01	-0.02	-0.001	-0.072	-0.098	-0.092	-0.058	-0.32	0.011	-0.014	-0.011	-0.131	-0.182	-0.018	0	-0.33	-0.076	-0.159	-0.131	-0.08	-0.1	-0.192	-0.037	-0.172	0	-0.045	-0.15	-0.023	0.013
2014-06-09	0	0	-0.013	0.17	-0.002	-0.02	-0.001	0	0.006	-0.004	0.021	0	0	0.036	-0.04	-0.033	-0.05	0.002	-0.007	0.01	0.003	-0.001	-0.132	0.03	-0.03	-0.05	0.024	-0.086	-0.051	0	0.03	0.044	0.011
2014-06-10	0.029	0.019	0.058	-0.135	0.028	-0.01	-0.001	0.042	0.047	0.054	0.031	-0.01	0	0.013	0.029	0.001	0.085	-0.003	-0.036	0.1	0.051	0.031	-0.032	0.05	0.15	0.013	-0.007	-0.096	0	0.075	0.06	0.021	0.032
2014-06-11	-0.007	0.062	0.007	-0.105	0	-0.03	-0.093	-0.023	-0.001	0	-0.015	0.03	0	-0.026	0.032	0.006	0.001	0.007	0.012	-0.05	-0.006	0	-0.023	0	0.095	0.031	0.002	0.078	-0.002	-0.009	0.21	-0.008	0
2014-06-12	0.01	-0.023	0.012	0.02	-0.031	0.01	0.026	0.008	0.003	0.001	-0.009	0.04	0	0.012	-0.002	0	0.028	-0.006	-0.046	-0.03	0.002	0.01	0.028	0	-0.115	0.073	-0.028	-0.058	-0.02	-0.006	-0.09	0.005	-0.043
2014-06-13	0.001	-0.045	-0.015	-0.135	-0.004	-0.03	-0.01	-0.028	-0.02	-0.018	-0.015	0	0.18	0.048	-0.018	-0.01	-0.032	0.005	-0.006	0.06	-0.018	-0.042	0.033	0	0.03	-0.053	-0.015	0.01	0.012	-0.005	0.08	0.028	0.011
2014-06-16	-0.019	-0.034	-0.015	0.175	-0.021	0.02	-0.037	-0.005	-0.026	-0.012	-0.018	0.06	0.079	0.054	0.009	-0.015	-0.005	-0.001	0.011	0.04	-0.018	0.036	0.033	0.12	0	0.002	-0.005	0.002	-0.027	-0.02	0.04	0.009	-0.011
2014-06-17	0.041	-0.05	0.05	0.18	0.024	0	0.037	0.042	0.051	0.048	0.051	-0.04	0	-0.051	0.02	0.047	0.058	-0.012	-0.014	0.09	0.044	0.035	0.047	0.08	0.01	0.058	-0.01	0.054	0.043	0.03	-0.03	0.024	0.056
2014-06-18	-0.026	0.037	-0.03	-0.235	-0.052	-0.02	-0.008	-0.028	-0.023	-0.036	-0.031	0.09	0	0.073	0.046	0.031	0.004	0.006	0.001	-0.04	-0.032	-0.006	0.064	0	-0.01	0.049	-0.034	0	0.154	-0.014	-0.01	-0.037	-0.063
2014-06-19	0	-0.081	-0.072	0	-0.002	0.01	-0.064	-0.052	-0.065	-0.073	-0.048	-0.06	0.006	0.017	0.019	-0.048	-0.04	-0.007	-0.052	-0.04	-0.059	0	-0.039	-0.11	-0.105	-0.053	-0.036	-0.012	-0.024	-0.039	-0.27	-0.006	0.031
2014-06-20	-0.04	0.017	0.017	0.075	0.034	0	0.013	0.023	0	0.023	0.022	0.04	-0.001	0.036	-0.006	0.045	0.034	-0.004	-0.033	-0.04	0.032	0.093	0.038	0	0.03	0.043	0.022	0.05	0	0.007	0.16	0.025	-0.013
2014-06-23	-0.028	0.013	-0.015	-0.038	0.04	0	0.034	-0.024	0.008	-0.015	-0.023	0.02	-0.072	0.049	0.036	-0.035	-0.044	-0.001	0.013	-0.03	-0.023	-0.068	-0.016	-0.04	-0.02	-0.058	0.028	-0.011	-0.018	-0.02	-0.09	-0.021	0.018
2014-06-24	-0.012	-0.041	-0.022	-0.022	-0.049	0	-0.041	0.008	-0.002	-0.015	-0.004	-0.08	0.013	-0.056	-0.04	-0.034	-0.029	-0.005	-0.021	0	-0.009	-0.092	-0.054	-0.05	-0.01	-0.052	-0.006	-0.011	-0.001	-0.001	-0.07	-0.003	-0.049
2014-06-25	-0.047	-0.059	-0.049	0.03	-0.013	-0.02	-0.038	-0.059	-0.058	-0.06	-0.056	-0.01	0	-0.015	0.102	-0.04	-0.023	-0.004	0.005	-0.01	-0.058	-0.077	0	-0.03	0.025	-0.008	-0.009	0	-0.057	-0.024	0.02	-0.089	-0.016
2014-06-26	-0.023	-0.005	-0.028	-0.075	-0.031	-0.04	-0.002	-0.014	-0.028	-0.021	-0.022	-0.23	-0.02	0.029	0.054	-0.033	-0.01	-0.006	-0.006	0	-0.021	0.082	0.034	-0.04	0	-0.004	-0.016	-0.023	-0.032	-0.029	0.05	-0.01	-0.029
2014-06-27	0.012	-0.041	0.024	0.215	0.009	-0.01	0.012	0.021	0.013	0.03	0.02	-0.04	-0.007	0.016	0.037	0.028	-0.007	-0.011	-0.031	0.01	0.013	-0.074	0.09	0.07	-0.015	0.007	0.017	0.019	0.013	0.011	0.01	0.003	0.004
2014-06-30	-0.01	0	-0.018	0.04	-0.016	0	-0.005	-0.013	-0.014	-0.011	-0.011	0.17	0.046	-0.003	-0.053	0.009	0.012	0.008	-0.016	-0.01	-0.009	0.074	0.063	-0.1	0.005	0.029	-0.057	0.088	-0.006	-0.008	0.01	0.028	-0.004
2014-07-01	0.002	0.041	-0.001	-0.19	0	-0.02	0.016	0.33	-0.01	-0.002	-0.003	0.05	-0.027	-0.007	-0.063	0.009	-0.008	-0.011	0.005	0.06	-0.001	0	-0.041	0.12	0	-0.022	-0.011	0	-0.008	-0.01	-0.06	0.039	0.034
2014-07-02	0.026	-0.014	0.03	0.06	0.085	-0.03	0.048	0.024	0.029	0.038	0.036	-0.08	-0.006	-0.08	-0.072	0.032	0.186	0.004	-0.062	0.07	0.031	-0.034	0.027	-0.03	0.02	0.06	0.048	0.032	0.027	0.016	0.03	0.042	0.062
2014-07-03	0.004	-0.02	-0.013	-0.03	0.002	0.05	0.049	0.005	-0.002	-0.015	0.01	0.04	0.058	0	-0.011	-0.036	-0.054	0.005	-0.006	-0.03	0.001	-0.002	-0.033	-0.02	0.03	-0.017	-0.001	0.01	-0.008	0.003	0.12	0.002	0.013
2014-07-04	-0.041	0.042	-0.036	0.04	0.009	0	-0.051	-0.034	-0.028	-0.033	-0.03	-0.02	-0.035	-0.05	0.04	-0.059	-0.035	0.001	0.018	-0.01	-0.032	0.035	-0.016	0	-0.015	-0.029	-0.005	-0.022	-0.047	-0.01	0.01	0.007	0
2014-07-07	-0.001	0.004	0.002	-0.08	-0.03	-0.03	0.01	0.002	-0.01	0	-0.007	0	0	0.089	-0.005	-0.05	-0.01	-0.001	0.011	-0.02	-0.004	-0.119	0.012	0.07	0.03	0.018	-0.008	0.014	-0.021	-0.008	-0.03	-0.03	-0.027
2014-07-08	-0.049	-0.03	-0.042	0.04	-0.049	-0.04	-0.018	-0.028	-0.035	-0.041	-0.035	-0.05	-0.064	0.031	-0.068	0.025	0.031	-0.009	0.023	-0.04	-0.041	0	0.056	-0.03	-0.07	0.029	-0.051	-0.006	-0.014	-0.021	-0.02	-0.08	-0.055
2014-07-09	0.002	-0.037	0.007	0	-0.005	-0.02	-0.005	0.002	0	0.01	0.009	-0.04	0	0	0	0.027	0.032	-0.01	0.006	0.02	0.009	-0.001	0.131	-0.01	-0.04	0.049	0.023	0.044	0.001	0.001	0.11	0.012	-0.003
2014-07-10	-0.025	-0.056	-0.016	0.1	-0.007	-0.05	-0.023	-0.025	-0.016	-0.02	-0.032	-0.01	0	0.038	-0.047	0.032	0.068	-0.002	-0.078	-0.03	-0.025	0	0.206	0.09	0.02	0.063	0.013	0.135	-0.019	-0.017	0.03	-0.032	-0.018
2014-07-11	0.011	-0.041	0.01	0.015	-0.024	-0.04	0.01	0.001	-0.002	0	0.004	0.04	0.045	0.002	0.048	-0.024	-0.053	-0.007	-0.015	0	0.002	0.119	-0.126	0.06	0.025	-0.042	-0.047	-0.104	-0.017	-0.001	-0.02	-0.026	-0.022
2014-07-14	0.007	0.018	0.009	-0.1	0	0	-0.003	0.007	0.009	0.007	0.007	0.04	0	0.014	0.102	-0.001	-0.013	0.005	0.006	0.03	0.005	0	-0.041	0.02	-0.04	0.005	-0.019	-0.12	-0.003	0.008	-0.11	0.003	0.031
2014-07-15	-0.025	0.003	-0.006	-0.015	-0.002	0	-0.015	0.003	0.001	-0.006	-0.003	0.04	-0.001	-0.046	0.002	-0.013	-0.026	-0.002	0	-0.01	-0.006	-0.11	-0.009	-0.02	-0.055	-0.058	0.01	-0.043	-0.014	0	-0.07	0.048	0.005
2014-07-16	-0.01	-0.034	-0.025	-0.08	-0.015	0	-0.007	-0.017	-0.019	0.083	-0.012	0.01	0	-0.011	-0.033	-0.03	-0.033	0.004	-0.039	-0.05	-0.017	0.05	-0.068	0.1	-0.09	-0.077	-0.015	0.037	-0.012	-0.004	-0.09	-0.002	-0.022
2014-07-17	-0.031	-0.01	-0.041	0.015	-0.062	-0.02	-0.014	-0.024	-0.038	-0.039	-0.042	-0.02	0	0.012	-0.064	-0.014	-0.036	-0.008	-0.089	-0.05	-0.039	-0.02	-0.06	0.33	-0.01	-0.028	-0.039	-0.028	-0.038	-0.012	-0.01	-0.067	-0.088
2014-07-18	-0.015	-0.043	-0.003	-0.175	0.028	0.03	-0.007	-0.011	-0.012	-0.002	0.005	-0.06	-0.001	0.033	-0.01	0.006	0.009	0.004	0.028	0.02	-0.002	-0.098	-0.003	-0.04	-0.075	-0.004	0.019	0.043	-0.02	-0.054	0.1	-0.013	0.04
2014-07-21	-0.015	0.027	-0.021	-0.13	-0.029	-0.04	-0.003	0.007	-0.02	-0.02	-0.012	-0.13	0	-0.077	-0.064	-0.011	-0.021	0	0.027	0.01	-0.017	0	-0.01	0.19	0.03	-0.042	-0.01	0.022	-0.009	-0.003	0.01	-0.005	-0.013
2014-07-22	0.034	-0.026	0.014	-0.13	-0.011	-0.01	-0.01	0.016	0.024	0.015	0.026	-0.01	0	-0.002	0.014	0.025	0.009	0.001	-0.004	-0.02	0.02	-0.001	0.041	-0.13	0.04	-0.001	-0.008	-0.044	0.023	0	-0.04	0.02	-0.003
2014-07-23	-0.041	0.042	-0.031	0.11	0.007	-0.02	0.073	-0.026	-0.032	-0.031	-0.025	-0.03	0	-0.03	0.036	-0.018	-0.04	-0.007	-0.023	0	-0.028	-0.105	-0.023	0	-0.06	-0.021	-0.025	0	-0.022	-0.02	-0.01	-0.031	0.003
2014-07-24	0.032	0.022	0.03	0.05	0.026	-0.01	-0.064	0.029	0.025	0.032	0.031	0.07	0	-0.012	-0.01	0.011	-0.011	-0.009	0.038	0.02	0.03	-0.001	0.002	0.02	0.025	0.02	0.014	-0.012	0.024	0.013	-0.16	0.052	0.033
2014-07-25	-0.017	0.011	-0.022	0	-0.039	-0.01	0.062	-0.031	-0.024	-0.021	-0.032	-0.02	0	0.023	-0.011	-0.029	-0.007	0.006	-0.002	-0.06	-0.028	0	-0.051	0.16	0.025	-0.039	-0.036	0.008	-0.016	-0.018	0.11	-0.036	-0.035
2014-07-28	-0.019	-0.024	-0.008	0.045	0.001	0.01	-0.074	-0.011	-0.002	-0.01	0.005	0.03	-0.034	0.036	0	-0.027	-0.051	-0.005	0.001	0.03	0.003	0	-0.068	0.08	0.035	-0.028	0.032	-0.02	0.004	-0.006	0	0.007	0.02
2014-07-29	-0.019	0.047	-0.039	0.065	-0.028	-0.02	-0.022	-0.024	-0.032	-0.038	-0.032	0.2	0	0	0	-0.056	-0.032	-0.001	0.028	-0.01	-0.035	-0.046	0.013	0.2	0.01	-0.02	-0.007	0	-0.017	-0.019	0	-0.033	-0.025
2014-07-30	0.016	-0.033	0.046	0.13	0.071	-0.01	0.012	0.035	0.043	0.041	0.048	-0.01	0	0.021	0	0.045	0.04	0.005	-0.004	0.08	0.043	0.045	-0.01	-0.08	0.05	-0.006	0.039	-0.011	0.023	0.049	0	0.054	0.098
2014-07-31	0.042	0.073	0.002	0.08	-0.002	0.05	0.031	0.015	0.006	-0.007	-0.002	0.035	-0.035	-0.01	0	0.018	0.01	0.005	0.02	0.11	-0.003	0.199	0.042	0.1	0.03	0.044	-0.03	0.086	0.049	0.015	0.24	0.002	0.001
2014-08-01	-0.024	0.026	-0.013	0.14	-0.044	-0.04	0.026	-0.036	-0.026	-0.014	-0.027	0.505	-0.001	0.037	0	-0.003	0.059	0	0.046	0.01	-0.021	0.058	0.065	0.11	0.02	0.017	-0.006	0.082	-0.012	0	0.13	-0.053	-0.067
2014-08-04	-0.025	-0.083	-0.007	-0.1	0	0.01	0.003	-0.014	-0.004	-0.01	-0.005	-0.17	0	-0.024	0.052	-0.026	-0.054	-0.005	0.002	0	-0.007	-0.163	-0.06	0.08	-0.035	-0.046	0.003	-0.009	-0.019	-0.028	0.22	-0.01	-0.009
2014-08-05	0.053	0.018	0.052	0.15	-0.004	-0.04	0.008	0.045	0.032	0.056	0.042	0.2	0	0.103	0.088	0.053	0.056	-0.011	-0.034	0.07	0.039	0.144	0.071	0	0.025	0.072	0.034	0.013	0.035	0.003	-0.02	0.045	0.004
2014-08-06	-0.054	0.057	-0.047	-0.145	-0.003	-0.07	-0.033	-0.074	-0.049	-0.046	-0.072	0.19	0.034	0.031	0.05	0.01	0.059	0.002	0.036	-0.07	-0.059	-0.018	0.098	0.14	0.005	0.025	0.006	0.026	-0.058	-0.037	0.18	-0.068	-0.02
2014-08-07	-0.022	-0.097	-0.037	0.055	-0.035	-0.06	-0.012	-0.024	-0.033	-0.03	-0.033	-0.16	0	-0.013	0.015	0.005	0.041	0.008	-0.019	-0.03	-0.032	-0.031	0.048	0	-0.03	-0.012	-0.045	0.01	-0.045	-0.017	-0.12	-0.033	-0.06
2014-08-08	-0.043	-0.111	-0.025	-0.095	-0.004	-0.03	-0.01	-0.031	-0.018	-0.037	-0.017	-0.03	0.104	0	0.053	-0.025	-0.022	-0.018	-0.044	-0.01	-0.025	-0.021	0.017	0.02	0.055	0.011	0.013	0.016	-0.038	-0.019	-0.05	-0.022	0.013
2014-08-11	0.009	0.088	0.013	-0.055	0.005	-0.05	0.004	0.009	0.02	0.014	0.011	-0.01	0.013	-0.035	0.01	-0.013	-0.045	0.004	-0.001	-0.04	0.012	-0.062	-0.06	-0.38	0.025	-0.037	-0.015	-0.086	0.033	-0.011	-0.02	0.031	0.007
2014-08-12	0.014	0.024	-0.011	-0.015	0.039	0.01	-0.006	0.008	0.009	-0.011	-0.003	-0.01	0	0.028	-0.043	-0.05	-0.05	-0.003	0.023	-0.01	-0.005	0.04	-0.05	-0.1	-0.015	-0.08	-0.01	-0.017	-0.001	-0.013	0.12	-0.006	0.02
2014-08-13	-0.02	0.026	-0.032	0.12	-0.04	-0.02	-0.011	-0.023	-0.017	-0.03	-0.032	0.01	-0.013	-0.081	-0.007	-0.017	-0.012	0	0.008	-0.01	-0.03	-0.024	-0.063	-0.01	-0.02	0.01	-0.036	-0.065	0	-0.01	-0.08	-0.043	-0.029
2014-08-14	-0.022	-0.051	-0.041	-0.11	-0.015	-0.03	-0.034	-0.014	-0.018	-0.03	-0.013	-0.21	0	-0.051	-0.034	-0.059	-0.071	-0.006	-0.005	-0.01	-0.019	-0.135	-0.138	-0.08	-0.085	0.019	-0.003	-0.116	-0.014	0.048	-0.14	-0.002	-0.017
2014-08-15	0	0.001	-0.047	-0.235	-0.041	0	-0.018	-0.037	-0.043	-0.046	-0.05	0.01	-0.014	0	0	-0.12	-0.034	-0.001	0	-0.05	-0.054	0	-0.039	-0.08	0.04	-0.102	-0.037	0	-0.01	-0.019	0.18	-0.113	-0.062
2014-08-18	-0.003	-0.054	0.059	-0.1	0.045	0.02	0.007	0.049	0.047	0.056	0.047	-0.13	-0.001	0	0.014	0.026	0.015	-0.007	0.034	0.02	0.053	-0.077	-0.015	0.03	0.015	0.062	0.047	-0.043	0.013	0.023	-0.03	0.102	0.053
2014-08-19	-0.025	0.064	-0.028	0.015	0.011	-0.01	-0.018	-0.02	-0.018	-0.017	-0.01	-0.15	0.033	-0.181	0.067	-0.071	-0.04	0.003	0.05	0.02	-0.014	-0.016	-0.085	0.02	-0.06	-0.038	-0.024	-0.012	-0.035	-0.004	-0.14	-0.029	0.009
2014-08-20	-0.02	0.019	-0.03	0.05	0.024	-0.03	-0.019	-0.016	-0.029	-0.015	-0.018	0	-0.125	-0.053	0.024	-0.036	0.002	0.014	-0.006	0.05	-0.017	0.045	-0.094	0.03	0.01	-0.04	-0.007	-0.027	-0.023	-0.008	0.15	0.018	0.025
2014-08-21	0.011	0.06	0.007	0.175	-0.015	-0.01	0.002	-0.006	0.014	0.007	0.01	-0.04	-0.078	0.033	0.042	-0.017	-0.004	0.018	0.001	0.02	0.006	-0.013	-0.09	-0.07	-0.06	-0.004	-0.024	-0.021	0.018	0.009	-0.03	-0.021	-0.019
2014-08-22	-0.001	-0.015	-0.011	-0.185	-0.009	0	0.014	-0.001	-0.01	-0.014	-0.009	0.01	-0.039	0.004	-0.082	0.032	-0.012	-0.021	0.004	0.05	-0.01	0.012	0.013	0.11	0.01	0.019	0.051	-0.016	-0.001	0.026	0.03	0.008	-0.006
2014-08-25	-0.061	-0.031	-0.058	-0.075	-0.033	0.12	-0.083	-0.064	-0.04	-0.053	-0.034	0	0.038	0.04	-0.046	-0.069	-0.105	-0.002	-0.038	0	-0.047	-0.067	-0.203	-0.01	0.025	-0.136	-0.049	-0.096	-0.055	-0.03	-0.06	0	-0.019
2014-08-26	-0.02	-0.098	-0.038	-0.075	0.002	-0.04	-0.028	-0.012	-0.024	-0.035	-0.009	-0.04	0	-0.002	0.031	-0.06	-0.053	-0.01	-0.04	0.01	-0.029	-0.006	0.01	-0.07	-0.115	-0.08	-0.025	-0.043	-0.023	0.038	-0.16	0.045	0.014
2014-08-27	-0.046	-0.011	-0.043	-0.15	-0.035	-0.07	-0.055	-0.044	-0.055	-0.04	-0.036	-0.1	0.091	0.002	0.032	-0.02	-0.039	-0.002	-0.032	-0.06	-0.049	-0.032	-0.01	0.06	-0.1	-0.035	-0.12	-0.134	-0.061	-0.047	-0.1	-0.076	-0.037
2014-08-28	-0.011	-0.034	-0.001	-0.17	-0.011	0.04	-0.014	-0.034	-0.006	-0.005	-0.022	0.12	-0.13	0.003	-0.013	0.026	0.07	-0.008	0.011	-0.04	-0.001	0.01	0.134	0.34	-0.01	0.085	0.063	-0.011	-0.034	-0.021	0.1	-0.003	-0.023
2014-08-29	0.017	-0.005	0.014	-0.035	-0.002	0.02	0.021	-0.002	0.012	0.015	0.002	0	-0.001	0	-0.058	0.022	-0.006	0.005	-0.013	0	0.01	0.067	0.046	0.08	-0.04	-0.006	0	0.032	0.005	-0.002	-0.11	-0.002	0.007
2014-09-01	0.001	0.024	0.008	-0.11	0	-0.11	-0.001	-0.018	0.002	0.003	-0.004	0.01	0	-0.009	-0.048	-0.039	-0.022	0	0.001	0	0.004	-0.047	-0.024	0.06	0	0.034	0	0.022	0.006	-0.001	-0.01	0.015	0
2014-09-02	0.072	0.022	0.053	-0.14	0.097	-0.02	0.039	0.026	0.052	0.057	0.046	0.08	-0.058	-0.031	0.017	0.04	0.038	0.034	0.022	0.06	0.057	0.046	0.063	0.11	0.095	0.025	-0.08	0.027	0.053	0.032	0.12	0.056	0.078
2014-09-03	0.005	0.084	0.032	0.25	-0.008	0.06	0.036	0.017	0.032	0.029	0.028	-0.07	-0.021	0.003	-0.088	-0.008	0.006	0.002	0.044	-0.02	0.031	-0.107	-0.016	-0.36	-0.115	-0.007	0.009	0.014	0.007	0.03	-0.14	0.033	-0.025
2014-09-04	-0.005	-0.003	-0.049	-0.03	0.038	0	-0.045	0.023	-0.015	-0.043	0.007	-0.06	0	0	-0.062	-0.053	-0.118	-0.001	-0.002	0.02	-0.028	0.016	-0.071	-0.07	-0.06	-0.107	0.038	-0.061	0.001	0.011	-0.05	0.022	0.055
2014-09-05	-0.032	0.041	-0.05	0.03	-0.005	0.32	0.007	-0.037	-0.044	-0.04	-0.031	0.07	0.026	0	-0.063	-0.103	-0.094	0.01	-0.026	-0.02	-0.04	-0.093	-0.104	-0.02	0.015	-0.12	-0.016	-0.058	-0.05	-0.024	-0.08	-0.033	0.006
2014-09-08	-0.021	-0.012	0.016	0.17	0.022	0.11	-0.082	0.004	0.015	0.017	0.009	-0.14	0.013	-0.02	-0.019	-0.034	0.043	-0.01	0	0.05	0.018	-0.108	0.026	0.07	0.085	0.015	-0.033	0.013	0.002	-0.003	0.04	0.016	0.012
2014-09-09	0.076	0.092	0.069	0.085	0.036	-0.03	0.041	0.062	0.056	0.074	0.059	0.17	-0.001	0.02	0.087	0.061	0.077	-0.002	0	0.07	0.072	0.157	0.08	0.02	0.095	0.146	-0.007	0.005	0.062	0.056	0.19	0.002	0.031
2014-09-10	0.004	0.014	0.021	0.115	0.03	0.02	0.02	0.012	0.011	0.019	-0.002	0.1	0	0.021	0.076	0.036	0.035	0.016	0	-0.02	0.013	-0.005	0.04	0.1	0.005	0.052	-0.012	0.031	0.032	-0.013	-0.04	0.024	0.041
2014-09-11	0.015	0.066	0.031	-0.12	-0.008	0.03	0.001	-0.009	0.019	0.031	0.05	0.08	-0.026	-0.038	0.04	0.076	0.052	0.025	0.009	0.02	0.027	0.137	0.044	0.09	0.025	0.047	-0.006	-0.006	-0.002	-0.001	-0.06	-0.006	0.007
2014-09-12	0.039	-0.001	0.037	0.39	0.043	0.11	0.015	0.05	0.038	0.039	0.036	0.14	0	-0.004	0.01	0.064	0.009	0.005	-0.067	0.07	0.038	0.104	-0.017	0.06	0.05	0.057	0.06	0.022	0.063	0.007	0.19	0.033	0.059
2014-09-15	-0.024	0.038	-0.008	-0.205	-0.005	-0.09	-0.01	-0.026	-0.015	-0.011	-0.017	0.01	-0.001	0.003	0.086	0.025	-0.005	0	0.032	0.02	-0.016	-0.024	-0.013	-0.03	-0.005	-0.027	0	0.021	0.02	-0.016	-0.02	0.012	-0.018
2014-09-16	0.009	-0.034	0.013	-0.105	0.006	-0.02	-0.037	0.004	-0.002	0.011	-0.004	-0.11	-0.026	-0.006	0.047	0.016	0.009	0.005	-0.015	0	0	0.005	0.001	-0.1	0.015	0.019	-0.07	-0.017	-0.02	0.011	-0.05	-0.024	0.003
2014-09-17	-0.005	0.01	-0.023	-0.03	0.026	0.01	-0.021	-0.003	-0.025	-0.031	-0.01	-0.04	-0.089	0	-0.019	-0.044	-0.047	-0.023	0.005	-0.05	-0.027	-0.036	-0.036	-0.06	-0.085	-0.098	-0.015	0.01	-0.015	-0.02	-0.02	-0.003	0.028
2014-09-18	0.04	0.088	0.037	0.125	0.013	0	-0.01	0.048	0.041	0.041	0.032	-0.03	-0.051	-0.045	-0.002	-0.005	-0.004	0.014	-0.018	0.02	0.036	0.041	0.03	-0.03	0.075	0.02	0.034	0.004	0.047	0.019	0.25	0.062	-0.004
2014-09-19	-0.059	0	-0.08	-0.015	-0.03	0	-0.001	-0.042	-0.06	-0.06	-0.042	-0.03	-0.014	0.002	-0.097	-0.087	-0.051	-0.008	0.004	-0.02	-0.059	-0.047	-0.038	0	-0.03	-0.069	-0.045	-0.074	-0.02	-0.025	-0.03	-0.035	-0.04
2014-09-22	-0.029	-0.069	-0.037	0.295	-0.026	0.06	0.006	-0.032	-0.025	-0.037	-0.027	-0.01	0.038	-0.02	-0.001	-0.026	0.005	-0.022	-0.034	0.02	-0.023	-0.083	-0.002	-0.03	-0.005	-0.013	-0.031	-0.016	-0.022	-0.031	0.08	-0.05	-0.013
2014-09-23	-0.008	-0.094	-0.008	0.03	-0.055	-0.02	-0.014	-0.003	-0.006	-0.002	-0.006	-0.01	0.006	0.032	0.001	0.021	0.021	0	-0.008	0.03	-0.002	-0.015	0.011	-0.06	0	0.013	-0.009	0	-0.015	0.009	-0.03	-0.006	-0.038
2014-09-24	-0.024	0.034	-0.008	-0.15	0.029	-0.01	0.012	-0.016	-0.012	-0.008	-0.002	-0.01	-0.007	0.014	-0.016	-0.021	-0.026	-0.014	-0.007	0.04	-0.005	-0.082	-0.024	-0.16	0	-0.066	-0.048	-0.044	-0.016	0.005	0.03	-0.006	0.038
2014-09-25	-0.016	-0.017	-0.015	0.035	-0.051	0.04	0.008	-0.025	-0.02	-0.022	-0.031	-0.12	-0.006	0.006	-0.013	-0.05	-0.018	-0.003	-0.013	0	-0.027	0	-0.035	-0.03	-0.005	-0.005	-0.022	-0.006	-0.024	-0.008	0.32	-0.035	-0.061
2014-09-26	0.002	-0.091	-0.019	0.08	0.017	0.02	0.019	-0.002	-0.009	-0.015	-0.011	0.05	-0.021	-0.046	0.064	-0.024	0.03	-0.004	-0.021	0.1	-0.015	0	-0.024	0.02	0.08	0.043	-0.011	0.02	-0.01	0.014	0	0.022	0.024
2014-09-29	-0.015	0.025	-0.001	-0.06	-0.041	0.06	0.006	-0.009	0	-0.001	-0.003	0.09	0.007	0.049	0.216	0.046	0.024	0.005	-0.026	0.06	0	0	0.042	0.05	0.105	0.048	-0.006	0.171	0.002	0.014	0.18	-0.028	-0.049
2014-09-30	-0.007	-0.024	-0.026	0.53	0.02	0.03	-0.014	-0.008	-0.028	-0.02	-0.019	0.01	-0.032	0.021	-0.039	-0.043	-0.057	0	-0.056	-0.06	-0.02	0	0.014	0.02	0.06	-0.071	0.009	-0.064	0	-0.021	-0.08	-0.014	0.016
2014-10-01	-0.046	0.004	-0.043	0.18	-0.075	0.05	-0.048	-0.045	-0.028	-0.04	-0.04	0.02	0.023	-0.034	0.113	-0.04	-0.062	0.004	-0.051	-0.03	-0.043	0	-0.083	0.04	0.02	-0.08	-0.012	-0.178	-0.052	-0.022	-0.15	-0.066	-0.106
2014-10-02	0.029	-0.069	0.01	-0.08	0.018	-0.03	0.015	0.009	0.004	0.012	0.008	-0.1	0.001	0	-0.098	0.018	0.036	-0.005	0.03	-0.07	0.013	0	-0.007	-0.02	-0.04	0.059	0.008	-0.001	0.015	0.005	-0.08	-0.034	0.047
2014-10-03	0.005	0.039	0.01	-0.27	0.004	0.02	-0.004	0.024	0.013	0.012	0.018	0	-0.019	0	0.043	0.013	-0.013	-0.003	0	0.04	0.016	0	-0.008	0.17	0.07	-0.005	-0.041	-0.006	0.018	0.017	-0.05	0.062	0
2014-10-06	-0.031	-0.023	-0.016	-0.38	-0.001	0.01	-0.009	-0.032	-0.007	-0.012	-0.022	0	0	0	-0.004	0.011	0.02	0.001	0.01	0	-0.017	0	-0.03	0.02	-0.095	0.006	-0.007	-0.042	-0.028	-0.025	0	-0.032	-0.016
2014-10-07	0.014	-0.036	0.004	-0.215	-0.061	0.04	-0.01	0.009	0.014	0.01	-0.004	-0.06	0.139	-0.024	0.017	0.023	0.015	-0.008	0.001	-0.04	0.006	-0.044	-0.005	-0.02	-0.02	-0.003	0.039	0	-0.029	0.015	0	-0.067	-0.079
2014-10-08	-0.012	-0.045	-0.012	-0.08	-0.016	-0.03	-0.019	-0.016	-0.016	-0.008	-0.002	-0.08	0	-0.045	-0.001	0.014	-0.01	-0.009	0.001	-0.07	-0.015	-0.111	0.002	0.08	-0.07	-0.03	-0.023	0.048	-0.013	-0.013	0.02	-0.026	-0.023
2014-10-09	-0.015	-0.062	-0.006	0.005	0.012	-0.08	-0.026	-0.01	-0.008	-0.009	0	-0.26	-0.032	0.057	-0.012	-0.031	-0.031	-0.015	0	-0.02	-0.006	-0.098	-0.068	0.05	-0.09	-0.059	-0.012	-0.056	-0.025	-0.007	-0.18	-0.002	0.009
2014-10-10	-0.001	0.03	0.012	0.06	-0.016	-0.05	-0.004	-0.008	0.003	0.005	-0.011	0.09	-0.064	-0.009	-0.089	0.037	0.013	0.011	-0.034	0	-0.007	0.031	-0.008	0.07	0.025	0.005	-0.017	0.031	-0.01	-0.008	-0.02	-0.045	-0.041
2014-10-13	0.016	-0.043	0.008	-0.375	0	-0.09	0.001	-0.004	0.001	0.009	0.001	-0.13	0	-0.038	0.013	0.016	0.016	0	0.007	-0.05	0.011	-0.07	0.1	0.1	-0.07	0.029	-0.036	0.044	0.004	0.011	-0.22	-0.049	0
2014-10-14	-0.038	0.031	-0.062	0.095	-0.065	0	-0.048	-0.042	-0.05	-0.064	-0.054	-0.03	0	-0.021	-0.046	-0.056	-0.025	-0.005	0.009	-0.06	-0.057	-0.09	0.023	0	-0.03	-0.009	-0.011	-0.013	-0.096	-0.018	-0.05	-0.04	-0.089
2014-10-15	-0.093	0.004	-0.063	0.31	-0.028	0	-0.063	-0.078	-0.067	-0.066	-0.073	-0.13	0.031	0	-0.095	0.035	0.094	-0.008	-0.011	-0.06	-0.069	0.018	0.213	-0.03	-0.075	0.002	-0.085	0.051	-0.14	-0.038	-0.16	-0.174	-0.068
2014-10-16	0.092	-0.13	0.121	0.045	0.011	-0.07	0.03	0.064	0.097	0.117	0.055	0.3	0.045	-0.027	0.051	0.151	0.145	0.001	-0.058	0.08	0.075	0.117	0.204	0.09	0.125	0.135	0.096	0.208	0.004	0.036	0.18	0.14	0.022
2014-10-17	0.046	0.036	0.06	-0.18	0.024	0.04	0.028	0.036	0.031	0.052	0.042	-0.06	-0.128	0.019	0.038	-0.086	-0.063	-0.016	-0.028	0.05	0.047	-0.086	-0.196	-0.15	0.015	-0.071	0	-0.065	0.087	0.031	-0.21	0.1	0.048
2014-10-20	-0.009	0.096	0.011	0.2	-0.015	-0.05	-0.016	-0.004	0.003	0.01	-0.011	-0.12	0.069	-0.03	-0.257	0.094	0.099	0.017	0.043	-0.03	-0.001	0.019	0.197	0.05	-0.05	0.083	0.008	0.059	-0.021	-0.014	-0.04	-0.043	-0.006
2014-10-21	-0.011	-0.104	-0.022	0.3	0.029	-0.03	-0.001	0.009	-0.016	-0.017	0.02	0	0.057	0.012	-0.052	-0.009	-0.077	-0.01	-0.021	0.04	-0.003	-0.019	-0.058	-0.07	-0.04	-0.019	0	0.073	0.02	0.008	-0.09	0.021	0.034
2014-10-22	-0.003	0.038	-0.006	0.13	-0.006	-0.02	-0.021	-0.009	-0.008	-0.012	-0.006	0.02	0	-0.015	0.016	-0.02	0.003	0.006	0.001	0.04	-0.009	-0.03	-0.076	0	-0.145	-0.019	0.046	-0.01	0.009	-0.013	0.04	0.043	-0.007
2014-10-23	0.014	0.003	0.007	0.135	0.042	-0.05	-0.008	0.047	0.019	0.012	0.027	0	-0.001	0	-0.006	0.022	-0.001	-0.005	-0.034	-0.01	0.022	0.032	-0.076	0.16	0.01	0.019	0.047	-0.033	0.041	0.023	-0.07	0.028	0.057
2014-10-24	-0.005	0.014	0.003	-0.14	0.014	-0.04	-0.006	-0.024	0.002	0.006	-0.006	0	0	0	-0.018	-0.037	0.015	-0.012	-0.027	-0.05	0.004	-0.012	-0.024	-0.07	0	-0.033	-0.009	0	-0.019	0.017	0.02	-0.014	-0.011
2014-10-27	0.008	0.03	-0.025	0.4	-0.001	0	-0.015	-0.021	-0.017	-0.021	-0.013	0.04	0	-0.04	0.005	-0.008	0.027	0.002	0.023	-0.02	-0.013	0.029	0.134	0.01	0.03	-0.04	-0.035	-0.006	-0.004	0.003	0.01	-0.02	-0.007
2014-10-28	-0.009	-0.064	-0.014	-0.32	0.014	-0.02	0	0.006	-0.003	-0.008	0.002	-0.1	0	0.006	0.042	-0.001	-0.025	-0.009	0.001	-0.04	0.007	-0.04	-0.033	0.06	-0.025	-0.005	0	0.042	-0.048	-0.001	-0.08	0.029	0.041
2014-10-29	0.006	0.065	0.005	0.195	0.028	0.04	-0.004	0.019	0.015	0.003	0.014	-0.05	0	-0.004	0.05	0.001	-0.025	0.002	-0.015	0.01	0.016	-0.038	-0.031	0.3	-0.025	0.005	0.052	0.011	-0.031	0.004	0	0.02	0.021
2014-10-30	-0.042	0.024	-0.037	-0.15	-0.01	0.02	-0.025	-0.041	-0.048	-0.048	-0.041	0.02	0	-0.029	0.005	-0.014	-0.019	0.006	-0.021	0.07	-0.053	0.021	0	-0.38	0.015	0.035	-0.038	-0.001	-0.015	-0.028	-0.02	-0.032	-0.013
2014-10-31	-0.03	-0.038	-0.054	-0.145	0.001	0	-0.006	-0.003	-0.021	-0.047	-0.003	-0.1	0	-0.011	-0.063	-0.067	-0.121	-0.008	-0.043	0	-0.032	-0.056	-0.109	0.15	-0.025	-0.06	0.026	0	0.026	0	-0.09	0.023	0.027
2014-11-03	0.009	-0.01	0.039	0.14	-0.005	0.06	-0.014	0.017	0.008	0.033	0.013	-0.06	0	-0.019	-0.049	0.087	0.047	0	0.014	0.03	0.028	0.036	0.115	0.08	0.045	0.029	0.008	-0.055	0.048	0.017	0.15	0.025	0.011
2014-11-04	-0.037	0.049	-0.039	0.165	-0.017	-0.05	-0.049	-0.057	-0.044	-0.043	-0.048	0.02	0	0	-0.053	-0.061	0	-0.018	-0.028	-0.02	-0.048	-0.016	-0.014	0	-0.005	0.038	0.01	-0.027	-0.043	-0.021	-0.02	-0.044	-0.011
2014-11-05	0.009	-0.035	0.021	-0.085	0.025	-0.03	0.025	0.004	0.021	0.023	0.016	-0.03	0	-0.068	-0.021	0.001	0.029	0.023	0.007	0.03	0.015	0.059	-0.035	0.02	0.06	0.013	0.01	-0.049	0.018	0.003	0.02	0.031	0.011
2014-11-06	0.002	-0.046	-0.001	0.43	0.035	0	-0.004	-0.011	-0.01	-0.005	0.003	0.03	0	0	0.056	-0.025	-0.061	0.003	0.014	0.01	-0.003	0.038	-0.048	0.06	-0.065	-0.049	-0.004	-0.033	-0.007	-0.011	-0.05	-0.016	0.036
2014-11-07	-0.009	0.113	0	-0.045	-0.06	0.08	-0.012	-0.005	-0.008	-0.003	-0.005	-0.01	0	0.018	0.015	-0.044	-0.009	0.005	0.015	-0.03	-0.009	-0.01	0.041	0.04	0.065	0.022	-0.017	-0.027	-0.001	-0.012	0.05	-0.043	-0.081
2014-11-10	-0.007	-0.07	-0.006	-0.03	0.033	-0.02	-0.016	-0.001	-0.003	-0.002	0.001	-0.08	0	-0.031	0.015	-0.008	-0.025	-0.015	0.021	0.05	-0.001	-0.024	-0.042	-0.18	-0.08	-0.038	0.02	-0.006	-0.012	-0.019	-0.06	0.007	0.059
2014-11-11	0.005	0.044	-0.014	0.18	0	0.01	-0.001	0	-0.001	-0.009	0.004	0.02	0	0.007	-0.018	-0.065	-0.023	0.026	0.033	0.03	0.004	0	-0.037	0.1	0.02	-0.027	-0.034	-0.016	-0.032	-0.007	0	0.028	0
2014-11-12	-0.023	0.005	0	0.075	0.002	-0.01	-0.04	-0.02	-0.015	0	-0.019	-0.05	0	-0.027	-0.006	-0.01	0.034	0.039	0.036	0	-0.014	-0.049	0.023	0.01	-0.11	0	-0.029	-0.033	-0.025	-0.023	-0.09	-0.044	0.013
2014-11-13	0.002	0.016	-0.016	0.06	-0.017	-0.01	-0.027	-0.008	-0.008	-0.011	-0.011	-0.05	-0.396	0.063	-0.009	0.007	0.007	-0.022	0.021	-0.06	-0.004	-0.07	-0.015	0.12	0.085	0.02	-0.037	-0.007	0.01	-0.002	-0.03	-0.011	-0.028
2014-11-14	-0.02	-0.016	-0.023	-0.012	-0.01	-0.01	0.012	0.006	-0.012	-0.02	-0.01	0	-0.07	-0.006	-0.035	-0.014	-0.017	-0.022	-0.002	0	-0.009	0.085	-0.019	0.03	-0.02	0.011	-0.013	-0.01	-0.01	-0.004	-0.05	-0.065	-0.026
2014-11-17	0.009	-0.065	0.002	0.032	-0.009	-0.03	0	0.01	0.005	0	0.008	-0.06	-0.018	-0.034	-0.035	-0.032	-0.045	-0.005	-0.01	0	0.01	-0.014	-0.04	0.05	-0.035	-0.013	0	-0.006	0.002	0.007	-0.11	0.003	0.021
2014-11-18	-0.008	0.019	0.009	-0.037	-0.028	-0.03	-0.001	-0.002	0.008	0.007	0.003	-0.07	-0.068	-0.028	-0.013	-0.008	0.017	0.03	-0.018	-0.06	0.002	0.017	-0.014	-0.01	-0.06	-0.009	0.016	-0.025	-0.026	-0.004	0.03	-0.001	-0.023
2014-11-19	0.043	-0.012	0.046	-0.163	0.041	-0.03	0.023	0.044	0.045	0.044	0.044	0.09	0.068	0.011	0.002	0.031	0.003	-0.029	-0.007	0.05	0.041	0.049	0.013	-0.03	0	0.03	0.049	-0.003	0.032	0.02	-0.02	0.024	0.041
2014-11-20	-0.034	-0.003	-0.047	-0.03	-0.02	-0.02	-0.031	-0.018	-0.039	-0.051	-0.046	0.06	-0.069	-0.006	-0.048	-0.03	-0.023	-0.01	-0.026	0.01	-0.047	-0.061	-0.021	-0.03	-0.085	-0.035	-0.054	-0.043	-0.023	-0.029	-0.22	-0.045	-0.02
2014-11-21	-0.034	0.005	-0.03	-0.34	-0.011	0.01	0.019	-0.029	-0.034	-0.032	-0.03	-0.1	-0.062	0.01	-0.043	-0.05	-0.083	-0.003	0.011	-0.08	-0.03	-0.102	-0.126	-0.04	-0.01	-0.081	0.022	-0.037	-0.022	0.004	0.01	-0.05	-0.026
2014-11-24	-0.006	-0.034	-0.002	-0.355	-0.026	0	-0.035	0.005	0.004	0.002	0.011	-0.02	-0.012	-0.006	-0.045	-0.026	-0.031	0	-0.041	-0.04	0.002	0.016	-0.033	-0.02	0.015	-0.044	0.017	-0.009	0.006	0.001	0.03	0	-0.007
2014-11-25	-0.02	-0.05	-0.038	0	-0.034	-0.01	-0.01	-0.034	-0.044	-0.046	-0.03	0.02	0.036	-0.004	-0.028	-0.019	-0.035	-0.015	-0.034	-0.03	-0.035	-0.046	-0.041	0.13	0.035	-0.036	-0.056	0	-0.031	-0.012	-0.1	-0.036	-0.046
2014-11-26	-0.019	-0.06	-0.017	-0.095	-0.012	-0.02	-0.001	-0.03	-0.013	-0.016	-0.017	-0.05	-0.134	-0.015	-0.011	0.009	0.013	-0.013	-0.018	-0.01	-0.019	-0.038	-0.008	0.09	-0.095	0.033	0.016	-0.144	-0.025	-0.017	-0.2	-0.032	-0.014
2014-11-27	-0.049	-0.029	-0.053	-0.075	-0.036	0.02	-0.025	-0.032	-0.044	-0.056	-0.028	0	0.066	0.004	-0.025	-0.084	-0.091	-0.012	0.006	0.02	-0.038	-0.005	-0.102	0.11	0	-0.07	-0.035	-0.053	-0.03	-0.025	-0.02	-0.056	0
2014-11-28	-0.007	-0.062	-0.015	-0.06	-0.052	0	-0.019	0.009	-0.001	-0.028	-0.004	-0.04	-0.037	-0.06	-0.002	-0.013	-0.036	0	-0.05	-0.02	-0.006	-0.03	0.033	0.09	-0.08	0.012	-0.036	-0.146	0.005	-0.019	-0.2	0.005	-0.072
2014-12-01	0.018	-0.041	0.022	0.135	0.051	-0.02	0.008	0	0.031	0.021	0.027	0	-0.073	-0.028	-0.016	0.016	-0.017	0.001	0.013	0.01	0.028	0.059	-0.023	0.08	-0.015	-0.08	0.037	-0.03	0.016	0.002	-0.1	-0.029	0.063
2014-12-02	0.027	0.108	0.038	0.06	0.059	0.01	-0.018	0.05	0.016	0.031	0.018	0.04	0.048	-0.09	0.017	0.005	0.001	0.033	0.002	0.15	0.022	0.065	-0.018	0.05	0.06	0.018	-0.027	0.002	0.036	-0.007	0.2	0.069	0.058
2014-12-03	0.001	-0.006	-0.013	-0.01	-0.017	0.03	0.007	0.021	-0.001	-0.003	-0.001	0.06	-0.055	0.002	0.099	0.004	-0.037	-0.022	0.078	0.02	-0.001	0.073	-0.033	0.3	0.09	-0.007	-0.013	-0.002	0.013	-0.003	0.19	0.045	-0.012
2014-12-04	0.012	-0.032	0.016	0.03	-0.031	0	-0.008	0.016	0.024	0.016	0.024	0	0.009	-0.004	0.094	-0.001	0.044	0	0.041	-0.03	0.021	-0.011	0.025	0.16	0.01	0.026	0.13	0.02	0.004	0.006	-0.12	-0.025	-0.046
2014-12-05	0.005	-0.038	0.005	0.07	0.049	0.03	0.008	0.031	0.004	-0.001	0.013	-0.03	-0.022	-0.031	-0.036	-0.002	-0.051	-0.01	0.007	0.1	0.007	0.042	-0.056	0.83	0.05	-0.054	0.007	-0.011	0.002	0.01	0.2	0.03	0.071
2014-12-08	0	0.045	-0.057	0.1	-0.064	0	-0.014	-0.063	-0.046	-0.058	-0.066	0	-0.024	-0.019	0.007	-0.053	-0.026	0.015	0.06	0.07	-0.058	0.006	-0.026	0.81	0.035	-0.014	-0.205	-0.006	-0.028	-0.019	0.06	-0.057	-0.048
2014-12-09	-0.068	-0.059	-0.005	0.07	-0.013	-0.03	-0.01	-0.03	-0.02	-0.006	-0.025	-0.07	-0.019	-0.015	0.099	0.008	0.075	-0.02	-0.036	-0.02	-0.017	-0.002	0.098	0.08	0.05	0.021	0.084	0.027	-0.028	-0.016	-0.04	-0.072	-0.046
2014-12-10	0	-0.083	-0.002	0.23	-0.05	-0.02	-0.006	-0.004	-0.005	-0.006	-0.011	0.03	-0.042	0.006	0.02	-0.02	0.036	-0.011	0.007	0.03	-0.007	-0.019	0.136	-0.32	0.135	0.04	-0.116	0.04	-0.021	0.006	0.07	0.02	-0.04
2014-12-11	-0.011	-0.083	-0.006	0.08	-0.004	-0.01	0.154	-0.003	-0.011	-0.013	-0.001	-0.01	-0.001	-0.042	0.037	0.004	0.003	0	-0.054	0.01	-0.001	0.012	0.021	-0.2	-0.02	0.013	-0.003	0.106	-0.023	-0.019	0.02	-0.002	-0.004
2014-12-12	-0.037	0.11	-0.045	0.045	-0.07	-0.04	-0.023	-0.044	-0.041	-0.053	-0.054	-0.07	-0.001	-0.036	0.07	-0.038	0.012	-0.01	-0.01	0	-0.052	-0.024	0.001	0.59	0.06	0.008	-0.049	0.021	-0.022	0.002	0.15	-0.108	-0.086
2014-12-15	-0.004	-0.017	0.008	0.065	0.028	0.01	-0.01	-0.012	0.002	0.002	0.003	-0.02	0.013	0.002	0.222	-0.018	-0.071	-0.019	0	0.03	0	-0.047	-0.063	0.21	-0.005	-0.085	0.015	0.024	-0.006	0.017	0	0.004	0.032
2014-12-16	-0.039	-0.015	-0.019	0.09	-0.037	-0.02	-0.016	-0.037	-0.015	-0.02	-0.025	0.31	-0.001	0.155	0.118	0.046	-0.001	-0.02	-0.025	0.05	-0.015	0.125	0.023	3.04	0	0.027	0.046	0.091	-0.061	-0.001	0.35	-0.027	-0.054
2014-12-17	-0.004	-0.089	-0.004	0.05	0.064	0.01	0.033	0.003	0.006	-0.007	-0.013	0.22	0.12	-0.018	-0.055	-0.026	-0.026	-0.003	0.014	-0.13	-0.007	-0.04	-0.079	-2.74	0.155	-0.036	-0.088	-0.141	0.002	0.013	-0.2	-0.004	0.075
2014-12-18	0.045	0.072	0.029	-0.215	0.057	0.02	-0.023	0.043	0.007	0.021	0.023	-0.16	0	-0.041	-0.219	-0.002	-0.014	-0.007	0.037	-0.09	0.02	-0.049	-0.067	0.01	-0.13	-0.033	0.037	-0.09	0.073	0.036	-0.39	0.098	0.071
2014-12-19	-0.021	0.073	0.001	-0.055	-0.054	0.01	-0.018	-0.021	-0.01	0.001	-0.02	-0.09	-0.007	0.032	-0.05	-0.007	-0.005	0.002	0.01	-0.1	-0.011	0.001	-0.056	0	0.025	-0.05	0.078	-0.041	0.017	0.006	-0.04	-0.021	-0.047
2014-12-22	-0.011	-0.068	0.002	-0.02	-0.02	0	-0.016	-0.001	-0.011	-0.008	0.01	-0.1	-0.002	-0.006	-0.073	-0.003	-0.02	-0.013	-0.058	0.01	-0.003	-0.065	-0.036	-0.39	0.01	-0.038	0.013	-0.018	0.007	0.034	-0.07	-0.027	-0.004
2014-12-23	-0.002	-0.021	-0.01	-0.07	0.11	0	0.004	-0.006	-0.008	-0.013	-0.009	-0.03	0.006	-0.032	-0.117	-0.012	0.008	0	0.013	0.04	-0.014	0.006	0.01	0.07	-0.01	-0.006	-0.119	0.039	-0.02	0.006	0	0.027	0.113
2014-12-24	0	0.043	-0.009	0	0.008	0.01	0	0	0	-0.008	0	0	0	0.038	-0.048	0	0	-0.005	-0.017	0.04	-0.002	0	0	0.38	0.055	0.032	0	0	0	0	-0.02	0.032	-0.005
2014-12-25	0	0	0	0	0	0	0	0	0	0	0	0	0	0	0	0	0	-0.018	0	0	0	0	0	0.22	0	0	0	0	0	0	-0.06	0	0
2014-12-26	0	0	0	-0.07	0	-0.01	0	0	0	0	0	0	0	0.018	0	0	0	0.013	-0.024	-0.06	0	0	0	0	0	0	0	0	0	0	-0.01	0	-0.012
2014-12-29	-0.041	-0.02	-0.02	0	-0.08	0	-0.004	-0.046	-0.038	-0.022	-0.043	0	-0.007	-0.051	0.012	-0.011	0.039	-0.004	-0.035	0.04	-0.036	0.003	0.046	0.03	-0.03	-0.01	0.077	-0.004	-0.032	-0.017	0.08	-0.063	-0.048
2014-12-30	-0.004	-0.074	-0.028	0.015	-0.021	0	-0.032	-0.004	-0.011	-0.017	-0.011	-0.01	-0.001	-0.054	-0.024	-0.01	-0.09	-0.001	-0.012	-0.06	-0.019	0.001	-0.067	0.27	-0.01	-0.078	-0.134	-0.006	-0.028	0.004	-0.03	-0.028	-0.013
2014-12-31	0	-0.032	-0.003	0	-0.021	0	0	0	0	0.011	0	0	0	-0.018	0	-0.017	0	0	0.007	-0.05	0.008	0	0.004	0	-0.05	0.003	0	0	0	0	0.25	-0.035	-0.021
2015-01-01	0	0	0	0	0	0	0	0	0	0	0	0	0	0.025	0	0	0	0	0	0	0	0	0	0	0	0	0	0	0	0	0	0	0
2015-01-02	-0.05	0.048	-0.056	-0.09	-0.047	-0.05	-0.02	-0.041	-0.055	-0.056	-0.043	0	0.006	-0.008	-0.04	-0.083	-0.14	0	0.057	0	-0.062	-0.066	-0.247	0	0.02	-0.09	0.058	-0.101	-0.015	0	-0.17	-0.038	-0.056
2015-01-05	-0.005	-0.1	0.009	-0.055	-0.054	0.05	-0.031	0.016	0.01	0.019	0.015	0.05	0.024	0.02	0.104	0.063	0.092	-0.001	-0.033	0	0.013	-0.084	0.099	-0.07	-0.08	0.045	0.024	-0.01	-0.002	-0.088	-0.27	-0.046	-0.08
2015-01-06	0	-0.05	-0.055	-0.03	-0.053	-0.06	-0.04	-0.047	0	-0.058	-0.06	-0.08	-0.001	0.007	0.062	-0.019	0.019	-0.034	-0.077	-0.06	-0.066	0	0.024	0.07	-0.155	0.023	0	-0.004	0	-0.059	-0.08	-0.107	-0.096
2015-01-07	-0.035	-0.034	0.026	0.125	0.019	-0.01	-0.066	0.008	-0.048	0.035	0.018	-0.07	-0.03	-0.043	-0.048	0.047	0.061	0.008	0.01	-0.08	0.021	-0.056	0.156	0	-0.08	0.119	-0.013	0.04	-0.038	-0.03	-0.1	0.053	0.031
2015-01-08	0.032	0.051	0.015	-0.035	0.052	-0.01	-0.01	0.027	0.034	0.02	0.041	-0.06	0.029	0.004	-0.111	0.147	-0.086	-0.01	-0.003	-0.07	0.035	-0.007	-0.117	0	-0.085	-0.032	-0.044	-0.03	-0.004	0.015	-0.19	0.029	0.049
2015-01-09	0.006	-0.015	-0.027	-0.155	-0.052	0.01	-0.014	-0.049	-0.031	-0.018	-0.031	0.05	-0.001	-0.016	-0.083	-0.009	0.044	-0.007	-0.02	0.01	-0.027	0.023	0.055	0	-0.025	0.049	0.04	0.026	-0.011	0.028	-0.06	-0.048	-0.068
2015-01-12	-0.059	-0.02	-0.019	0.115	-0.051	-0.03	0.008	-0.014	-0.008	-0.022	0	0.01	0.001	-0.032	-0.038	-0.014	-0.073	0	-0.092	0.03	-0.017	-0.046	-0.058	1.17	-0.065	-0.09	-0.045	-0.012	-0.037	-0.032	-0.03	-0.023	-0.041
2015-01-13	-0.02	-0.085	-0.013	-0.04	-0.003	-0.03	-0.017	0.009	-0.024	-0.017	-0.004	-0.1	-0.001	-0.044	0.017	-0.016	-0.008	-0.015	-0.019	0	-0.018	-0.016	0.049	0.79	-0.035	-0.022	-0.053	-0.064	0.019	0.003	-0.11	0.011	-0.004
2015-01-14	-0.062	-0.027	-0.087	-0.02	-0.027	-0.03	-0.014	-0.044	-0.057	-0.079	-0.046	-0.03	0	0.004	-0.051	-0.038	-0.064	-0.011	-0.061	-0.07	-0.066	0.015	0.006	-0.63	-0.1	-0.06	-0.079	-0.066	-0.039	-0.037	-0.12	-0.074	-0.05
2015-01-15	0.004	0.084	0.018	-0.08	-0.106	0	-0.01	-0.016	-0.001	0.008	0.044	-0.03	0.01	-0.078	-0.032	-0.005	0.003	-0.004	0.08	-0.09	-0.005	-0.045	-0.022	-0.74	-0.005	0.04	-0.042	-0.02	-0.006	-0.099	0.03	-0.001	-0.128
2015-01-16	-0.016	-0.103	-0.028	-0.13	0.071	0	-0.022	-0.024	-0.014	-0.031	-0.017	-0.12	-0.003	0.012	-0.029	-0.077	-0.001	-0.011	-0.113	-0.1	-0.013	0.024	-0.104	-0.29	-0.105	-0.085	-0.067	-0.051	-0.024	-0.004	0.17	0.025	0.104
2015-01-19	-0.007	0.067	0.126	0.135	-0.024	-0.02	-0.048	-0.079	-0.008	-0.003	-0.017	-0.07	0	0.017	0.019	-0.018	0.002	-0.034	0.051	0	-0.004	-0.021	-0.047	-0.21	0.035	0.014	0.011	-0.01	-0.013	-0.134	-0.2	-0.008	0
2015-01-20	0.024	0.024	0.011	-0.285	-0.027	-0.03	-0.001	-0.057	0.025	0.014	0.009	0	0	0	0.005	0.004	0.005	0.012	-0.025	0.01	0.028	0.069	0.022	0.06	-0.005	0.007	0.024	-0.025	-0.001	-0.025	0.15	0.006	-0.04
2015-01-21	0.053	-0.061	0.052	-0.11	-0.056	0.01	-0.005	0.074	0.052	0.05	0.069	-0.04	-0.003	-0.033	-0.35	0.017	0.019	0.033	0.009	0.05	0.057	-0.032	0.028	-0.1	-0.055	0.02	0.057	0.037	0.027	-0.08	-0.13	-0.026	0.084
2015-01-22	-0.063	-0.008	-0.084	0.15	-0.011	-0.01	0.082	-0.065	-0.072	-0.077	-0.065	0.08	-0.013	0.022	-0.103	-0.078	-0.135	0.064	0.038	-0.07	-0.076	-0.091	-0.184	-0.23	-0.065	-0.123	-0.025	-0.184	-0.03	-0.028	-0.09	0.008	-0.003
2015-01-23	-0.099	0.037	-0.068	-0.18	0.024	-0.02	-0.001	-0.11	-0.083	-0.077	-0.088	-0.34	-0.061	-0.008	-0.053	-0.093	-0.057	-0.069	-0.08	-0.07	-0.085	-0.104	-0.141	-0.07	-0.11	-0.067	-0.193	-0.214	-0.083	-0.062	-0.04	-0.038	-0.083
2015-01-26	0.025	0	0.021	0.04	0.02	0.02	-0.135	0.037	0.036	0.036	0.027	-0.03	-0.001	0	0.008	0.031	-0.025	-0.021	-0.029	-0.01	0.038	0	-0.069	0.42	0.045	0.019	0.124	-0.031	0.028	-0.02	0.02	0.036	0.039
2015-01-27	0.012	-0.055	0.001	-0.005	-0.036	0	0.004	0.039	-0.005	-0.001	-0.007	-0.02	0.031	0	0.008	0.032	0.031	0.036	0.002	-0.03	0.005	-0.079	0.05	0.14	0.01	0.026	-0.132	0.031	0.025	0.285	-0.05	-0.03	0
2015-01-28	0.002	0.019	-0.004	0.035	-0.076	-0.01	0.008	-0.011	-0.006	-0.005	-0.03	-0.07	0.024	0.001	-0.052	0.011	0.061	0.033	-0.039	-0.08	-0.012	-0.002	0.167	-0.14	-0.085	0.064	-0.031	0.075	0.009	-0.004	0.05	-0.023	-0.109
2015-01-29	-0.003	-0.096	0.01	0.04	0.009	0.02	-0.014	0.009	0.011	0.018	0.002	0.02	0.029	0.006	0.007	0.032	0.012	-0.001	-0.037	0	0.003	0.002	0.041	0.09	-0.06	-0.01	0.027	-0.014	-0.03	-0.02	0.2	-0.04	0.037
2015-01-30	-0.032	-0.037	-0.059	0.12	-0.113	-0.01	0.012	-0.126	-0.055	-0.046	-0.044	0.04	-0.008	-0.02	-0.052	-0.032	-0.002	-0.008	0.016	0.04	-0.038	-0.023	0.006	-0.44	0.08	-0.008	-0.053	-0.017	-0.054	-0.003	-0.08	-0.088	-0.117
2015-02-02	-0.029	-0.02	-0.002	0.21	-0.014	-0.01	-0.004	-0.2	0.007	0.004	0	-0.01	-0.041	-0.039	-0.057	0.016	0.021	0.003	0.003	0	-0.018	0.046	0.048	-0.26	0.05	0.034	-0.029	0.027	-0.072	-0.11	0.06	0.045	0.035
2015-02-03	0.023	-0.179	0.02	-0.07	0.075	-0.01	0.056	0.068	0.013	0.026	0.033	0	0.029	0.075	-0.058	0.004	-0.033	0.075	-0.03	0.14	0.021	0.027	-0.075	-0.53	0.015	-0.016	0.108	-0.041	0.05	-0.008	0.16	0.084	0.124
2015-02-04	0.016	0.209	0.012	0.095	-0.042	0.02	0.047	0.039	0.022	0.016	0.02	0.05	0.036	-0.01	0.006	0.022	-0.056	0.017	0.047	0	0.02	0.016	0.136	0.18	0.135	-0.031	0.006	-0.01	0.035	0.023	0.14	0.07	-0.051
2015-02-05	0.004	-0.073	0.006	0.155	0.098	0.05	0.034	-0.038	0.003	-0.001	0.011	0.11	0.05	-0.018	0.099	-0.014	-0.003	-0.015	0.018	0.04	0.004	0.074	-0.038	-0.47	0.02	0.018	-0.108	0.001	-0.005	0.026	0.02	0.016	0.07
2015-02-06	0.016	0.048	0.037	0.12	0.086	0.06	-0.031	0.021	0.03	0.024	-0.004	0.06	-0.056	0.001	0.011	0.017	0.035	-0.022	-0.002	0.21	0.018	0.077	-0.038	0.1	0.095	0.044	0.005	-0.025	-0.003	0.037	0.12	0.098	0.141
2015-02-09	-0.012	0.098	-0.012	0.13	-0.018	0.01	0.004	-0.04	-0.015	-0.005	-0.02	0.16	-0.015	0.028	0.011	0.042	0.059	0.014	0.017	0.02	-0.007	0.057	0.106	-0.13	0.05	0.06	-0.007	0.034	-0.007	-0.001	0.3	-0.034	0.019
2015-02-10	0.049	0.022	0.032	0.08	-0.009	0	0.05	-0.004	0.022	0.036	0.016	-0.01	-0.034	0	0.04	0.015	0.024	0.037	0.073	0.06	0.029	0.03	0.046	-0.05	0.095	0.034	0.109	0.06	0.034	0.079	0.14	0.052	0.027
2015-02-11	-0.027	0.035	-0.019	0.13	0.025	-0.02	0.011	-0.085	-0.005	-0.018	-0.012	0.08	0.006	0.004	0.128	0.008	-0.015	0	-0.017	0.04	-0.02	0.002	-0.017	0.18	-0.005	0.036	-0.047	-0.01	-0.041	0.041	-0.16	0.011	0.017
2015-02-12	-0.029	-0.065	-0.037	-0.24	-0.054	-0.02	0.007	-0.056	-0.032	-0.038	-0.033	-0.1	-0.001	0.011	0.164	-0.036	-0.008	-0.002	0.061	-0.09	-0.034	-0.139	-0.08	-0.17	-0.025	-0.011	-0.047	-0.03	-0.101	-0.028	-0.23	-0.01	-0.033
2015-02-13	0.01	-0.028	-0.006	0.01	0.029	0	-0.014	0.066	0.005	0.003	0.024	-0.09	-0.044	-0.046	0.035	-0.027	-0.039	0.025	-0.01	0.01	0.009	0.011	-0.107	-0.49	0.005	-0.058	0.027	0.009	-0.042	0.011	-0.05	0.012	0.059
2015-02-16	0.003	0.044	0.006	0	0	-0.03	0.049	0.005	0.003	0.014	-0.002	0.03	0	0.01	-0.028	-0.008	0.033	0.032	0.072	0	0.008	-0.025	0.009	-0.14	0.03	0.021	-0.013	0.001	0.001	0.042	-0.01	0.009	0
2015-02-17	0.028	-0.014	0.013	0	0.08	-0.02	0.062	0.027	0.018	0.026	0.023	0.09	0	0	-0.219	-0.02	0.013	-0.053	-0.088	0.09	0.021	0.12	-0.027	-0.01	0.03	0.023	0.011	0.04	0.011	0.005	0.13	0.078	0.098
2015-02-18	0.027	0.062	0.013	0.18	-0.033	0.01	0.053	0.014	0.009	0.002	0.013	0.21	0.061	0.001	-0.159	-0.012	-0.013	0.013	0	-0.12	0.013	0.024	-0.04	0	0.08	-0.02	0.03	-0.014	0.05	0.004	0.07	0.086	-0.06
2015-02-19	-0.008	-0.037	0.004	0.06	-0.003	0.01	-0.046	0.015	0.094	0.009	0.005	-0.11	-0.008	0	0	-0.039	-0.034	-0.012	0	0.03	-0.002	-0.031	-0.062	0.45	-0.06	-0.035	-0.041	-0.033	0.045	-0.041	-0.06	-0.027	0.037
2015-02-20	-0.042	0.008	-0.024	0.125	-0.048	0	0.004	0.068	-0.019	-0.02	-0.016	0.01	0.044	-0.013	0.074	0.008	-0.031	-0.007	0	-0.04	-0.009	0.021	-0.037	0	0.025	-0.048	-0.004	-0.022	0.022	0.011	0.11	-0.057	-0.007
2015-02-23	0.007	0.004	-0.024	-0.165	-0.064	0	-0.004	0.036	-0.001	-0.028	-0.006	-0.02	-0.032	0.007	-0.031	-0.05	-0.078	-0.007	0.039	-0.06	-0.022	-0.004	-0.07	0	0.03	-0.088	0.181	-0.051	0.051	0.044	0.08	0.034	-0.054
2015-02-24	0.007	-0.015	-0.006	-0.165	-0.032	0	-0.001	0.028	0.001	-0.01	0.008	-0.09	0	0.014	-0.016	-0.044	-0.031	-0.008	0.007	-0.02	0	-0.046	-0.05	0.67	0.21	-0.026	-0.021	-0.065	0.002	-0.009	0	-0.039	-0.089
2015-02-25	-0.052	-0.047	-0.045	0.09	0.001	0	0.004	-0.012	-0.041	-0.034	-0.043	-0.09	0.006	-0.01	-0.03	-0.047	-0.017	-0.035	-0.051	0.04	-0.037	-0.055	-0.09	-0.02	-0.05	-0.004	-0.028	-0.105	-0.022	-0.065	0.21	-0.042	0
2015-02-26	-0.033	-0.09	-0.037	-0.065	0.028	0	-0.05	-0.033	-0.037	-0.037	-0.029	-0.15	0.005	0.032	-0.07	-0.085	-0.112	-0.003	-0.012	0.01	-0.034	-0.057	-0.148	0	-0.05	-0.101	-0.026	-0.035	-0.017	-0.008	0.16	0.012	0.059
2015-02-27	0.013	0.035	0.016	-0.22	-0.053	-0.02	0	0.016	0.017	0.019	0.022	0	0	-0.014	-0.039	-0.009	-0.005	0.002	-0.019	0.04	0.017	0.021	-0.039	0.19	0.085	-0.021	-0.025	-0.06	0.074	0.001	0.03	0.066	-0.035
2015-03-02	0.028	0.032	0.026	0.03	0.071	0.03	-0.006	0.048	0.052	0.038	0.031	-0.08	-0.001	0.017	0.022	0.012	0.002	0.005	-0.019	0.09	0.041	0.023	0.025	0.27	-0.015	-0.001	0.01	-0.053	0.004	-0.06	-0.08	-0.008	0.093
2015-03-03	0.031	0.061	0.027	0.11	0.051	0.04	0.008	0.031	0.011	0.033	0.01	0.04	0.075	0.013	0.038	0.027	0.054	0.032	0.022	0.11	0.018	0.022	0.07	-0.05	0.085	0.048	0.014	-0.027	0.04	0.042	-0.08	0.051	0.033
2015-03-04	0.015	0.082	0.002	0.195	0.082	0.03	-0.006	0.026	0.018	0.009	0.016	0.12	-0.076	-0.069	0.184	0.009	0.002	0.034	0.012	-0.02	0.014	0.021	-0.039	-0.41	0.05	0.067	0.024	0.025	0.021	0.008	0.05	0.037	-0.003
2015-03-05	-0.031	-0.014	-0.014	0.085	0.021	-0.03	0.001	-0.014	-0.035	-0.019	-0.024	0.17	-0.006	0.02	0.167	-0.05	-0.077	-0.002	-0.009	0.02	-0.02	0.08	-0.085	-0.12	-0.015	-0.061	-0.02	-0.076	0.027	0.001	-0.07	-0.02	-0.002
2015-03-06	0.017	0.018	0.037	0.135	0.085	0.11	-0.036	0.037	0.018	0.042	0.043	-0.07	0.005	0	0.013	-0.007	-0.008	-0.021	-0.032	0.16	0.026	0.041	-0.04	-0.1	0.205	-0.055	0.031	-0.108	0.036	-0.014	0.19	0.093	0.13
2015-03-09	-0.049	0.102	-0.095	0.365	-0.04	-0.02	-0.001	-0.067	-0.095	-0.1	-0.09	0.21	0.082	0.035	0.073	-0.026	-0.035	0.046	0.048	0.11	-0.096	0.134	0.008	0	-0.005	0.026	-0.076	-0.002	-0.047	-0.039	-0.09	-0.014	-0.055
2015-03-10	-0.081	-0.064	-0.068	-0.13	-0.037	-0.04	-0.031	-0.064	-0.065	-0.072	-0.073	0.19	0.035	0.007	0.104	-0.091	-0.065	0.038	0.015	-0.03	-0.069	0.007	-0.054	0.34	0.03	-0.04	-0.103	-0.074	-0.057	-0.038	0.1	-0.141	-0.071
2015-03-11	-0.038	-0.083	-0.046	-0.015	-0.032	0.03	-0.041	-0.004	-0.034	-0.046	-0.034	-0.01	0.052	0.012	0.135	-0.021	-0.095	-0.05	-0.069	-0.1	-0.029	-0.05	-0.093	-0.26	-0.075	-0.099	-0.11	0	0.001	-0.005	-0.07	0.018	-0.012
2015-03-12	0.024	-0.07	0.033	0.165	-0.008	-0.04	-0.005	0.028	0.027	0.019	0.046	-0.05	0.072	-0.037	-0.024	0.017	-0.001	-0.034	0.019	0.04	0.032	-0.022	-0.039	-0.13	-0.025	-0.007	-0.041	-0.073	-0.082	0.035	-0.01	-0.073	0.001
2015-03-13	0.028	0.033	0.008	0.065	-0.02	0.02	0.013	0.007	0.008	0.007	0.01	0.15	0.033	0.074	-0.192	0.022	0.022	0.03	0.02	0.1	0.015	0.053	-0.015	0.16	0.115	0.027	0.098	0.046	-0.034	0.029	0.21	-0.032	0.007
2015-03-16	0.005	-0.06	0.013	-0.025	-0.044	0.03	-0.005	0.011	0.021	0.013	0.019	0.03	0.007	0.008	-0.033	0.039	0.018	0.006	-0.038	0	0.018	-0.035	0	0.26	-0.05	-0.007	0.014	0.003	-0.013	-0.021	0.01	-0.032	-0.044
2015-03-17	0.028	-0.027	0.023	-0.275	-0.019	0.01	-0.023	0.004	0.006	0.021	0.003	0.03	0.025	-0.022	0.058	0.011	0.092	-0.004	0.003	-0.08	0.013	0.02	0.073	0.09	-0.02	0.067	-0.108	0.103	0.007	-0.011	-0.11	0.008	-0.021
2015-03-18	-0.038	-0.01	-0.061	-0.125	-0.089	0.03	-0.013	-0.062	-0.061	-0.008	-0.086	-0.07	0.032	0.01	-0.025	-0.006	0.061	-0.046	-0.033	-0.19	-0.059	-0.012	0.114	-0.08	-0.025	0.083	0.003	0.071	-0.161	-0.023	-0.12	-0.089	-0.134
2015-03-19	-0.002	-0.114	-0.022	0.29	-0.009	-0.01	-0.037	0.006	0.002	-0.019	-0.007	-0.25	-0.055	-0.036	-0.063	0.001	-0.081	-0.045	-0.067	0.04	0.002	-0.106	-0.037	-0.25	-0.115	-0.081	-0.026	0.109	0.014	0.013	-0.2	-0.062	0.052
2015-03-20	-0.017	0.031	0.001	-0.125	-0.009	0.01	0.004	-0.009	-0.008	-0.011	-0.002	-0.08	-0.003	-0.01	-0.006	-0.037	-0.042	-0.002	-0.013	-0.13	-0.005	-0.063	-0.065	-0.21	0.005	-0.049	0.019	0.011	-0.045	-0.009	0.01	-0.018	-0.038
2015-03-23	0.047	0.016	0.042	-0.05	0.003	-0.02	0.029	0.044	0.045	0.046	0.035	-0.04	0.01	0.01	0.055	0.029	0.081	-0.013	-0.017	-0.06	0.043	0.001	0.116	-0.11	-0.095	0.061	0.086	-0.046	-0.006	0.017	-0.04	-0.006	-0.023
2015-03-24	0.017	-0.021	0.026	-0.005	-0.003	0.02	-0.021	0.013	0.015	0.022	0.014	0.03	0.084	-0.006	-0.15	-0.005	0.036	0.003	0.005	0.01	0.005	0.009	0.041	-0.01	-0.04	0.039	0.029	0.065	-0.033	-0.024	0.18	-0.003	-0.036
2015-03-25	0.021	-0.049	-0.006	-0.055	0.04	-0.01	-0.005	-0.006	0.01	-0.008	-0.015	-0.08	0.072	0.022	-0.022	-0.014	0.01	0.012	-0.012	0.07	-0.013	-0.034	0.024	-0.62	-0.035	0.006	-0.118	-0.005	0.005	0.014	0.08	-0.026	0.054
2015-03-26	-0.012	-0.007	-0.002	0.15	0.084	0.03	0.003	-0.004	-0.021	-0.001	-0.003	0.1	0.176	0.025	0.055	-0.011	-0.006	0.002	-0.003	0.07	0.001	0.047	-0.024	-0.25	0.155	-0.006	0.003	0.081	0.015	0.01	0.22	0.103	0.069
2015-03-27	-0.012	0.099	-0.005	0.015	-0.052	0	-0.018	-0.005	-0.001	0.002	-0.008	0.1	0.026	-0.021	0.013	-0.003	0.014	0.049	0.011	0.04	-0.003	0.022	-0.053	0.05	0.06	0.027	-0.009	-0.05	-0.003	0.014	-0.1	-0.04	-0.036
2015-03-30	-0.012	-0.052	0.009	-0.11	-0.005	0.05	-0.014	0.003	-0.012	0.013	0.005	-0.09	0.026	-0.015	0.086	0.003	-0.029	-0.005	-0.022	0.08	-0.004	-0.026	0.017	-0.08	0.07	-0.021	-0.004	0	0.025	-0.019	-0.04	0.035	-0.007
2015-03-31	-0.031	-0.036	-0.041	-0.07	-0.016	-0.01	0.026	-0.025	-0.031	-0.038	-0.029	0.02	0.066	-0.023	0.021	-0.027	-0.064	0.025	-0.006	-0.07	-0.033	0.028	-0.07	0.22	-0.085	-0.049	0.038	-0.022	0.001	-0.007	-0.04	-0.004	-0.026
2015-04-01	-0.036	0.016	-0.019	-0.215	-0.04	0.02	0.02	-0.012	-0.009	-0.018	-0.013	0.05	-0.054	0	0.024	-0.005	-0.013	-0.021	-0.014	-0.04	-0.014	0	0.008	-0.3	-0.09	-0.036	-0.059	-0.102	-0.018	-0.014	-0.03	-0.034	-0.068
2015-04-02	0.024	-0.033	0.026	0.105	-0.002	0.04	-0.018	0.018	0.008	0.019	0.011	-0.05	0	0	-0.045	0.018	0.02	-0.035	-0.022	0	0.028	-0.012	0.006	0.04	-0.01	0.022	0.076	0.059	0.01	0.01	-0.12	0.05	0.054
2015-04-03	0	0	0	0	0	0	-0.013	0	0	0	0	0	0	0	0	0	0	0.014	-0.035	0	0	0	0	-0.05	0	0	0	0	0	0	-0.07	0	-0.071
2015-04-06	0	0	0	-0.205	0.034	0.02	0	0	0	0	0	0	0	-0.017	0	0	0	-0.012	-0.019	-0.12	0	0	0	-0.17	0	0	0	0	0	0	-0.02	0	0.057
2015-04-07	0.002	0.039	-0.002	0.02	-0.004	0.01	-0.001	0.002	0.011	-0.007	0.004	0	-0.046	0.065	-0.078	-0.022	-0.056	0.014	0.033	-0.05	-0.004	-0.024	-0.086	0.12	-0.025	-0.037	-0.074	-0.047	-0.012	0.018	0.1	-0.005	-0.013
2015-04-08	-0.016	-0.014	-0.012	-0.225	-0.002	-0.06	-0.013	-0.022	-0.025	-0.02	-0.019	-0.08	0	0	0.009	-0.016	0.013	0.004	0.004	-0.02	-0.027	-0.015	-0.004	-0.05	-0.06	0.016	-0.003	0.001	-0.018	-0.017	-0.03	-0.005	0.02
2015-04-09	-0.003	0.018	-0.01	0.12	0.03	0.03	-0.006	0.002	-0.012	-0.006	-0.009	-0.05	0.032	-0.012	-0.06	-0.006	0.034	-0.007	-0.028	0.05	-0.015	0.036	0.019	-0.46	0.005	0.027	0.032	-0.002	-0.005	-0.031	0.15	-0.008	0.057
2015-04-10	-0.014	0.012	-0.011	-0.11	0.003	0.07	0.008	0.002	-0.018	-0.008	-0.003	0.1	0.007	0.027	-0.029	-0.013	-0.018	-0.013	-0.016	0.04	-0.003	0.001	-0.025	-0.18	0.075	0.004	-0.014	0.023	-0.024	-0.004	0.08	0.009	-0.014
2015-04-13	-0.006	-0.026	-0.001	0.1	-0.023	0.01	-0.014	0.001	0.007	0	0.001	0.04	0.085	-0.005	0.009	-0.018	0.016	-0.001	0.034	0.01	-0.001	0.032	0.063	-0.09	0.09	0.024	-0.002	-0.061	-0.029	-0.011	0.13	0.011	-0.019
2015-04-14	-0.011	-0.03	-0.025	-0.165	-0.033	-0.03	-0.022	-0.018	-0.036	-0.03	-0.017	-0.03	-0.034	0	0.028	-0.002	0.038	-0.016	0.024	-0.04	0.048	-0.042	0.095	-0.02	-0.075	0.042	-0.017	0.027	-0.034	-0.022	0.12	-0.078	-0.03
2015-04-15	-0.042	-0.029	-0.049	0.035	0.026	0.01	0.017	-0.034	-0.038	-0.05	-0.031	-0.02	0	-0.014	0.091	-0.037	-0.032	0.003	-0.002	0	-0.04	-0.039	-0.05	-0.39	0.07	-0.029	-0.039	0.029	-0.018	-0.019	0.2	0.046	-0.01
2015-04-16	-0.01	0.098	0	0.05	0.03	-0.03	-0.041	-0.015	-0.011	-0.006	-0.024	0.04	0.013	0.017	0.059	0.013	0.123	-0.001	0.041	-0.01	-0.005	0.017	0.171	-0.01	-0.02	0.064	-0.005	0.03	-0.02	0.001	0.03	0.047	0.005
2015-04-17	-0.008	-0.003	0.028	0.05	0.031	0.02	-0.005	-0.006	-0.001	0.019	-0.006	0	0.042	-0.008	0	0.034	0.102	-0.02	-0.058	0.02	-0.007	0.017	0.104	0.41	0.085	0.119	-0.002	0.03	-0.028	-0.028	0.09	-0.023	-0.03
2015-04-20	-0.005	0.016	-0.01	0.045	0.018	-0.03	-0.009	0.002	-0.002	-0.006	-0.002	-0.01	0	0.003	0.105	0.01	-0.027	0.004	0.035	0.08	0.005	0.023	0.022	0.03	0.105	-0.001	-0.069	0	0.026	-0.008	-0.08	-0.017	0.021
2015-04-21	0.015	0.004	0.016	0	0.02	-0.02	0.007	0.019	0.024	0.011	0.026	-0.01	0.026	-0.021	0.003	0.032	0.022	-0.001	0.033	0	0.021	0.065	0.059	0.14	0	0.011	0.03	-0.034	0.046	0.022	-0.03	0	0.024
2015-04-22	0.045	0.046	0.03	-0.06	0.054	-0.05	0.067	0.064	0.05	0.036	0.057	0.01	0.005	-0.02	-0.047	0.013	-0.005	-0.006	0.001	0.03	0.052	0.107	-0.068	0.01	0.07	-0.062	0.031	0.031	0.024	0.029	0.27	0.147	0.072
2015-04-23	0.023	0.084	0.006	0	-0.016	0	0.021	0.005	0.003	0	0.002	0.02	0	0.004	0.063	-0.009	-0.057	0.011	0.092	-0.03	-0.001	0.006	-0.037	-0.02	0.05	-0.033	-0.007	0.016	0.03	0.026	0	-0.023	-0.028
2015-04-24	-0.004	0.018	0.016	0.07	-0.04	-0.01	-0.005	-0.013	-0.006	0.01	-0.005	-0.04	0.048	0.03	-0.022	-0.025	0.029	-0.025	0.013	-0.02	0.001	-0.025	0.022	-0.1	-0.045	0.019	-0.001	0.047	0.006	0.027	0.41	-0.045	-0.04
2015-04-27	-0.004	-0.045	0	-0.025	0.023	0.01	-0.029	0.012	0.016	0.001	0.007	0.02	0.047	-0.009	0.079	-0.005	-0.061	0.015	0.015	0.03	0.003	0.002	-0.083	0.17	0	-0.06	0.003	0	-0.018	-0.013	0	0.046	0.012
2015-04-28	-0.005	0.074	-0.001	0.035	0.092	0	-0.025	-0.001	0.002	-0.003	-0.001	0.01	0.076	-0.017	0.135	-0.005	-0.005	-0.004	0.075	0.02	-0.007	0.079	0.06	0	-0.105	0.021	-0.001	-0.035	-0.015	0.014	-0.34	0.002	0.077
2015-04-29	0.112	0.015	0.142	-0.01	0.028	-0.02	0.103	0.114	0.102	0.143	0.121	0.07	-0.014	0.054	0.027	0.132	0.118	0	0.027	0.02	0.127	0.066	0.158	0.01	-0.005	0.094	0.106	0.106	0.059	0.044	0.06	0.141	0.043
2015-04-30	0.085	0.064	0.061	0.175	-0.003	0.01	0.06	0.095	0.091	0.07	0.079	0.09	-0.095	0.045	-0.07	0.087	-0.015	0.028	0.005	0.06	0.075	0.028	-0.001	-0.5	0.025	0.068	0.093	-0.027	0.071	0.052	0.01	-0.001	-0.011
2015-05-01	0	0.026	0	0	0.076	0	0	0	0	0	0	0	0	0	0	-0.018	0	0.033	0	0	0	0	0	0	0	0	0	0	0	0	0	0.009	0.082
2015-05-04	0.064	0.028	0.088	0.08	0.058	0.01	0.04	0.086	0.07	0.101	0.09	0.04	0.034	0	0.041	0	0.057	0	0.079	0.08	0.072	-0.006	-0.001	0	0.095	-0.044	0.059	0.016	0.085	0.041	0.19	0	0.029
2015-05-05	0.097	0.11	0.103	0.005	0.025	0.02	0.073	0.062	0.081	0.094	0.064	0	0.013	-0.011	0.093	0.202	0.281	0	0	0.06	0.037	0.135	0.251	-0.02	0.04	0.34	-0.032	0.176	0.127	0.032	-0.09	0.127	0.036
2015-05-06	0.068	0.133	0.065	0.02	0.081	0.05	0.035	0.074	0.077	0.074	0.07	0.15	0.069	0.042	0.13	0.185	0.118	0	0.056	0.07	0.155	0.137	0.129	-0.41	0.05	0.076	0.149	0.081	0.06	0.042	-0.01	0.015	0.07
2015-05-07	0.04	0.043	0.002	-0.025	-0.074	0.01	-0.032	0.014	0.018	0.002	0.009	0.19	0.006	0.102	0.087	0.011	-0.174	0.072	0.019	-0.09	0.013	-0.11	-0.081	0.26	-0.01	-0.125	0.06	0.221	0.046	-0.005	-0.01	-0.063	-0.074
2015-05-08	-0.073	-0.122	-0.064	-0.23	-0.05	0	0	-0.044	-0.052	-0.069	-0.051	-0.12	0.083	-0.016	0.158	-0.088	-0.075	-0.017	-0.12	-0.13	-0.052	-0.091	-0.175	0.09	-0.04	-0.076	-0.073	-0.046	-0.045	-0.059	-0.09	-0.044	-0.036
2015-05-11	0.051	-0.029	0.063	0.075	0.123	0.04	-0.006	0.065	0.063	0.058	0.054	-0.06	-0.035	-0.091	-0.083	0.063	0.071	-0.023	0.022	0.08	0.049	0.094	0.089	0	0	0.058	0.011	-0.014	0.022	0.029	-0.21	0.074	0.145
2015-05-12	0.103	0.191	0.084	0.05	-0.021	0.04	0.1	0.11	0.089	0.081	0.081	0.14	-0.048	0.064	0.133	0.09	0.114	0.06	0.136	0.04	0.081	0.087	0.085	0.16	0.07	0.089	0.088	0.085	0.074	0.023	0.09	0.033	-0.04
2015-05-13	-0.024	-0.043	-0.065	-0.1	0.03	-0.05	0.047	0.009	0.02	0.018	0.04	-0.08	0.152	0.007	-0.165	0.022	0.014	0.005	-0.048	0.03	-0.042	0.002	-0.023	-0.16	-0.035	-0.03	0.077	-0.095	-0.08	-0.013	-0.17	0.037	0.047
2015-05-14	0	0.022	0.092	0.012	-0.026	0.01	0.023	0	0	-0.008	-0.02	0.06	0	-0.018	0	-0.071	-0.021	-0.009	-0.043	-0.06	0.062	-0.055	-0.034	0.03	-0.09	0.035	0	0.003	0	0	-0.07	-0.037	-0.059
2015-05-15	-0.034	-0.081	-0.073	-0.242	-0.09	-0.02	-0.01	0	-0.06	-0.07	-0.06	-0.15	0.028	0.007	0.005	-0.02	-0.072	-0.055	0.04	-0.09	-0.069	0.011	-0.075	0.21	-0.06	-0.081	-0.046	0.002	0.011	-0.04	0.04	-0.111	-0.087
2015-05-18	0.014	-0.055	0.021	0.105	0	-0.01	0.018	-0.019	0.01	0.023	0.009	-0.05	-0.07	-0.048	-0.124	-0.008	0.115	-0.016	-0.029	0.02	0.017	0.014	0.107	-0.28	0.075	0.1	0.007	-0.025	-0.013	-0.006	0.03	0.076	0.086
2015-05-19	-0.039	0.084	-0.047	-0.055	0.115	0	-0.025	-0.049	-0.036	-0.048	-0.036	0.01	0.014	-0.04	0.024	-0.067	-0.086	0.006	0.043	0	-0.041	-0.037	-0.049	0.09	-0.005	-0.053	-0.008	-0.009	0.016	-0.045	0	0.002	0.056
2015-05-20	0.01	0.023	0.024	-0.12	-0.033	0	-0.018	-0.022	0.004	0.022	0.014	-0.02	0.035	-0.003	0.052	0.069	0.036	0.01	-0.071	-0.04	0.024	-0.013	0.037	0.04	-0.07	-0.007	0.1	0.032	0.034	0.011	-0.01	0.027	-0.033
2015-05-21	0.016	-0.038	0.002	-0.08	-0.048	0	0.036	0.029	0.015	0.008	0.007	-0.01	0	0.021	0.051	0.01	-0.007	0.014	0.018	0.02	0.011	0.001	-0.002	-0.22	-0.015	-0.007	0.02	0.023	0.011	0.002	0.05	-0.004	-0.062
2015-05-22	-0.029	-0.019	-0.02	0.01	0.023	0	-0.005	-0.044	-0.034	-0.023	-0.031	-0.04	0.035	-0.018	-0.008	-0.015	-0.001	0.008	-0.013	0.02	-0.025	0.004	0.017	-0.01	0.09	-0.01	-0.025	0.012	-0.014	-0.008	0.03	-0.047	0.019
2015-05-25	0	-0.007	0.004	-0.07	0.009	0.01	0	0	0.008	0.014	0	0	0	0.006	0	0.021	0.116	0.006	0	0.02	-0.001	0.029	0.171	0.07	0.06	0.01	-0.172	-0.038	0.004	0	0.08	0	0
2015-05-26	-0.023	-0.012	-0.036	-0.025	-0.074	-0.05	-0.043	-0.056	-0.056	-0.05	-0.049	0	-0.007	0.027	0.086	-0.063	-0.02	-0.003	-0.006	-0.03	-0.037	0.129	-0.075	0.05	0.065	0.092	0.129	0.052	-0.034	-0.037	0.12	-0.052	-0.072
2015-05-27	-0.023	-0.062	-0.016	0.14	-0.039	0.03	0.028	-0.014	-0.006	-0.011	-0.007	0.02	-0.091	-0.023	-0.015	-0.018	-0.086	-0.03	-0.042	0.02	-0.015	-0.013	-0.029	0.06	-0.035	-0.072	0.014	-0.005	-0.009	-0.009	-0.1	0.009	-0.012
2015-05-28	-0.015	-0.067	-0.006	-0.11	0.007	-0.04	-0.006	-0.015	-0.009	-0.001	-0.011	-0.09	0.021	-0.014	-0.027	-0.013	0.004	0.011	-0.031	0.05	-0.013	-0.004	0.059	0.11	0.04	0.036	-0.027	-0.024	-0.033	-0.022	0.01	-0.062	0.005
2015-05-29	-0.015	-0.042	-0.046	-0.05	-0.05	0.04	0.021	-0.041	-0.04	-0.05	-0.05	-0.03	0.233	-0.039	0.036	-0.027	-0.003	-0.007	-0.098	-0.01	-0.053	-0.012	0.021	-0.08	-0.015	0.003	-0.033	0.084	-0.048	-0.021	-0.06	-0.009	-0.012
2015-06-01	-0.013	-0.029	0.052	0.07	0.011	0	-0.007	0.009	0.024	0.051	0.045	0.05	-0.142	0.007	0.011	0	0.09	0.007	0.029	0.07	0.045	0.041	0.184	0.02	0.095	0.091	-0.015	0.055	-0.012	-0.005	0.02	0.034	0.06
2015-06-02	0.17	0.03	0.166	0.11	0.076	0.01	0.093	0.163	0.159	0.16	0.166	0.04	-0.056	0.111	0	0.219	0.167	0.008	-0.02	0.04	0.149	0.011	0.082	-0.07	0.055	0.12	0.089	0.148	0.147	0.052	-0.04	0.136	0.083
2015-06-03	0.17	0.175	0.163	0.085	0.068	-0.01	0.081	0.177	0.148	0.163	0.181	0.04	0.035	0.018	0.021	0.141	0.05	0.061	0.098	0.04	0.183	0.085	0.003	0.13	0.095	0.063	0.173	-0.008	0.173	0.003	0	0.093	0.095
2015-06-04	0	0.107	-0.043	0	-0.04	0	0.088	-0.02	-0.01	-0.038	-0.046	0.14	0.17	0.059	0.213	0.014	-0.021	0.025	0.058	0	-0.047	0	-0.042	0.34	-0.085	-0.019	-0.013	0.103	-0.012	0.101	0.05	-0.047	-0.052
2015-06-05	0.019	0.031	0.035	0.07	0.087	-0.04	0.036	0	0.018	0.034	0.018	-0.06	-0.021	-0.027	0.034	0.084	0.104	-0.01	-0.003	0.15	0.027	0.089	0.145	0.05	0.095	0.132	0.021	0.047	0.003	0.02	0.17	0.05	0.1
2015-06-08	0.026	0	0.047	-0.115	-0.013	-0.01	0.029	0.061	0.049	0.046	0.04	0.13	0	-0.182	0.072	0.054	0.009	0.005	0.014	-0.03	0.057	0.012	0.038	-0.11	-0.02	0.008	0.034	0.02	0.017	0.06	0.33	-0.034	-0.027
2015-06-09	0.075	-0.081	0.071	0.005	0.068	0.06	0.02	0.059	0.088	0.073	0.064	0.09	0	-0.012	0.019	0.056	0.033	-0.035	-0.047	0	0.067	0.023	-0.021	-0.1	-0.06	0.041	0.19	0.069	0.053	0.07	-0.01	0.054	0.06
2015-06-10	0.02	0.091	0.032	0.215	0.026	0.02	0.089	0.038	0.033	0.04	0.036	0.14	-0.086	0.036	0.104	0.044	-0.023	0.044	0.041	0.01	0.042	0.018	0.129	-0.24	0.035	0.027	-0.074	0.121	-0.003	0.007	-0.08	0.027	0.044
2015-06-11	-0.063	0.082	-0.085	0.03	-0.093	0.04	-0.077	-0.093	-0.064	-0.096	-0.091	-0.01	0.05	0.054	0.075	-0.19	-0.124	0.033	0.036	-0.08	-0.1	-0.086	-0.229	0.11	-0.03	-0.171	-0.105	-0.07	0.042	0.024	-0.2	-0.081	-0.105
2015-06-12	-0.022	-0.121	-0.004	-0.1	-0.007	-0.03	-0.02	-0.053	-0.03	-0.002	-0.047	-0.01	-0.057	0.007	-0.042	0.079	0.078	-0.028	-0.041	0.02	0.002	0.08	0.191	0	0.015	0.125	0.141	0.068	-0.031	-0.126	0.05	-0.056	0.009
2015-06-15	0.011	-0.013	0.046	0.18	-0.04	0.01	0.031	-0.02	0.019	0.041	-0.025	0.26	0.02	-0.023	0.002	0.07	0.104	0.002	0.021	-0.03	0.009	0.111	0.182	0.07	0.05	0.122	0.133	0.176	-0.058	-0.022	0.13	0.033	-0.031
2015-06-16	0.041	0.008	-0.02	-0.05	-0.028	0.03	0.033	-0.002	0.001	-0.03	-0.023	-0.04	0.014	0.019	-0.02	-0.022	-0.025	-0.006	0.013	-0.01	-0.014	-0.011	-0.05	0.19	0	-0.057	0.028	0.163	0.009	0.017	0.11	-0.032	-0.05
2015-06-17	-0.044	-0.032	-0.003	-0.09	0.015	-0.03	-0.009	-0.004	-0.009	-0.002	0.01	-0.04	0	-0.036	-0.033	0.004	0.014	-0.018	0.047	0	-0.012	0.018	-0.005	0.05	0.07	0.008	0.019	-0.096	0.034	0.005	0.07	0.071	0.011
2015-06-18	-0.015	-0.129	-0.036	-0.05	0.04	0.07	-0.017	-0.004	-0.023	-0.04	-0.009	-0.08	0.043	-0.083	-0.113	-0.058	-0.034	-0.04	-0.041	-0.06	-0.037	-0.04	-0.078	-0.03	-0.105	-0.056	-0.055	-0.093	-0.05	0.011	-0.02	-0.018	0.014
2015-06-19	-0.042	0.02	-0.027	0.04	-0.079	-0.03	-0.045	-0.002	0	-0.034	-0.045	0.04	-0.255	-0.055	-0.039	-0.063	0.003	-0.02	-0.08	-0.05	-0.033	-0.025	-0.039	0.02	0.005	0.003	0.014	-0.043	0	-0.018	-0.04	-0.037	-0.073
2015-06-22	0.102	0.049	0.079	-0.09	0.09	-0.04	0.062	0.143	0.06	0.083	0.126	-0.14	0.014	0.028	-0.044	0.021	-0.12	0.005	0.062	0.05	0.103	-0.073	-0.253	-0.1	-0.08	-0.157	0.029	-0.193	0.078	0.053	-0.12	0.092	0.113
2015-06-23	0.119	0.141	-0.018	0.005	0.023	0	-0.018	-0.015	-0.031	-0.02	-0.019	-0.1	0.07	0.012	-0.074	-0.015	-0.022	0.039	-0.019	0.02	-0.017	-0.023	-0.072	-0.05	-0.015	-0.008	-0.076	-0.075	0.007	-0.015	-0.05	0.011	0.04
2015-06-24	-0.012	0.009	-0.012	0	-0.053	0.02	0.036	-0.032	-0.025	-0.006	-0.023	-0.04	0.028	0.056	-0.159	0.004	-0.014	-0.001	0.002	-0.016	-0.01	0.032	0.049	0.03	-0.055	0.006	-0.026	0.032	-0.046	-0.022	-0.13	0.024	-0.041
2015-06-25	0.023	-0.015	0.015	0.165	0.04	0.04	-0.005	0.027	0.02	0.021	0.019	0.03	-0.008	0.019	0.05	-0.005	-0.008	0.008	-0.012	0.006	0.019	-0.009	-0.062	0.06	-0.005	-0.021	-0.004	0	0.011	-0.011	-0.07	0.011	0.039
2015-06-26	0.035	0.012	0.051	-0.115	0.06	-0.01	0.044	0.057	0.048	0.051	0.057	-0.01	-0.244	-0.002	0.069	0.028	0.033	-0.001	0.011	0.03	0.047	0.046	0.001	0.07	0.08	0.016	0.074	-0.029	0.05	0.032	0.01	0.042	0.062
2015-06-29	-0.062	-0.152	-0.056	0.05	-0.13	0	-0.018	-0.133	-0.08	-0.056	-0.118	0.07	-0.055	0.065	0.047	0.013	0.219	-0.031	-0.027	-0.07	-0.085	0.122	0.344	0.03	0.045	0.223	0.021	0.224	-0.075	-0.059	0.04	-0.113	-0.146
2015-06-30	-0.031	0.076	-0.045	-0.015	-0.059	-0.04	-0.005	-0.012	-0.021	-0.041	-0.032	-0.02	-0.076	-0.025	0.021	-0.031	-0.062	0.015	-0.013	-0.02	-0.029	-0.041	-0.083	-0.09	-0.055	-0.064	-0.015	-0.034	-0.018	-0.004	0.01	-0.05	0.021
2015-07-01	0.039	0.028	0.058	0.045	0	0	0.015	0.041	0.04	0.057	0.053	-0.04	0	-0.044	-0.104	0.005	-0.062	0.019	0.026	0.08	0.056	-0.018	-0.08	0	-0.025	-0.01	-0.034	-0.073	0.057	0.034	0.02	0.081	0.078
2015-07-02	0.066	0.078	0.048	-0.12	0.056	0	-0.006	0.046	0.063	0.055	0.023	0.07	-0.062	-0.006	0.014	0.051	0.079	0.036	0.061	-0.031	0.055	-0.052	0.103	0.01	-0.005	0.048	0.04	0.015	-0.094	0.024	0.04	-0.027	-0.041
2015-07-03	-0.017	-0.016	-0.056	-0.025	-0.043	0	-0.015	-0.077	-0.055	-0.068	-0.052	-0.07	-0.021	-0.012	-0.022	-0.092	-0.081	-0.026	-0.004	-0.039	-0.05	-0.048	-0.058	-0.02	-0.015	-0.088	-0.08	-0.019	-0.059	-0.063	-0.04	-0.079	0
2015-07-06	-0.024	-0.164	0.012	0.07	-0.064	-0.03	0	-0.014	-0.009	0.007	-0.023	0.08	-0.058	-0.046	-0.009	0.045	0.141	-0.021	-0.06	-0.04	-0.008	0.024	0.236	0.06	0.03	0.154	0.075	0.052	-0.014	-0.009	0.05	0.007	-0.096
2015-07-07	-0.133	-0.026	-0.101	0.085	-0.059	-0.04	-0.027	-0.12	-0.108	-0.118	-0.134	-0.1	-0.09	0.027	0.01	-0.061	-0.102	-0.007	0.029	-0.09	-0.119	-0.091	-0.027	0.14	0.005	-0.104	-0.096	-0.056	-0.128	-0.101	0	-0.175	-0.035
2015-07-08	0.011	-0.118	0.004	-0.025	-0.059	-0.01	-0.043	0.06	0.011	0.003	0.047	0.09	0.019	0.001	0.125	-0.013	-0.063	-0.037	-0.015	0.02	0.015	-0.094	-0.13	0	-0.025	-0.046	-0.091	-0.058	-0.007	0.033	-0.02	0.056	-0.058
2015-07-09	0.016	0.037	0.031	0	0.083	-0.05	0	0.037	0.022	0.035	0.046	-0.13	0.026	0.011	0.04	0.011	-0.054	0.026	0.004	0.04	0.033	-0.053	-0.095	-0.15	-0.08	-0.06	0.039	-0.081	-0.003	-0.011	-0.04	0.069	0.12
2015-07-10	0.133	0.132	0.12	-0.05	0.085	0	0.034	0.154	0.134	0.11	0.164	-0.06	0.122	0.01	-0.041	0.075	-0.027	-0.01	0.019	0.03	0.126	0.066	-0.078	-0.1	0.05	-0.036	0.031	-0.051	0.112	0.09	0.02	0.121	0.084
2015-07-13	-0.021	0.051	-0.035	0.028	0.003	-0.02	0.029	-0.032	-0.045	-0.031	-0.045	-0.02	-0.001	0.065	-0.103	-0.017	-0.033	0.009	0.009	-0.02	-0.038	0.017	-0.079	-0.02	-0.02	-0.032	-0.037	-0.02	0.049	0.01	0.09	0.039	0.045
2015-07-14	-0.032	0.032	-0.016	-0.078	-0.036	-0.02	-0.04	-0.023	-0.012	-0.024	-0.006	0.06	0	-0.044	0	-0.051	-0.036	0.014	-0.006	-0.02	-0.005	0.015	-0.017	-0.11	-0.045	-0.003	-0.043	-0.003	-0.051	-0.005	-0.16	0.009	-0.049
2015-07-15	-0.091	0.011	-0.094	0.07	-0.056	0.03	0.037	-0.057	-0.072	-0.083	-0.071	-0.03	0	0.016	0.01	-0.102	-0.056	-0.007	-0.008	-0.02	-0.097	-0.06	-0.048	-0.07	0	-0.069	-0.103	-0.043	-0.038	-0.018	0.01	-0.009	-0.041
2015-07-16	0.003	-0.062	0.007	-0.065	-0.017	0	-0.011	0.005	0	0.005	0.02	-0.06	-0.15	0.006	0	-0.014	-0.021	-0.007	-0.018	0.01	0.016	-0.031	-0.02	-0.31	-0.095	-0.04	0.075	-0.028	0.043	0.016	-0.07	-0.041	0
2015-07-17	-0.081	-0.014	-0.084	0.065	-0.016	-0.01	-0.025	-0.047	-0.069	-0.068	-0.002	-0.01	-0.04	-0.015	0	-0.061	-0.07	-0.019	-0.008	0.03	-0.067	-0.086	-0.035	-0.06	-0.015	-0.048	-0.113	-0.081	-0.038	-0.026	0	0.003	-0.009
2015-07-20	-0.046	-0.05	-0.038	-0.095	0.015	-0.02	-0.025	-0.032	-0.039	-0.035	-0.024	-0.03	0	0.01	0	-0.067	-0.013	0	-0.003	0.02	-0.032	-0.047	-0.052	0.13	0.095	0.006	-0.01	0.058	-0.02	-0.033	0.04	-0.015	0.033
2015-07-21	0.039	0.032	0.04	-0.205	-0.016	0.02	-0.052	0.022	0.026	0.045	0.013	-0.01	-0.114	-0.004	0	0.072	0.072	-0.004	-0.012	0.056	0.029	0.054	0.062	0.05	0.005	0.083	0.023	0.062	0.006	0.013	0	0.02	-0.049
2015-07-22	-0.016	-0.057	-0.038	0.16	-0.023	-0.03	0.001	-0.054	-0.013	-0.034	-0.033	-0.04	-0.079	-0.008	-0.002	-0.024	-0.039	-0.008	-0.023	0.039	-0.027	-0.026	-0.04	0.03	-0.035	-0.03	-0.041	-0.06	-0.027	-0.057	0.13	-0.052	-0.004
2015-07-23	0.002	-0.018	-0.022	0.57	-0.038	0.01	-0.027	0.007	-0.011	-0.019	-0.003	-0.1	0.058	-0.025	-0.029	-0.047	-0.038	0.002	-0.071	-0.024	-0.016	0.043	-0.032	0.05	-0.005	-0.045	-0.025	-0.008	-0.015	0.006	0.13	-0.019	-0.058
2015-07-24	-0.049	-0.056	-0.052	0.12	-0.014	0	-0.078	-0.059	-0.056	-0.054	-0.04	0.07	0	0.027	0.011	-0.091	-0.031	-0.003	-0.032	0.019	-0.05	-0.055	-0.071	0.1	0.035	-0.048	-0.049	0.001	-0.047	-0.046	0.12	-0.075	-0.007
2015-07-27	-0.015	-0.062	0	-0.115	-0.03	-0.01	-0.044	-0.01	-0.004	-0.001	-0.008	0.06	0.066	-0.002	0.019	0.022	0.024	-0.003	0.014	-0.03	-0.003	0.004	0.022	0.37	0.05	0.026	-0.003	0.026	-0.018	-0.03	0.21	-0.002	-0.046
2015-07-28	0.03	0.006	-0.005	0.085	0.05	-0.01	-0.024	0.016	0.011	-0.002	-0.003	0.04	0.019	-0.023	0.057	0.015	-0.018	-0.006	0.048	0	-0.002	0.005	-0.003	0.05	0	-0.016	0.008	-0.018	0.044	0.038	-0.14	0.001	0.034
2015-07-29	0.009	0.046	0.028	-0.01	0.012	0.06	-0.048	0.024	0.022	0.031	0.02	0.05	-0.063	0.004	0.294	0.03	0.027	0	-0.023	-0.01	0.028	0.04	-0.001	-0.5	-0.01	0.05	0.039	0.008	-0.001	0.023	-0.07	0.041	0.039
2015-07-30	-0.046	0.055	-0.067	-0.155	-0.027	0.01	-0.006	-0.05	-0.063	-0.068	-0.057	0.04	0.035	0.012	-0.013	-0.093	-0.074	0.01	0.021	0	-0.064	0.017	-0.062	0.11	0.055	-0.047	-0.112	-0.029	-0.004	-0.024	-0.09	-0.008	-0.032
2015-07-31	-0.023	-0.097	-0.001	-0.005	-0.051	-0.01	0.015	-0.023	0.024	0.003	-0.008	0	0.001	-0.015	-0.034	-0.021	-0.059	-0.004	0.035	-0.03	0.005	-0.004	-0.072	0.07	0.005	-0.074	-0.016	0.001	0.004	-0.013	-0.08	-0.087	-0.07
2015-08-03	-0.01	-0.054	0.004	0.04	0	-0.01	-0.008	0.005	-0.018	0	-0.013	-0.04	0	0.007	0.018	-0.034	0.006	0.004	-0.022	-0.02	-0.01	-0.022	0.011	0.13	-0.005	0.107	-0.001	-0.025	-0.001	-0.015	0.09	-0.015	-0.037
2015-08-04	0.012	0.03	0.009	0.19	-0.013	0	-0.006	0	0.007	0.013	0.002	-0.04	0.025	0.027	0.012	0.024	-0.004	-0.022	0.002	0.04	0.005	0.034	-0.008	0.01	-0.025	-0.014	0.022	-0.008	0.001	-0.038	0.01	0.007	0.073
2015-08-05	0.1	0.081	0.115	0.135	0.046	0.02	-0.003	0.108	0.108	0.109	0.116	0	-0.159	-0.004	-0.128	0.115	0.136	0.004	0.028	0.041	0.115	0.041	0.101	-0.09	0.05	0.128	0.091	0.054	0.034	0.028	0	0.102	0.047
2015-08-06	-0.03	0.004	-0.047	0.4	-0.023	0.05	0.038	-0.031	-0.036	-0.053	-0.047	0	0.038	-0.03	-0.012	-0.012	-0.045	0.026	-0.017	-0.041	-0.053	0.106	-0.05	0.16	-0.05	-0.053	-0.047	-0.012	-0.019	-0.029	0	-0.053	-0.043
2015-08-07	-0.055	0.024	-0.043	0.14	-0.031	-0.05	-0.02	-0.057	-0.053	-0.047	-0.046	0.02	-0.053	0.003	-0.037	-0.065	-0.035	-0.003	0.004	-0.02	-0.05	-0.061	-0.001	0	-0.045	-0.03	-0.047	-0.021	-0.047	-0.019	0.04	-0.074	-0.061
2015-08-10	0.026	-0.071	0.036	-0.215	0.054	0.01	-0.005	0.04	0.038	0.042	0.045	-0.02	-0.013	-0.021	0	0.016	-0.005	-0.013	-0.06	0.035	0.037	-0.012	-0.037	0	0	-0.008	0.041	0.001	-0.018	0.004	0.03	0.074	0.066
2015-08-11	-0.054	0.014	-0.072	0.01	-0.078	-0.04	-0.02	-0.068	-0.077	-0.079	-0.075	-0.09	-0.073	0.008	0.033	-0.051	-0.049	-0.007	-0.034	-0.046	-0.077	-0.083	-0.09	-0.02	-0.005	-0.047	-0.059	-0.045	-0.061	-0.04	-0.11	-0.103	-0.089
2015-08-12	-0.029	-0.108	-0.001	-0.23	0.004	0	-0.005	-0.034	-0.006	-0.007	-0.024	-0.08	0.138	0	0.135	-0.018	0.015	-0.035	-0.06	-0.036	-0.01	-0.077	0.061	0	-0.065	0.023	-0.026	-0.011	-0.052	-0.039	0.02	-0.026	0.005
2015-08-13	0.046	0.07	0.034	0.11	0	0.01	0.025	0.036	0.019	0.031	0.029	-0.01	-0.047	-0.052	0.081	0.043	-0.006	0.02	0.029	0.017	0.03	0.003	0.029	0	0.05	0.005	0.022	-0.02	0.078	0.03	0.19	0.046	0.041
2015-08-14	-0.001	0.036	0.018	-0.015	-0.008	-0.02	-0.026	0.03	0.028	0.03	0.024	-0.02	-0.053	0.001	-0.017	0.023	0.029	-0.006	0	-0.02	0.024	-0.079	0.026	0.05	0.01	0.058	-0.054	-0.029	0.008	-0.009	0.01	0.037	0.012
2015-08-17	-0.017	-0.003	-0.032	0.13	-0.02	-0.01	0.009	-0.02	-0.028	-0.031	-0.027	0	0	-0.001	0	-0.009	-0.054	0.015	-0.01	0.01	-0.029	-0.028	-0.054	0.01	0.05	-0.07	0.039	-0.073	-0.004	-0.016	0.09	-0.062	-0.032
2015-08-18	0.032	-0.032	0.015	-0.045	0.025	-0.02	-0.019	0.026	0.021	0.027	0.01	0.01	0.025	0	0.024	0.026	0.041	-0.018	-0.013	0.05	0.024	0.006	0.091	0	0.065	0.052	-0.009	-0.004	0.001	-0.001	0.35	0.061	0.023
2015-08-19	0.009	-0.006	-0.001	0.1	-0.077	0.01	-0.01	-0.004	-0.002	-0.002	-0.008	0.01	-0.033	-0.003	-0.116	0.024	0.007	0	0.035	-0.02	-0.007	-0.02	0.016	0.04	0.035	-0.003	0.003	0.007	-0.019	0.004	-0.05	-0.044	-0.063
2015-08-20	-0.067	-0.091	-0.032	0.06	-0.03	0.04	-0.025	-0.053	-0.051	-0.031	-0.048	0	-0.066	0.006	0.067	-0.021	0.014	-0.015	-0.026	-0.03	-0.037	-0.04	0.101	0.32	-0.04	0.01	-0.067	0.014	-0.066	-0.01	0.03	-0.069	-0.056
2015-08-21	0.034	-0.085	0.001	0.135	-0.022	0.01	0.004	0.013	0.025	0.009	-0.015	0	-0.156	0.037	0.218	-0.002	0.035	-0.004	-0.023	0.04	-0.002	0.022	0.031	0.43	0.05	0.011	0.082	0	-0.009	-0.005	-0.02	-0.072	-0.028
2015-08-24	-0.011	-0.066	0.015	0.225	-0.006	-0.02	0.028	-0.011	-0.008	0.01	0.004	0.21	-0.141	0.109	0.128	0.058	0.042	-0.006	-0.053	0.02	0.014	0.141	0.044	0.29	0.19	0.024	0.011	0.055	-0.078	-0.032	0.22	0.112	-0.033
2015-08-25	0.157	0.084	0.167	0.025	0.068	0	0.048	0.157	0.167	0.171	0.178	0.01	-0.019	-0.079	-0.026	0.084	0.084	0.022	0.016	0.03	0.174	0.073	0.059	-0.31	-0.06	0.072	0.088	0.085	0.145	0.084	-0.22	0.106	0.066
2015-08-26	-0.021	0.077	-0.051	-0.22	0.111	-0.01	-0.015	-0.04	-0.059	-0.052	-0.043	0.06	0.012	-0.023	-0.058	-0.007	-0.004	0.001	0.035	0.03	-0.052	0.002	-0.041	-0.02	-0.03	0.004	-0.03	0.01	-0.01	-0.022	-0.02	0.048	0.102
2015-08-27	0.015	0.04	0.015	-0.025	0.024	-0.01	-0.005	0.05	0.025	0.018	0.032	-0.08	0.004	-0.025	-0.109	0.006	-0.054	0.013	0.008	-0.05	0.019	-0.006	-0.054	-0.22	-0.09	-0.05	0.006	-0.041	0.057	0.025	-0.07	0.021	0.011
2015-08-28	-0.027	0.024	-0.027	-0.135	-0.023	0.03	-0.03	-0.02	-0.003	-0.023	-0.015	-0.01	0.045	0.011	-0.07	-0.018	-0.015	-0.002	0.035	-0.01	-0.018	-0.052	-0.013	0.03	0.01	-0.003	0.033	-0.003	-0.028	0.008	0.09	-0.014	-0.007
2015-08-31	0.018	-0.074	0.067	0.485	0.05	-0.01	0.005	0.048	0.048	0.074	0.068	-0.03	0.012	0.007	0.04	0.053	0.041	-0.005	-0.009	0.01	0.066	0.027	0.021	0.07	0.015	0.035	0.028	0.014	0.042	0.017	-0.08	0	0.03
2015-09-01	0.064	-0.021	0.009	0.29	-0.064	-0.02	0.028	0.041	0.034	0.009	0.013	0.04	-0.076	-0.033	-0.011	0.022	0.039	-0.012	0.027	0.02	0.019	0.119	0.093	-0.1	0.08	0.041	0.019	0.002	0.041	0.023	0.03	-0.031	-0.055
2015-09-02	0	0.06	-0.012	0.29	0.027	0.14	-0.01	-0.002	-0.013	-0.015	-0.011	0.02	-0.045	-0.001	0.031	-0.028	0.005	0.027	-0.061	0.05	-0.014	0.005	-0.017	0.25	0.025	0.004	-0.002	0.029	0.015	-0.01	0.04	-0.008	0.029
2015-09-03	-0.063	-0.017	-0.069	-0.15	0.008	0.01	-0.025	-0.058	-0.061	-0.076	-0.065	-0.03	-0.052	-0.004	0.078	-0.034	-0.074	0.007	0.016	-0.02	-0.067	-0.084	-0.146	-0.24	0.01	-0.045	-0.059	-0.05	-0.04	-0.011	0.11	-0.022	-0.025
2015-09-04	-0.065	-0.055	-0.059	0.4	-0.024	-0.01	-0.07	-0.058	-0.058	-0.054	-0.066	-0.04	0.038	0.007	0.047	-0.046	-0.048	-0.029	-0.029	-0.001	-0.07	-0.041	-0.061	0.05	0.09	-0.017	-0.046	-0.034	-0.055	-0.034	0.19	-0.076	-0.032
2015-09-07	-0.011	0.015	0.027	0	0	0.05	-0.008	-0.002	0.009	0.031	0.01	-0.03	0.069	0.048	0.116	0.053	0.02	-0.003	-0.019	0.022	0.019	0.018	0.065	0.13	0.05	0.066	-0.011	-0.004	-0.038	-0.009	0.26	-0.021	0
2015-09-08	0.008	0.016	-0.017	-0.22	0.032	0.1	0.009	0.006	0.006	-0.018	0.007	0.02	-0.108	-0.03	0.147	-0.071	-0.06	-0.005	0.014	0.019	0.001	0.023	-0.075	-0.15	-0.125	-0.091	0.006	-0.011	0	0.028	-0.09	0.035	0.055
2015-09-09	0.023	0.086	0.003	0.03	0.02	-0.03	0.019	0.039	0.116	0.003	0.023	-0.01	0.012	-0.005	-0.069	-0.009	0.013	0.001	0.011	-0.05	0.01	0.021	0.026	-0.05	-0.015	0.034	0.021	-0.04	0.033	0.039	-0.01	0.029	0.009
2015-09-10	-0.031	-0.029	-0.01	0.43	0.003	-0.03	-0.025	-0.041	-0.029	-0.024	-0.01	0.01	-0.008	0.006	0.016	0.009	-0.002	-0.011	-0.013	0.003	-0.011	-0.031	0.057	-0.1	-0.005	-0.002	-0.004	0.014	-0.011	-0.002	0.02	-0.009	0.032
2015-09-11	-0.025	0.023	-0.023	-0.04	-0.021	-0.02	-0.024	0.008	-0.035	-0.018	-0.037	-0.03	0.165	-0.001	0.113	-0.059	-0.013	-0.003	0.001	-0.004	-0.033	0.027	0.03	0.03	0.005	0.021	-0.068	0.02	0.013	0.015	-0.01	-0.034	-0.04
2015-09-14	-0.021	-0.046	0.002	-0.1	0	0.02	0.004	0.003	0.001	0.002	0	-0.03	0.116	-0.016	0.048	-0.014	0.019	0.01	0.032	0.05	-0.005	-0.027	0.051	-0.02	0.035	0.015	0.003	-0.002	-0.001	0.001	0.15	0.03	-0.004
2015-09-15	0.085	-0.004	0.072	0	0.099	0.02	0.024	0.091	0.076	0.07	0.081	-0.04	-0.039	0.001	0.106	0.075	0.035	0.012	-0.015	0.031	0.081	0.036	0.05	-0.15	-0.025	-0.007	0.064	-0.002	0.097	0.091	-0.13	0.056	0.109
2015-09-16	0.041	0.11	0.038	0.01	0.023	0.02	0.052	0.027	0.026	0.037	0.04	0.06	-0.091	-0.003	0.09	0.037	0.034	-0.003	0.018	0	0.035	0.066	0.003	-0.07	-0.025	0.018	0.029	0.008	0.064	0.017	-0.1	0.035	0.004
2015-09-17	0.006	0.074	-0.003	0.17	-0.063	0.01	-0.001	0.01	0.007	-0.003	0.007	-0.01	-0.122	0	-0.15	0.013	-0.014	-0.007	0.009	-0.11	0.001	-0.026	-0.028	0	0.04	-0.034	-0.012	-0.025	0.042	-0.003	0.08	0.013	-0.104
2015-09-18	-0.112	-0.095	-0.127	0.13	-0.07	0	-0.077	-0.131	-0.109	-0.128	-0.121	-0.1	-0.038	-0.056	-0.24	-0.123	-0.134	-0.025	-0.091	-0.09	-0.118	-0.115	-0.155	0.01	-0.165	-0.147	-0.066	-0.106	-0.124	-0.068	-0.17	-0.13	-0.058
2015-09-21	0.024	-0.054	0.017	0.51	0.08	-0.05	-0.01	0.018	0.017	0.013	0.015	-0.07	-0.045	0.006	-0.045	0.02	0.029	0	-0.03	0.047	0.017	-0.008	0.048	-0.11	0.025	0.052	-0.017	-0.003	0.024	0.016	-0.07	0.054	0.065
2015-09-22	-0.075	0.049	-0.079	0.138	-0.062	0	-0.034	-0.091	-0.067	-0.077	-0.08	-0.03	0.024	0.012	0.049	-0.079	-0.048	0	-0.003	-0.026	-0.073	-0.084	0.02	0.07	0.05	-0.043	-0.042	-0.032	-0.061	-0.061	0.17	-0.103	-0.067
2015-09-23	0.011	-0.117	0	0.262	0.011	-0.01	-0.015	0.012	0.008	-0.002	-0.002	-0.03	-0.037	0	0.104	0.003	-0.013	0	-0.024	0.049	-0.001	-0.005	0.001	-0.1	0.02	0.014	-0.02	0.011	0.009	0	0.11	0.011	0.019
2015-09-24	-0.038	-0.013	-0.005	0.327	-0.022	-0.01	-0.006	-0.001	-0.009	0.003	-0.006	-0.07	-0.052	0	0	0.01	-0.009	-0.008	0.028	-0.01	-0.001	-0.036	-0.048	0.17	0	0.009	0.007	-0.006	-0.043	-0.004	0	-0.037	-0.023
2015-09-25	0.07	0.052	0.053	-0.852	0.056	0.01	0.033	0.069	0.049	0.062	0.056	0.04	-0.007	0	0.293	0.034	0.058	-0.004	-0.031	0.046	0.057	0.071	-0.001	-0.1	0.065	0.048	0.039	0.045	0.06	0.006	0	0.084	0.038
2015-09-28	-0.022	0.006	-0.035	0.15	-0.08	-0.03	0	-0.036	-0.027	-0.039	-0.049	0.02	0.069	0.01	0.08	-0.038	-0.032	0.021	0	0.004	-0.037	-0.028	-0.015	0.04	0.06	-0.097	-0.046	-0.01	-0.028	-0.047	0.17	-0.071	-0.068
2015-09-29	0.002	-0.123	-0.004	0.025	-0.011	-0.05	-0.053	-0.01	-0.007	-0.01	-0.012	-0.05	0.012	-0.114	0.181	0.004	-0.028	-0.009	0	-0.021	-0.009	0.019	-0.088	-0.06	0.04	-0.025	-0.021	0.011	-0.014	0.009	0.09	-0.015	-0.038
2015-09-30	-0.022	0.03	-0.016	-0.36	-0.003	-0.02	-0.009	-0.041	-0.017	-0.015	0.003	0	-0.237	-0.072	-0.146	0.012	-0.01	0.01	-0.074	-0.029	-0.006	0.008	-0.06	-0.07	-0.135	-0.02	0	0.001	0.035	0.002	-0.02	0.008	-0.025
2015-10-01	-0.045	0.006	-0.045	-0.04	-0.004	-0.03	-0.026	-0.007	-0.053	-0.049	-0.045	0	0.067	0.022	-0.205	-0.08	-0.034	-0.016	0.05	-0.03	-0.053	-0.083	-0.053	-0.08	-0.04	-0.063	0.003	-0.02	-0.039	-0.044	-0.11	-0.022	0.007
2015-10-02	-0.062	0.019	-0.029	-0.45	-0.024	-0.05	-0.021	-0.045	-0.035	-0.04	-0.028	0.01	-0.044	0	-0.049	-0.039	-0.048	-0.007	-0.022	-0.07	-0.028	-0.102	-0.034	0.06	-0.085	-0.043	-0.034	0.189	-0.083	-0.061	0	-0.04	-0.051
2015-10-05	0.057	-0.079	0.054	-0.015	0.04	0	0.01	0.073	0.049	0.049	0.048	-0.05	-0.038	-0.048	-0.131	0.043	0.017	-0.011	-0.039	0.018	0.049	-0.065	0.006	-0.32	-0.085	0.019	0.04	0.008	0.049	0.042	-0.28	0.083	0.067
2015-10-06	0.045	0.06	0.037	0.155	-0.022	0.02	0.014	0.019	0.038	0.036	0.036	-0.01	0.111	0.014	-0.376	0.016	0.043	0.009	0.015	-0.058	0.043	0.04	0.047	-0.28	-0.015	0.041	0.015	0.005	0.044	-0.024	-0.08	0.016	-0.023
2015-10-07	0.014	0.037	-0.004	0.23	0.035	0	-0.005	0.008	-0.007	-0.012	-0.009	0.02	0.012	0.013	-0.153	0.015	0.003	0.008	0.025	0	-0.015	0.028	0	-0.08	-0.06	-0.003	-0.045	0.002	-0.006	0.037	-0.11	0.024	0.03
2015-10-08	-0.032	-0.01	-0.004	-0.27	0.05	-0.04	-0.011	-0.029	-0.011	-0.008	-0.003	-0.07	-0.187	-0.004	-0.017	-0.026	-0.009	0	0.012	-0.02	-0.008	0.001	0.004	-0.02	0.045	-0.002	-0.011	-0.016	-0.026	-0.007	-0.05	-0.006	0.037
2015-10-09	0.02	0.076	0.03	0.405	0.013	0.01	-0.01	0.036	0.027	0.029	0.033	0.02	0.024	0.009	0.006	0.018	0.005	-0.005	0	0.03	0.027	0.012	0.042	-0.07	-0.04	-0.003	0.028	-0.002	0.028	0.003	-0.09	0.045	-0.012
2015-10-12	-0.025	-0.003	-0.04	0	0	0	0.006	-0.033	-0.041	-0.036	-0.041	0.04	-0.117	0.035	-0.153	-0.011	-0.02	0	0.04	0.03	-0.042	-0.001	0.04	0.13	0.03	-0.023	-0.048	-0.008	-0.014	-0.035	0.07	-0.045	0
2015-10-13	0.015	-0.051	0.009	0.275	-0.03	0	-0.033	0.025	0.02	0.006	0.01	0.01	-0.043	-0.02	0.062	0	-0.014	-0.006	0	0.01	0.008	0.083	-0.029	-0.01	0.075	-0.009	0.008	-0.024	0.02	0.033	0.09	0.013	-0.048
2015-10-14	-0.054	-0.058	-0.043	0.05	-0.094	0	0.007	-0.054	-0.052	-0.043	-0.045	0.02	0.006	-0.006	0	-0.02	-0.03	-0.008	-0.003	-0.05	-0.048	-0.068	0.054	-0.09	-0.055	-0.003	0.018	-0.021	-0.038	-0.026	-0.16	-0.072	-0.067
2015-10-15	0.003	-0.029	0.008	-0.24	0.047	0	0.009	0.004	0.015	0.012	0.011	0.01	0.004	-0.006	0.099	0.021	0.013	0.006	-0.063	0.14	0.012	-0.013	0.018	-0.09	-0.09	0.009	0.012	0.001	-0.017	0.006	-0.17	0.01	0.044
2015-10-16	-0.005	0.007	-0.009	-0.08	0.027	0	-0.018	0.011	-0.004	-0.011	-0.008	0.03	-0.043	0.016	-0.025	-0.01	-0.036	0.001	-0.006	-0.19	0.001	-0.017	-0.05	-0.26	0.005	-0.038	-0.004	-0.01	0.007	-0.015	0.07	0.033	0.016
2015-10-19	0.02	0.021	0.008	0.1	-0.012	0.12	-0.017	0	0.022	0.016	0.018	0.03	0.03	0.007	-0.003	-0.002	-0.011	0.006	0.02	0.011	0.013	0.032	-0.05	0.04	0.05	-0.01	-0.034	-0.042	0.011	-0.021	-0.1	0.024	-0.012
2015-10-20	0.062	0.013	0.07	-0.04	0.083	-0.09	0.018	0.055	0.063	0.157	0.062	0.03	-0.169	0.008	0.023	0.057	0.07	-0.009	0.011	0.031	0.068	0.053	0.041	0.03	0.075	0.058	0.041	0.035	0.077	0.019	-0.15	0.032	0.046
2015-10-21	-0.05	0.053	-0.067	-0.01	-0.08	-0.01	0.01	-0.031	-0.063	-0.074	-0.056	0	0.023	0.004	0.052	-0.057	-0.06	0.003	0.014	-0.013	-0.063	-0.031	0.024	0.02	0.14	-0.069	-0.049	-0.01	0.004	-0.032	0.08	-0.06	-0.041
2015-10-22	-0.071	-0.031	-0.078	0.03	-0.008	0.01	-0.03	-0.061	-0.072	-0.077	-0.071	0.01	0.065	0	0.024	-0.087	-0.123	-0.006	0.01	-0.049	-0.081	-0.071	-0.095	-0.11	-0.025	-0.119	0	-0.06	-0.047	-0.026	-0.24	0.001	0
2015-10-23	-0.012	-0.021	0.001	0.13	0.054	0	-0.029	0.021	-0.007	-0.007	0.006	0	-0.037	0.002	-0.073	-0.003	0.006	-0.008	-0.012	0.05	0	-0.052	0.007	-0.03	0.005	0	0.001	-0.047	0.01	-0.008	0.04	0.064	0.059
2015-10-26	0	0.052	0	-0.055	-0.063	-0.01	-0.025	-0.028	-0.001	-0.004	-0.008	-0.09	-0.02	0.026	-0.041	0.002	0.002	0.01	-0.012	-0.01	0	0.103	0.098	-0.04	-0.04	0.003	-0.024	0.018	-0.028	-0.019	-0.01	-0.033	-0.029
2015-10-27	-0.049	-0.034	-0.057	-0.19	-0.023	0	-0.024	-0.05	-0.046	-0.052	-0.056	-0.02	0.122	-0.007	0.003	-0.04	-0.048	-0.009	-0.036	-0.01	-0.056	-0.077	0.006	0.1	0.03	-0.043	-0.061	-0.031	-0.035	-0.031	0.15	-0.068	-0.021
2015-10-28	0.008	-0.05	-0.009	0.12	0.062	0	0	0.025	-0.013	-0.007	0.001	-0.02	-0.055	-0.013	-0.013	-0.005	-0.038	-0.008	-0.019	0.03	-0.003	-0.021	-0.095	-0.1	-0.07	-0.029	-0.044	-0.067	-0.077	0.021	-0.05	0.034	0.064
2015-10-29	0.061	0.001	0.077	0.08	0.067	0.01	0.003	0.069	0.097	0.091	0.092	0.05	-0.056	0.038	0.057	0.087	0.073	0	0.013	0.06	0.09	0.101	0.129	0.09	0.09	0.088	0.152	0.062	0.064	0.041	0	0.128	0.071
2015-10-30	0.013	0.046	-0.004	-0.015	-0.008	0.03	-0.009	0.003	-0.009	-0.008	-0.012	0.05	-0.007	0.011	0.092	-0.01	0.004	0.004	0.053	0.04	-0.013	-0.026	0.035	-0.06	-0.06	0.024	-0.012	0.018	0.009	-0.001	-0.12	-0.001	-0.026
2015-11-02	0.049	-0.015	0.06	0	0.033	0.03	0.056	0.028	0.045	0.059	0.035	-0.02	-0.013	-0.011	0.069	0.053	0.065	0.007	0.004	0	0.05	0.038	0.066	0	0.01	0.073	0.093	0.248	0.035	0.022	-0.36	0.015	0.03
2015-11-03	-0.003	0.07	0.006	-0.19	0.042	-0.01	-0.029	0.021	0.013	0.005	0.015	0.02	0.091	0.017	-0.017	0.002	0.005	0	0.041	0.03	0.007	0.031	-0.033	-0.29	0.06	-0.013	-0.057	-0.23	0.012	-0.019	0.29	0.042	0.042
2015-11-04	-0.008	0.058	0.024	-0.13	0.018	-0.03	-0.01	0.022	0.017	0.028	0.029	0	0.338	0.006	-0.103	-0.001	0.01	0.006	0.023	0.01	0.027	0.051	-0.008	0	0.02	0.018	0.009	-0.043	0.025	0.008	-0.08	0.015	0.009
2015-11-05	0.021	0.052	0.007	-0.04	0.014	0.02	0.003	-0.014	0.015	-0.011	0.005	0	0.317	0.027	-0.067	0.02	0.135	0.002	-0.015	0	0.01	0.01	0.051	-0.09	0.015	0.054	-0.013	0.071	0.051	-0.033	0.06	-0.026	0.009
2015-11-06	0.094	-0.023	0.071	0.15	0.068	0.04	0.044	0.101	0.075	0.073	0.088	0.01	-0.001	0.006	-0.05	0.082	0.087	0.001	0.039	0.04	0.079	0.118	0.063	0.13	0.065	0.111	0.06	0.04	0.069	0.016	0.17	0.071	0.089
2015-11-09	-0.007	0.135	-0.032	-0.05	0.003	0.06	0.012	-0.009	-0.027	-0.028	-0.03	0.06	0	0.04	0.054	-0.028	-0.025	0.016	0.082	0.05	-0.028	0.022	0.168	0	0.085	0.06	-0.04	0.056	0.046	-0.016	0.09	-0.003	0.024
2015-11-10	-0.057	0	-0.04	0	-0.011	0.05	-0.014	-0.052	-0.049	-0.04	-0.041	-0.06	-0.007	-0.043	0.006	-0.038	-0.074	-0.014	0.001	-0.02	-0.047	-0.103	-0.079	-0.06	-0.005	-0.105	-0.02	-0.064	-0.039	-0.026	0	-0.008	-0.013
2015-11-11	-0.013	-0.022	-0.014	-0.135	0	-0.02	-0.024	-0.035	-0.02	-0.023	-0.012	0.07	0.103	0	-0.067	-0.035	-0.054	0	0.039	0.038	-0.009	0	-0.02	-0.09	-0.04	-0.036	0.021	-0.045	-0.01	0.049	-0.07	0.024	0
2015-11-12	0	0.084	-0.001	-0.065	-0.008	-0.01	-0.002	-0.009	-0.001	-0.006	-0.007	0.02	0.045	0	0.013	-0.023	-0.03	-0.008	0.001	-0.018	-0.003	-0.09	0.03	0.24	0.045	0	0.005	-0.02	0.103	-0.008	-0.03	-0.044	-0.021
2015-11-13	-0.053	-0.014	-0.045	0.1	-0.047	-0.02	-0.02	-0.051	-0.054	-0.048	-0.045	-0.04	-0.124	-0.036	0.029	-0.048	-0.038	-0.004	0.013	-0.03	-0.049	-0.068	-0.017	0.04	0.04	-0.044	-0.03	0.004	-0.049	-0.032	0.03	-0.028	-0.04
2015-11-16	-0.009	-0.054	-0.02	-0.04	-0.004	-0.01	0	0.006	-0.027	-0.024	-0.029	-0.03	0.077	0.006	-0.005	-0.013	0.007	-0.003	-0.055	0	-0.026	0.01	-0.077	0.05	-0.03	0.008	-0.027	-0.028	-0.015	-0.004	0.05	-0.041	-0.004
2015-11-17	-0.015	0.009	0.009	0.02	0.009	-0.01	0	-0.041	0.016	0.003	-0.002	-0.05	0.151	0.015	0.012	-0.002	-0.004	-0.003	0.024	-0.008	0.003	0.054	-0.109	-0.11	-0.06	-0.029	-0.01	-0.002	-0.008	0.001	0.03	0.036	-0.004
2015-11-18	-0.019	-0.007	-0.034	-0.06	-0.008	0	-0.006	-0.031	-0.031	-0.032	-0.022	0.01	0.112	0.012	-0.056	-0.036	-0.044	-0.002	-0.012	-0.012	-0.024	0.019	-0.099	-0.1	-0.025	-0.042	-0.018	-0.031	-0.009	-0.004	0.05	-0.053	0.006
2015-11-19	-0.034	0.005	-0.018	-0.193	-0.027	-0.02	0.01	-0.033	-0.025	-0.015	-0.029	-0.03	-0.087	-0.007	0.007	-0.019	-0.016	0	-0.027	-0.03	-0.026	-0.009	-0.016	-0.24	-0.065	-0.044	-0.028	-0.02	0.026	0.001	-0.1	-0.036	-0.027
2015-11-20	-0.008	0.002	0.002	-0.057	0.002	0.02	-0.017	-0.001	0.012	0.004	0	-0.08	0.006	0.025	0.029	-0.014	-0.016	0.012	-0.011	-0.01	0.001	-0.034	0.028	0.09	-0.04	-0.047	-0.023	-0.002	-0.046	-0.01	-0.02	-0.011	0.018
2015-11-23	0.065	0.031	0.058	-0.03	-0.013	-0.01	-0.002	0.049	0.043	0.063	0.054	0.01	-0.054	0.018	0.001	0.035	0.037	0	0.037	0.001	0.045	0.031	0.065	0.17	0.035	0.018	0.035	0.007	0.042	0.024	0.07	0.001	-0.021
2015-11-24	-0.038	-0.005	-0.028	0.05	0.004	0	0.002	-0.033	-0.033	-0.033	-0.022	0	0.001	-0.012	0.008	-0.017	-0.024	0.008	-0.014	0.119	-0.032	-0.08	-0.022	0.12	0	-0.02	0.001	-0.041	-0.028	-0.029	0.23	-0.008	-0.004
2015-11-25	-0.029	-0.055	-0.03	0.25	-0.026	0	0.051	-0.032	-0.026	-0.042	-0.036	0.02	-0.053	0	-0.038	-0.058	-0.073	-0.013	-0.023	0.07	-0.034	-0.012	-0.11	0.03	0.01	-0.063	-0.036	-0.043	-0.062	-0.031	-0.13	0.018	-0.005
2015-11-26	-0.01	-0.055	-0.002	0.1	-0.016	-0.01	0	-0.001	-0.002	-0.003	-0.005	0.02	-0.054	0.017	-0.048	0.001	0.002	-0.008	-0.015	0	0.003	-0.022	-0.082	-0.02	0.055	-0.014	-0.034	-0.013	-0.047	0.004	0.14	-0.043	0
2015-11-27	-0.029	0.021	-0.024	0.19	-0.008	0.04	-0.028	-0.03	-0.025	-0.03	-0.016	0	-0.105	0.046	0.008	-0.015	-0.034	0.003	0.033	0	-0.022	-0.028	-0.031	-0.07	0.045	-0.041	-0.022	-0.019	0	0.001	-0.01	-0.026	-0.012
2015-11-30	0.029	0	0.025	0.055	0.004	-0.01	0.004	0.026	0.021	0.024	0.02	0.01	-0.066	0.02	0.017	0.039	0.024	0.001	-0.023	-0.03	0.02	0.075	0.021	0.07	0.015	0.012	0.01	-0.011	0.028	-0.011	-0.05	0.008	-0.014
2015-12-01	0.003	-0.005	-0.011	-0.055	-0.077	-0.01	-0.019	-0.027	-0.004	-0.004	-0.006	0.03	-0.018	-0.066	-0.053	0.013	-0.007	-0.002	0.022	-0.02	-0.003	-0.013	-0.034	-0.12	0.05	-0.03	0	0.035	-0.002	-0.028	-0.02	-0.061	-0.063
2015-12-02	-0.007	-0.029	-0.016	-0.16	0.022	0	-0.011	0.014	-0.003	-0.004	-0.001	0.05	-0.033	0.022	-0.095	-0.011	-0.026	0.023	-0.017	0.01	-0.005	0	-0.024	-0.05	-0.01	-0.009	-0.001	-0.034	-0.008	0.012	0.01	-0.009	0.033
2015-12-03	0.151	0.02	0.203	0.08	0.106	0.03	0.029	0.16	0.186	0.209	0.196	0.01	-0.052	-0.03	0.032	0.202	0.234	-0.003	0.01	0.12	0.199	0.174	0.242	0.13	0.02	0.23	0.126	0.144	0.125	0.111	0.09	0.131	0.143
2015-12-04	0.055	0.116	0.02	-0.105	-0.041	0	0.015	0.061	0.042	0.015	0.024	0.18	0.057	0.045	0.015	0.005	0.03	0.011	0.051	-0.03	0.024	0.06	-0.016	-0.04	0.015	0.017	0.016	-0.026	0.087	0.043	0.06	0.037	-0.048
2015-12-07	-0.08	0.007	-0.105	-0.005	-0.06	-0.02	-0.004	-0.083	-0.104	-0.11	-0.102	-0.01	0.09	-0.003	0.131	-0.094	-0.098	-0.004	-0.019	-0.01	-0.108	-0.076	-0.048	0.15	0.105	-0.112	-0.086	-0.045	-0.058	-0.057	0.08	-0.118	-0.037
2015-12-08	0	-0.127	-0.018	0.115	-0.015	0	-0.016	-0.034	-0.006	-0.017	-0.015	-0.07	-0.098	0.041	-0.054	-0.021	-0.006	-0.01	-0.058	0.05	-0.015	0.077	0.008	0.04	0.07	-0.021	0.014	0.012	0.003	0.02	0.02	0.017	-0.014
2015-12-09	-0.014	-0.003	0.034	-0.18	-0.014	0.01	0.041	0.036	0.033	0.039	0.035	-0.02	-0.096	-0.018	0	0.047	0.026	-0.007	-0.016	-0.03	0.034	0.074	0.013	-0.1	0.01	0.031	0.008	0	0.006	0.037	-0.01	0.054	-0.014
2015-12-10	-0.006	0.034	-0.03	0.215	-0.004	-0.01	0.001	-0.042	-0.028	-0.035	-0.035	0.07	0.031	0.003	0.003	-0.05	-0.027	-0.002	0.007	0.07	-0.037	0.046	-0.03	-0.03	1.06	-0.014	0.038	-0.024	-0.037	0.035	0.1	-0.009	0.03
2015-12-11	-0.038	-0.017	-0.017	0.16	-0.08	0.02	0	-0.044	-0.033	-0.022	-0.029	0.1	0.025	-0.007	0.05	-0.035	-0.012	0.007	0.011	0.05	-0.023	0.089	0.023	0.06	0.485	0.004	-0.026	0	-0.026	-0.024	0.22	-0.053	-0.099
2015-12-14	0.039	-0.016	0.041	0.065	0.065	0	-0.004	0.049	0.033	0.039	0.021	-0.01	-0.02	0.043	0.301	0.049	0.082	-0.014	-0.022	-0.02	0.029	0.158	0.05	0.13	-0.38	0.075	0.041	0.03	0.026	0.028	0.12	0.027	0.086
2015-12-15	0.089	0.008	0.079	0	0.018	0.02	0.061	0.09	0.103	0.084	0.088	0.06	0	-0.029	0.216	0.042	0.065	-0.006	0.004	-0.06	0.085	-0.2	0.062	-0.03	-0.48	0.064	0.038	0.089	0.072	0.065	-0.07	0.097	0.041
2015-12-16	0.006	0.03	0.031	0.205	0.021	0.01	0.008	0.01	0.011	0.029	0.029	-0.07	0.025	-0.053	-0.187	0.028	0.01	0.002	-0.003	-0.06	0.031	0.052	0.012	-0.06	0	0.003	0.037	0.026	0.309	0.009	0.04	0.008	0.023
2015-12-17	-0.057	-0.017	-0.076	-0.21	-0.081	-0.03	-0.05	-0.044	-0.057	-0.076	-0.079	-0.06	0.005	-0.026	-0.116	-0.061	-0.07	0	-0.055	-0.08	-0.079	-0.177	-0.058	-0.01	-0.27	-0.034	-0.056	-0.065	0.007	-0.027	-0.1	-0.096	-0.051
2015-12-18	-0.051	-0.084	-0.044	0.205	-0.031	0	-0.038	-0.04	-0.054	-0.049	-0.05	-0.06	0.019	0.017	-0.049	-0.034	-0.06	-0.024	-0.056	-0.01	-0.061	-0.054	-0.033	-0.07	0.105	-0.047	-0.043	-0.001	-0.034	-0.022	-0.11	-0.019	-0.041
2015-12-21	-0.01	-0.015	0.005	0.235	-0.016	0.01	-0.001	-0.004	0.014	0.004	0.003	-0.09	0	0.048	-0.021	0.004	0.026	0.001	-0.013	-0.03	0.009	-0.037	0.021	0.03	0	0.092	0.017	0.024	0.026	0.019	-0.02	-0.015	0
2015-12-22	0.061	-0.014	0.047	0.02	0.033	0	0.035	0.051	0.042	0.059	0.043	-0.04	0.037	-0.017	-0.017	0.057	0.052	0.003	0.02	0.06	0.047	0.057	0.019	0.01	0.09	0.027	0.021	0.013	0.032	0.032	0.24	0.061	0.042
2015-12-23	0.021	0.036	0.033	0.025	0	0.01	0.021	0.036	0.032	0.032	0.031	-0.03	-0.001	-0.007	0.006	0.029	0.021	0	-0.008	0.01	0.038	0.024	0.089	0.03	0.02	0.056	0.021	0.073	0.019	0.022	-0.02	0.065	0.025
2015-12-24	0	0.054	-0.002	0	-0.037	0.01	0	0	0	0.002	0	0	0	0	0	-0.019	0	0.003	-0.011	0	-0.004	0	-0.073	-0.12	0.025	0.001	0	0	0	0	-0.01	-0.02	-0.021
2015-12-25	0	0	0	0	0	0	0	0	0	0	0	0	0	0	0	0	0	0.002	0	0	0	0	0	0.03	0	0	0	0	0	0	0	0	0
2015-12-28	-0.024	0	-0.066	-0.09	0	-0.02	-0.001	-0.055	-0.072	-0.081	-0.072	-0.01	0.019	0.007	0.064	0	-0.063	-0.01	-0.004	0	-0.071	-0.027	-0.064	-0.07	0.105	-0.066	-0.056	-0.04	0.024	-0.003	-0.04	0	-0.018
2015-12-29	0.052	-0.077	0.088	0.075	0.028	0.02	0.104	0.065	0.072	0.089	0.078	0	-0.157	-0.001	0.036	0.009	0.033	-0.003	-0.033	0.02	0.079	0.005	0.028	-0.03	-0.035	0.016	0.062	-0.012	-0.019	0.016	-0.03	-0.02	0.082
2015-12-30	-0.032	0.052	-0.004	0.08	-0.005	0.09	-0.105	-0.004	-0.004	-0.002	0	0	0.038	-0.006	0.022	-0.009	-0.04	0	0.009	0.05	-0.001	0.013	0.023	-0.06	0.085	-0.039	-0.003	0.017	-0.048	0.009	0	0.085	-0.002
2015-12-31	0	0.086	0	0	-0.005	0	0	0	0	0	0	0	0	0.009	-0.017	-0.001	0	0	0.017	-0.03	0	0	0	0	0.125	0.006	-0.041	0.011	0	0	0.02	-0.027	-0.03
2016-01-01	0	0	0	0	0	0	0	0	0	0	0	0	0	-0.031	0	0	0	0	0	0	0	0	0	0	0	0	0	0	0	0	0	0	0
2016-01-04	-0.035	-0.064	-0.064	-0.085	0.001	-0.12	0.037	-0.053	-0.06	-0.057	-0.07	0	0	-0.004	0	-0.041	-0.041	-0.003	-0.05	-0.05	-0.065	0.049	0.021	-0.02	-0.045	-0.055	0.007	-0.074	-0.07	-0.058	0.24	-0.082	-0.03
2016-01-05	-0.017	-0.011	-0.017	-0.355	-0.022	-0.01	0.004	-0.001	-0.022	-0.018	-0.017	0.01	-0.128	0.016	-0.044	-0.063	-0.046	-0.007	0.027	0.01	-0.008	-0.021	-0.035	0.02	-0.08	-0.025	-0.035	-0.023	-0.048	0.054	0.08	-0.004	0.005
2016-01-06	0	-0.034	-0.028	-0.125	-0.048	-0.01	0.005	-0.029	0	-0.037	-0.034	0.02	0.051	-0.003	-0.021	-0.018	-0.02	-0.006	-0.025	-0.01	-0.033	0	0.007	0.09	-0.09	-0.02	-0.026	-0.073	0	-0.03	0.12	-0.076	-0.073
2016-01-07	0.016	-0.063	0.042	0.18	-0.004	-0.02	-0.01	0.051	-0.003	0.039	0.032	-0.02	-0.053	0	-0.014	0.001	0.073	-0.007	-0.018	0.02	0.035	0.02	0.082	0	0.06	0.063	0.019	0.028	-0.019	0.035	-0.07	0.005	-0.024
2016-01-08	-0.028	0.06	-0.05	0.085	-0.026	0.04	0.037	-0.04	-0.025	-0.045	-0.036	0.08	-0.076	0.005	-0.014	-0.022	-0.03	-0.014	0.038	-0.04	-0.035	-0.058	-0.018	0	-0.09	-0.04	-0.036	-0.031	-0.015	-0.028	0.08	-0.032	-0.022
2016-01-11	0.041	-0.011	0.036	-0.06	0.026	-0.01	0.012	0.025	0.03	0.045	0.034	0.01	0.069	0.013	0.016	0.024	0.056	0	-0.036	0.02	0.038	0.015	0.051	0.47	0.16	0.098	0.041	0.04	0.012	0.022	0.1	0.007	0.027
2016-01-12	0	0.031	-0.013	0.055	-0.062	-0.01	0.018	0.001	0	-0.008	-0.012	-0.09	-0.027	0.005	-0.101	0.007	0.022	-0.007	0.025	-0.04	-0.009	-0.055	0.034	0.08	-0.02	0.028	-0.074	0.062	-0.012	-0.02	-0.03	-0.032	-0.058
2016-01-13	-0.049	-0.01	-0.029	-0.1	-0.019	0.01	0.014	-0.027	-0.024	-0.023	-0.024	-0.08	-0.006	0.006	-0.109	-0.034	-0.042	-0.016	-0.023	-0.03	-0.025	-0.022	0.01	0.06	-0.11	-0.047	0.093	0	-0.045	-0.027	-0.19	-0.003	-0.034
2016-01-14	-0.003	-0.094	0.015	0.165	-0.011	-0.01	-0.003	0	0.005	0.012	0	-0.03	0.082	0.021	-0.013	0.005	0.009	0.018	0.005	0.01	0.004	0.065	0	0.08	0.105	-0.003	-0.034	-0.02	-0.039	0.002	0.05	-0.009	0.032
2016-01-15	-0.027	0.011	-0.036	0.1	-0.08	-0.02	-0.005	-0.042	-0.043	-0.038	-0.035	0.05	0.154	0.02	-0.031	-0.016	-0.017	0	-0.005	0.08	-0.036	0.069	0.046	0.24	0.055	-0.036	0.056	-0.001	-0.019	-0.022	-0.01	-0.07	-0.065
2016-01-18	-0.003	-0.008	0.007	-0.075	0.008	-0.01	0.005	0.001	0.003	0.006	-0.002	0.04	0.048	0.005	0.067	-0.009	0.012	-0.022	0.017	0.01	0.001	0.215	0.042	-0.02	0.115	0.004	0.018	0.022	0.024	0.004	0.1	0.03	0
2016-01-19	0.016	0.009	0.008	0.17	0.018	0.02	0.002	0.008	0.007	-0.002	0.013	0.05	-0.055	-0.031	0.078	-0.003	-0.011	0.011	0.028	-0.02	0.001	-0.086	-0.013	-0.13	-0.085	-0.044	0.003	-0.006	0.023	0.007	-0.03	0.003	0.003
2016-01-20	-0.056	-0.037	-0.041	0.185	-0.017	-0.01	-0.037	-0.067	-0.046	-0.038	0.005	-0.06	0.025	-0.026	-0.111	-0.019	0.09	-0.002	-0.058	-0.02	-0.051	0.041	0.16	0.39	-0.04	0.082	-0.058	0.085	-0.088	-0.05	-0.03	-0.075	-0.054
2016-01-21	-0.045	0.025	-0.047	-0.01	0.108	0.01	0.01	-0.035	-0.026	-0.056	-0.034	0.03	-0.066	-0.006	-0.028	-0.015	-0.102	0.012	-0.016	0.06	-0.039	-0.026	-0.051	-0.02	-0.07	-0.075	-0.033	-0.042	-0.054	-0.022	-0.02	0.05	0.037
2016-01-22	0.035	0.046	0.016	0.08	0.049	0.02	0	0.037	0.023	0.028	0.032	-0.03	0.013	0.027	-0.057	-0.006	0.031	0.006	0.047	-0.04	0.021	-0.027	-0.036	-0.37	-0.055	0.034	0.044	-0.001	0.068	0.018	-0.09	0.041	0.029
2016-01-25	-0.017	0.009	-0.014	0	-0.073	-0.01	-0.006	-0.02	-0.015	-0.015	-0.009	0.02	-0.007	0.03	-0.106	-0.011	-0.018	-0.005	-0.022	0.02	-0.009	0.203	-0.004	0	0.055	-0.028	-0.05	-0.023	-0.018	-0.021	0	-0.025	-0.026
2016-01-26	-0.027	0	-0.044	-0.225	0.02	-0.01	0	-0.018	-0.019	-0.04	-0.034	0.03	0.084	0	0.038	-0.038	-0.048	-0.004	-0.029	-0.02	-0.041	-0.072	-0.051	0	0.02	-0.066	-0.019	-0.001	-0.018	-0.025	0.03	0.004	-0.026
2016-01-27	0.006	-0.073	0	0.045	-0.018	0.01	0	0.004	0.008	0.006	0.001	0.27	-0.059	-0.017	0.023	0.024	-0.011	-0.004	0.021	-0.03	0.008	-0.041	-0.034	-0.2	-0.05	-0.028	0.008	-0.044	0.015	0.041	-0.04	0.018	0.007
2016-01-28	-0.044	0.025	-0.022	-0.225	-0.008	-0.01	0	-0.039	-0.044	-0.02	-0.038	-0.08	0.025	0.017	-0.036	0.017	-0.004	0.004	0.004	-0.06	-0.03	-0.035	0.005	-0.22	-0.135	-0.012	-0.028	0.005	-0.029	-0.043	-0.13	-0.037	-0.018
2016-01-29	-0.068	-0.035	-0.08	-0.295	-0.016	-0.06	-0.01	-0.063	-0.091	-0.085	-0.071	-0.06	0.132	-0.026	-0.132	-0.095	-0.08	-0.112	-0.035	-0.1	-0.085	-0.009	-0.076	0.11	-0.26	-0.094	-0.044	-0.071	-0.058	-0.034	-0.09	-0.112	-0.055
2016-02-01	0.012	-0.05	0.034	-0.24	0.007	-0.03	-0.01	0.015	0.029	0.035	0.025	-0.12	-0.061	0.013	-0.107	0.025	0.054	-0.045	-0.058	0	0.038	0.039	0.066	0.1	0.135	0.052	-0.011	0.005	-0.017	0	0.07	0.063	0.036
2016-02-02	-0.029	0.005	-0.026	0.19	-0.111	-0.04	-0.053	-0.035	-0.036	-0.033	-0.046	0.01	-0.052	0.057	-0.055	-0.034	0.022	0.016	0.002	-0.14	-0.037	-0.012	0.052	0.14	0.05	0.024	-0.025	-0.002	-0.021	-0.023	0.02	-0.082	-0.102
2016-02-03	-0.028	-0.084	-0.044	-0.1	0.035	0	-0.02	-0.034	-0.019	-0.04	-0.038	-0.02	-0.001	0	0.059	-0.006	-0.031	-0.016	-0.059	0.08	-0.03	-0.026	-0.053	-0.17	-0.115	-0.015	-0.03	-0.014	-0.034	-0.015	-0.2	-0.012	0.017
2016-02-04	0.043	0.054	0.026	0.19	-0.006	-0.02	0	0.033	0.013	0.025	0.031	0.01	0.07	-0.014	-0.048	0.04	0.056	-0.004	0.006	0.03	0.025	0.009	0.07	-0.13	-0.145	0.052	0.01	0.033	0.01	0.027	-0.06	0.035	-0.017
2016-02-05	-0.004	-0.034	0.002	0.064	-0.016	0.01	-0.034	-0.008	-0.011	-0.003	-0.006	0.06	0.007	-0.013	-0.088	0.011	0.045	-0.026	0.009	0.06	-0.004	-0.047	0.128	0.08	0.035	0.017	-0.001	0.005	-0.009	0.02	-0.01	-0.003	-0.016
2016-02-08	-0.037	0.03	-0.026	0	-0.081	0.01	-0.01	-0.057	-0.038	-0.03	-0.076	-0.01	0.03	-0.097	0	0.041	0.137	0.003	0	0.02	-0.05	0.018	0.274	0.05	0.17	0.129	-0.025	0.129	-0.064	-0.064	0.17	-0.149	-0.113
2016-02-09	0.016	-0.177	0.034	0	-0.003	-0.04	-0.005	0.005	0.037	0.016	0.014	0.07	-0.063	0.013	-0.042	0.026	-0.008	-0.045	0	0.05	0.018	0.038	0.306	0.11	-0.005	-0.013	0.012	0.008	-0.003	0.015	0.01	0.004	-0.006
2016-02-10	-0.012	0.01	-0.002	-0.184	-0.049	0.02	0	0.014	-0.016	0.005	0.009	0.01	-0.02	-0.016	0.016	-0.041	-0.053	0.019	0	-0.07	-0.003	-0.059	0.019	-0.07	-0.12	-0.035	0.009	-0.06	-0.01	0.049	-0.07	-0.005	-0.024
2016-02-11	-0.027	-0.049	-0.03	0.12	0.023	-0.04	0.022	-0.048	-0.031	-0.036	-0.071	0	-0.002	-0.006	-0.063	0.008	0.073	0	-0.116	0.05	-0.057	-0.023	0.372	0.03	-0.04	0.06	-0.024	0.052	-0.04	-0.056	0.02	-0.11	-0.061
2016-02-12	0.052	0.051	0.063	0.05	0.113	0.03	-0.033	0.067	0.084	0.069	0.088	-0.06	0.125	0.007	0.004	0.018	-0.073	0.06	0.047	-0.03	0.079	-0.043	-0.353	-0.06	0.05	-0.052	0.065	-0.03	0.046	0.038	-0.06	0.117	0.102
2016-02-15	-0.007	0.1	-0.038	-0.07	0	0	-0.024	-0.017	-0.027	-0.04	-0.025	-0.04	0.007	0.031	0.002	-0.04	-0.03	0.018	0.011	-0.03	-0.034	-0.012	-0.104	-0.11	-0.07	-0.023	-0.035	-0.033	0.047	-0.025	0.1	0.011	0
2016-02-16	0.043	0.014	0.018	0.07	0.021	0.01	-0.019	0.032	0.032	0.033	0.022	-0.02	-0.021	0.026	-0.005	0.03	0.02	-0.047	-0.042	0.03	0.027	0.003	-0.011	0.05	0.01	0.045	0.019	-0.003	0.044	0.014	-0.03	0.009	0.031
2016-02-17	-0.004	-0.028	-0.004	-0.185	0.023	0	-0.01	0.008	-0.009	-0.003	0.013	0.01	0.007	0.006	0.092	-0.007	-0.016	0.008	0.007	0	0	-0.026	-0.047	-0.13	-0.02	-0.008	0.002	0.01	-0.009	0.001	0.12	0.042	0.04
2016-02-18	-0.07	0.041	-0.076	-0.015	-0.067	0.01	-0.01	-0.051	-0.08	-0.071	-0.061	-0.01	-0.034	-0.048	-0.011	-0.054	-0.053	-0.03	0.017	-0.01	-0.065	-0.057	-0.118	-0.14	-0.06	-0.039	-0.052	0.015	-0.003	-0.039	-0.04	-0.037	-0.057
2016-02-19	-0.027	-0.116	-0.006	-0.2	0.008	-0.01	0.041	-0.023	-0.008	-0.008	-0.008	-0.02	-0.008	0	0.051	0.003	0.009	-0.013	0.007	0.04	-0.005	-0.018	0.037	0.03	0.09	0.005	-0.023	-0.038	-0.032	0.011	0.07	-0.027	-0.012
2016-02-22	-0.032	0.036	-0.03	-0.17	0.004	0.05	0	-0.016	-0.031	-0.04	-0.026	-0.05	-0.059	0.035	0.042	0.022	-0.043	-0.01	0.016	-0.02	-0.026	-0.011	0.037	0	0.02	-0.054	-0.035	0.01	-0.001	-0.042	-0.13	-0.024	0.018
2016-02-23	0.009	-0.041	0.005	0.02	-0.003	-0.05	-0.061	0.008	0.002	0.014	0.005	-0.01	-0.151	0.049	0.024	0.028	0.005	0	0.007	0.05	0.006	-0.006	0.004	0	-0.035	-0.022	-0.002	-0.043	0.03	-0.01	-0.02	0.039	-0.021
2016-02-24	-0.039	-0.019	-0.019	0.075	0.029	-0.01	-0.005	-0.024	-0.024	-0.025	-0.036	-0.07	-0.039	0.01	0.113	-0.021	0.001	-0.042	-0.017	-0.06	-0.023	-0.034	0.005	-0.11	0.215	-0.011	-0.019	-0.002	-0.075	-0.038	0.11	-0.07	-0.003
2016-02-25	-0.005	-0.004	-0.005	0.245	-0.007	0	0.065	-0.007	-0.02	-0.007	-0.012	0.01	0.037	0.029	-0.001	-0.058	-0.02	-0.015	-0.006	-0.03	-0.009	0.021	-0.132	-0.15	-0.105	-0.016	-0.044	0.064	0.001	-0.022	-0.15	0.006	-0.045
2016-02-26	-0.011	-0.002	-0.002	0.12	0.04	-0.01	-0.094	0.006	0.01	-0.005	0.009	0.02	0	-0.082	-0.026	-0.005	-0.026	-0.004	-0.031	0.07	0.005	0.046	-0.222	-0.07	0.095	-0.028	0.014	0.005	0.007	0.009	-0.07	0.031	0.067
2016-02-29	-0.036	-0.008	-0.046	-0.045	0.007	-0.02	0.016	-0.046	-0.023	-0.033	-0.037	0.02	0	-0.156	0.01	-0.02	-0.073	0.001	0.006	-0.03	-0.047	-0.009	-0.133	-0.01	0.055	-0.057	-0.046	-0.021	0.007	-0.034	-0.07	-0.063	-0.024
2016-03-01	0.057	-0.039	0.044	-0.235	0.046	0.03	-0.021	0.045	0.036	0.039	0.04	-0.01	0.016	-0.019	0.008	0.011	-0.014	-0.002	0	0.04	0.041	-0.006	0.038	-0.31	-0.07	-0.023	0.028	-0.079	0.015	0.014	-0.02	0.062	0.095
2016-03-02	0.038	0.124	0.053	-0.18	0.013	0	0.033	0.051	0.046	0.057	0.064	0.04	0.028	0.019	-0.074	0.048	0.054	0.029	0.04	0.03	0.062	0.052	-0.006	0	0.005	0.061	0.058	0.037	0.057	0.02	0.04	0.064	0.013
2016-03-03	0.001	0.088	-0.038	-0.335	-0.027	0	0	-0.011	-0.034	-0.036	-0.04	-0.01	0.025	0.035	-0.093	-0.041	-0.031	0.021	0.036	0.01	-0.035	0.028	-0.04	-0.06	0.02	-0.027	-0.04	-0.053	-0.008	0.004	-0.15	-0.031	-0.018
2016-03-04	0.024	-0.01	0.068	-0.525	0.029	0	0.009	0.036	0.048	0.053	0.067	-0.01	0	-0.025	-0.094	0.139	0.045	-0.019	0.025	-0.05	0.063	-0.045	0.097	-0.09	-0.07	0.027	0.049	0.001	0.017	0.016	-0.04	0.055	0.053
2016-03-07	-0.016	0.03	-0.041	0.36	0.025	0.01	-0.029	0.003	-0.037	-0.037	-0.022	-0.03	-0.046	0	-0.153	-0.026	-0.012	-0.014	-0.015	0	-0.025	-0.036	0.009	0	-0.005	0.021	0.001	-0.011	-0.011	0.005	0.04	-0.003	0.021
2016-03-08	-0.055	-0.005	-0.05	-0.09	-0.094	-0.01	-0.014	-0.043	-0.036	-0.053	-0.039	0.04	0.019	0.009	0.031	-0.056	-0.033	-0.044	-0.025	0.03	-0.051	-0.056	0.022	0	0.015	-0.011	-0.042	-0.001	-0.053	-0.012	-0.04	-0.099	-0.07
2016-03-09	0.046	-0.007	0.048	-0.405	0.066	0.01	0.004	0.06	0.052	0.046	0.059	0	0	0.012	0	0.022	-0.01	0.071	-0.004	0.02	0.048	0.012	0	0	-0.055	-0.009	0.031	-0.001	0.049	0.079	-0.1	0.085	0.058
2016-03-10	0.006	0.03	0.054	0.005	0.052	-0.01	-0.034	0.084	0.06	0.046	0.059	-0.11	0.093	-0.019	0.006	0.05	0.027	0.002	0.02	0.01	0.053	0.013	-0.01	0.06	-0.08	-0.001	0.031	-0.047	0.003	-0.005	-0.1	0.07	0.037
2016-03-11	0.007	0.073	-0.052	-0.15	0.063	0.01	0.024	-0.062	-0.053	-0.045	-0.017	0.02	0.009	-0.008	-0.062	-0.086	-0.109	0.006	0.053	0	-0.028	-0.041	-0.189	0.02	-0.065	-0.074	-0.05	-0.049	0.064	0	-0.03	0.038	0.048
2016-03-14	-0.022	0.017	-0.01	0.165	-0.017	0.06	0	0.006	0.001	0.001	-0.001	0	0.023	-0.028	-0.083	-0.004	-0.026	-0.027	-0.003	-0.14	0.001	-0.004	-0.022	0.14	0.025	-0.024	0.001	-0.016	0.009	0.018	-0.04	-0.026	-0.014
2016-03-15	0.045	-0.023	0.05	0.105	-0.015	-0.06	0.005	0.023	0.118	0.045	0.038	0	0.051	-0.019	0.022	0.053	0.064	0.02	0.006	0.16	0.039	0.015	0.042	0.05	0.31	0.049	0.027	0.022	0.029	0.035	0.13	-0.014	-0.004
2016-03-16	-0.033	-0.029	-0.023	-0.01	-0.03	-0.01	0.004	-0.02	-0.023	-0.025	-0.007	-0.04	0.013	-0.009	0.02	-0.008	-0.032	-0.03	-0.001	-0.07	-0.012	0.041	0	-0.03	0.025	-0.011	-0.012	-0.003	-0.017	-0.036	0.03	-0.013	-0.021
2016-03-17	-0.046	-0.079	-0.069	-0.54	-0.011	-0.02	-0.014	-0.061	-0.062	-0.073	-0.077	-0.07	-0.048	-0.059	-0.022	-0.077	-0.069	0.001	-0.055	-0.16	-0.071	-0.08	-0.127	-0.33	-0.3	-0.078	-0.068	-0.033	-0.06	0.019	-0.24	-0.069	-0.035
2016-03-18	-0.017	-0.006	-0.013	-0.04	-0.006	0.02	0.019	-0.043	-0.006	-0.009	-0.015	0.02	-0.08	0.008	-0.113	-0.025	0.007	-0.053	-0.037	0.01	-0.02	-0.041	0.09	-0.15	0.11	0.017	-0.012	-0.018	-0.022	-0.018	0.04	-0.004	-0.032
2016-03-21	0.001	0.014	0.011	-0.115	0.02	0.02	-0.005	-0.021	0.009	0.01	0.012	-0.05	0	-0.016	0.059	0.04	-0.02	0	-0.003	0	0.008	0.027	-0.014	0.03	0	-0.001	0.057	-0.026	0.01	-0.007	0.03	0.028	0.05
2016-03-22	-0.004	0.044	-0.014	-0.1	0.027	-0.02	0.058	-0.003	-0.005	-0.016	-0.019	-0.02	-0.075	0	0.072	0.016	-0.003	0.002	0.021	0.06	-0.022	0.02	-0.005	-0.01	0.02	0.067	0	-0.011	-0.013	-0.009	0.02	-0.021	0.014
2016-03-23	0.001	0.043	0	0.065	-0.084	0	0.019	-0.03	-0.008	-0.004	-0.012	-0.09	-0.066	0.003	0.013	-0.013	0.042	0	0.036	0	-0.01	0.025	-0.005	0.15	0.02	0.016	-0.005	0.014	-0.012	0.008	0	-0.008	-0.06
2016-03-24	-0.036	-0.07	-0.02	0.175	0.025	0.01	-0.025	0	-0.016	-0.019	-0.02	-0.03	0	0	0.002	-0.007	0.005	0.012	-0.036	0	-0.015	0.007	0.026	0.09	0.045	-0.011	0.018	0.018	-0.008	-0.012	0.09	0.005	0.018
2016-03-25	0	0	0	0	0	0	0	0	0	0	0	0	0	0	0	0	0	-0.007	-0.009	0	0	0	0	-0.09	0	0	0	0	0	0	-0.04	0	0
2016-03-28	0	0	0	-0.175	-0.017	0	0	0	0	0	0	0	0	-0.009	0.029	0	0	0.002	0.005	0	0	0	0	-0.04	0	0	0	0	0	0	-0.04	0	-0.021
2016-03-29	-0.027	0	-0.054	-0.28	-0.076	-0.03	-0.005	-0.056	-0.047	-0.048	-0.038	-0.01	0.048	0.016	0.021	-0.109	-0.076	0.007	-0.035	-0.01	-0.054	-0.032	-0.007	0.1	-0.025	-0.07	-0.026	-0.022	-0.008	-0.011	-0.02	-0.043	-0.06
2016-03-30	0.007	-0.095	0.003	0.04	0.046	0	0.036	0.035	0.002	0.013	0.023	-0.01	-0.114	-0.018	-0.052	0.009	-0.001	-0.006	-0.031	-0.09	0.027	0.007	0.009	-0.13	-0.17	-0.015	0.015	-0.012	0.019	0.004	-0.11	0.019	0.018
2016-03-31	0.007	0.006	-0.01	0.15	0	0.01	-0.046	0.003	-0.022	-0.005	-0.009	0.04	0.032	-0.037	-0.068	-0.011	0.002	0.045	0.013	0.01	-0.012	-0.015	-0.005	-0.04	-0.06	0.007	0.241	-0.017	-0.001	0.002	-0.06	-0.014	-0.046
2016-04-01	-0.034	0.036	0	0.29	0.014	-0.01	0.014	-0.028	-0.023	-0.021	-0.01	0.03	-0.046	0	-0.131	-0.013	-0.003	-0.021	0.003	0.01	-0.027	-0.021	-0.013	0.06	0.015	0.008	-0.02	-0.019	-0.039	-0.009	0.03	-0.007	0.007
2016-04-04	0.001	-0.065	-0.009	-0.16	-0.014	0.01	0.005	-0.006	-0.024	-0.008	-0.017	0	-0.001	-0.051	0.014	0.02	0.021	-0.017	-0.022	-0.09	0.01	0.029	0.001	0.03	0.015	0.021	0	0.014	-0.024	-0.015	-0.13	0.019	-0.012
2016-04-05	-0.036	-0.009	-0.014	0.19	-0.057	0	0.005	-0.051	-0.013	0.069	-0.023	0.05	0.263	0.054	0.038	-0.007	0.033	0.017	0.021	0.02	-0.04	0.021	0.194	0.05	0.115	0.027	-0.039	0.014	-0.049	-0.002	0.05	-0.05	-0.052
2016-04-06	0.023	-0.009	0.14	0.13	0.047	0	0.004	0.008	0.009	0.004	0.011	0.01	0.099	-0.002	-0.033	0.062	0.009	0.008	-0.002	0.02	0.027	0.01	0.06	-0.05	0.03	0.019	0.02	-0.002	-0.008	-0.006	0.03	0.004	0.026
2016-04-07	-0.025	0.005	-0.015	-0.05	-0.048	-0.01	-0.039	-0.01	-0.016	-0.018	-0.028	0.01	-0.207	-0.013	-0.006	0.039	0.118	0.002	0.012	0.03	0.107	0.069	0.265	0.15	-0.015	0.102	-0.021	0.059	0.043	0.005	0.05	-0.054	-0.064
2016-04-08	0.007	-0.053	-0.003	-0.43	0.061	-0.03	-0.005	-0.015	0.003	-0.001	0.009	0.02	-0.066	0	-0.018	-0.045	-0.083	-0.025	-0.001	0	0.004	-0.043	-0.091	-0.08	-0.08	-0.09	0.015	-0.027	0.025	-0.003	0.01	0.036	0.033
2016-04-11	0.034	0.013	0.03	-0.1	0.011	0	0.044	0.033	0.037	0.031	0.02	-0.07	0.026	-0.032	-0.042	0.048	0.028	-0.001	-0.004	0.01	0.027	-0.012	0.078	-0.02	-0.06	-0.002	0	-0.04	-0.001	0.004	-0.2	0.027	0.002
2016-04-12	0.016	0.051	0.056	-0.2	0.054	0.01	-0.025	0.011	0.043	0.051	0.043	-0.02	0	0.002	-0.006	0.066	0.032	-0.012	0.002	-0.1	0.048	0.043	0.02	-0.05	-0.035	0.018	0.045	0.001	0.046	0.024	-0.1	0.051	0.057
2016-04-13	-0.009	0.075	-0.042	-0.26	-0.044	-0.03	0.01	0.006	-0.023	-0.043	-0.023	-0.02	-0.034	0.018	-0.096	-0.05	-0.07	0.011	0	0.04	-0.038	-0.009	-0.209	0.05	-0.11	-0.069	-0.015	-0.032	0.012	0.011	-0.07	-0.02	-0.019
2016-04-14	0.008	-0.004	0.039	-0.17	0.047	-0.01	0.019	-0.005	0.03	0.037	0.027	-0.03	-0.014	0	0.002	0.027	0.042	-0.004	0.052	-0.02	0.031	0.042	0.003	0	-0.025	0.029	0.011	0.044	0.015	-0.01	-0.09	0.03	0.019
2016-04-15	-0.015	0.038	-0.037	0	-0.025	0.01	-0.005	-0.013	-0.021	-0.032	-0.03	0.01	0.019	0	-0.011	-0.048	-0.003	-0.021	-0.006	-0.07	-0.032	-0.009	-0.069	0.03	0.055	0.009	-0.028	-0.002	-0.029	-0.015	-0.1	-0.039	-0.029
2016-04-18	0.015	-0.08	0.028	-0.1	0.03	-0.02	0.005	0.027	0.029	0.026	0.034	-0.01	-0.013	-0.018	0.002	0.047	0.005	-0.008	-0.001	0	0.029	0	0.133	0	-0.05	-0.012	0.033	0.015	-0.022	0.012	-0.07	0.064	0.019
2016-04-19	0.025	0.065	0.015	0.02	0.025	0	0.024	0.036	0.007	0.013	0.01	-0.01	0.058	0	0.005	-0.015	0.053	-0.007	0.009	0.02	0.01	-0.015	-0.009	-0.09	-0.085	0.047	0.018	0.027	0.018	0.011	-0.02	0.028	0.012
2016-04-20	-0.031	-0.029	-0.03	-0.03	0.105	0.01	-0.01	-0.054	-0.027	-0.026	-0.028	0	-0.001	0.02	-0.019	-0.002	-0.012	-0.01	-0.044	0.02	-0.023	-0.02	0.007	-0.03	0.06	-0.013	-0.001	-0.007	-0.015	-0.007	-0.16	-0.023	0.069
2016-04-21	0.056	0.073	0.067	0	0.025	0.02	-0.01	0.097	0.072	0.069	0.082	0.02	0	0.036	0.012	0.062	0.063	0.02	0.017	0.08	0.073	0.048	0.055	0.02	0.015	0.059	0.029	0.041	0.086	0.059	0.06	0.109	0.018
2016-04-22	0.012	0.032	0.006	-0.03	0.039	0.01	0.015	0	-0.003	0.005	0	0.06	0.026	-0.017	0.129	0.001	0.025	-0.007	-0.004	0	-0.003	0.071	0.096	0.02	0.105	0.014	0.028	-0.001	0.063	0.015	-0.01	0.007	0.018
2016-04-25	0.024	0	0.045	-0.13	0.05	-0.01	0.009	0.014	0.037	0.042	0.037	0	-0.007	0.014	0.099	0.032	0.054	0.046	0.01	-0.03	0.041	0.061	0.026	0.06	0.04	0.04	0.014	0.028	0.016	0.029	0.08	0.01	0.014
2016-04-26	0.027	0.024	0.031	0.02	0.007	0	0.03	0.056	0.027	0.028	0.032	0.05	0	-0.001	-0.005	0.029	0.002	-0.025	-0.009	-0.01	0.032	-0.061	0.019	0	0.01	-0.009	0.007	0.003	0.015	0.005	-0.07	0.052	0.029
2016-04-27	0.015	-0.041	0.01	-0.26	-0.052	0.03	-0.035	0.002	-0.017	0.002	-0.012	0.15	-0.001	-0.009	-0.031	-0.005	-0.026	0.037	-0.011	0.03	-0.003	0.038	-0.161	-0.04	0	-0.014	0.029	0	-0.04	-0.01	0.05	-0.036	-0.071
2016-04-28	-0.029	-0.09	-0.05	0.2	-0.024	0	-0.02	-0.056	-0.029	-0.041	-0.04	0.06	-0.057	-0.017	0.012	-0.024	-0.05	-0.017	-0.01	-0.06	-0.033	-0.009	-0.03	-0.14	-0.07	-0.038	-0.031	-0.064	-0.033	-0.023	0.03	-0.016	-0.022
2016-04-29	0.051	-0.016	0.038	-0.27	0.038	0.01	0.019	0.036	0.05	0.047	0.031	0.07	0.036	-0.008	0.087	0.02	0.037	0	-0.006	-0.01	0.038	0.012	0.034	-0.19	-0.07	0.016	0.037	0.011	0.011	0.006	-0.04	-0.012	-0.019
2016-05-02	-0.026	0.005	-0.021	-0.05	0.024	0	-0.005	-0.018	-0.01	-0.018	-0.005	-0.01	0.026	0.004	-0.012	0	-0.014	-0.028	0.015	0.05	-0.007	0.01	-0.058	0	0	-0.01	-0.009	-0.002	-0.027	0.017	0.02	0	0.046
2016-05-03	-0.062	-0.057	-0.067	0.06	-0.079	-0.01	-0.029	-0.049	-0.072	-0.07	-0.078	-0.01	0.013	0.003	-0.012	-0.077	-0.015	0	-0.014	0	-0.07	0	-0.015	0	0.135	-0.015	-0.013	0.006	-0.041	-0.033	0.2	-0.067	-0.065
2016-05-04	0.022	-0.03	0.008	0.24	-0.055	0	0.01	-0.011	-0.001	0.007	0.006	0.02	0.005	-0.01	0.007	0.027	0.014	0	-0.022	0.01	0.004	0.021	0.032	0.12	0.075	0.012	0.008	0.014	-0.027	-0.007	0.16	-0.002	-0.016
2016-05-05	0	-0.045	-0.024	-0.14	-0.047	0	-0.016	0	0	-0.027	-0.04	-0.05	0	0.003	0	-0.022	0.013	0	0	0.03	-0.035	0.002	0.153	-0.02	0	-0.001	-0.002	-0.007	0	0	0.16	-0.064	-0.037
2016-05-06	-0.057	-0.094	0	0.06	-0.003	-0.02	0.005	0	-0.049	-0.013	-0.017	-0.03	0.06	0	0	0.02	-0.004	-0.006	0	-0.03	-0.018	-0.041	0.024	-0.04	-0.055	0.001	-0.02	0.006	-0.037	-0.022	0.05	-0.044	0.03
2016-05-09	-0.021	0.039	-0.028	0.12	-0.035	0.02	-0.001	-0.065	-0.022	-0.026	-0.016	0.02	-0.007	-0.01	0.061	-0.031	-0.015	0.008	-0.015	-0.02	-0.021	-0.026	0.004	0	0.015	0.008	0.008	-0.041	-0.008	-0.004	0.08	-0.004	-0.017
2016-05-10	-0.021	-0.034	-0.015	-0.22	-0.003	0.02	-0.014	-0.013	-0.027	-0.015	-0.007	0.06	-0.007	0.003	0.018	0.005	0.016	0.016	0.01	0.03	-0.018	-0.011	0.02	0.03	0.035	0.015	0.018	-0.028	-0.001	0	0.12	-0.007	0
2016-05-11	-0.007	0.01	-0.012	-0.14	-0.012	0.03	0	0.021	0.001	-0.007	0.003	0.03	0.006	0	-0.01	-0.026	-0.025	-0.008	0	0	-0.005	-0.027	-0.098	-0.12	0.005	-0.016	0.009	0.084	-0.024	0.002	-0.1	-0.017	-0.023
2016-05-12	0.022	-0.015	0.023	-0.15	0.015	0.01	-0.001	0.015	0.027	0.032	0.028	0	0.052	-0.006	0.021	-0.004	0.037	-0.011	-0.003	-0.02	0.03	-0.009	-0.003	-0.03	-0.04	0.031	0.023	0.054	0.004	-0.002	-0.03	0.011	0.021
2016-05-13	-0.02	-0.016	-0.032	0.09	-0.043	0.03	0.015	0.007	-0.03	-0.03	-0.025	0.03	0.053	0.026	-0.058	-0.05	-0.027	-0.003	0.003	0.03	-0.023	-0.011	-0.085	-0.03	0.055	-0.016	-0.009	0.001	-0.013	-0.021	0.13	-0.026	-0.053
2016-05-16	0	-0.041	0.015	0.07	0.038	0.01	0	0	0.009	0.011	0.012	0	0	0.004	-0.042	-0.006	0.006	0.001	0.003	0.05	0.013	-0.074	-0.007	-0.02	0.13	-0.001	0.018	-0.009	0.023	0	0.12	0.015	0.048
2016-05-17	-0.008	0.068	-0.011	0.16	0.005	0.02	0.02	-0.019	-0.009	-0.017	-0.008	0.02	-0.04	0	-0.006	-0.002	-0.034	-0.002	0.022	0.05	-0.006	0.005	-0.068	0.02	0.055	-0.043	0.037	-0.01	0.001	0.011	-0.03	-0.023	0.006
2016-05-18	0.052	-0.001	0.043	0.33	0.049	0	-0.001	0.068	0.04	0.039	0.03	-0.02	0.01	0.022	-0.06	0.047	0.037	0.01	0.014	0.07	0.029	0.098	0.011	0.06	0.09	0.028	-0.031	0.03	0.032	0.009	0.11	0.069	0.124
2016-05-19	-0.015	0.064	-0.007	-0.16	-0.02	0.03	0.035	0.003	0.008	-0.002	0.01	0.05	-0.105	-0.004	0.186	0.013	0.022	0.026	0.028	0.02	0.005	0.003	0.011	0.08	-0.02	0.013	0.009	-0.017	0.002	0.005	0	0.002	-0.038
2016-05-20	0.006	-0.065	-0.001	-0.17	0.001	0	0	-0.022	0.003	0.001	0	-0.03	0.079	0.006	0.076	-0.025	-0.021	-0.023	-0.029	-0.01	-0.004	0.034	0.021	-0.07	-0.065	-0.027	-0.005	-0.03	0.016	0.018	0.02	0.011	0.004
2016-05-23	-0.001	-0.003	0.009	0.32	0	0.03	0	0.026	0.007	0.009	0.01	-0.05	-0.107	-0.012	0.022	0.013	0.003	0.001	-0.002	0.09	0.01	0.036	-0.036	0.01	0.01	0.007	-0.019	0.022	-0.002	-0.009	0.09	0.002	-0.009
2016-05-24	-0.009	-0.014	-0.019	-0.07	0.016	0	-0.001	-0.039	-0.011	-0.014	-0.007	-0.02	-0.01	0.002	0.008	-0.025	-0.064	-0.002	-0.033	-0.02	-0.009	-0.002	-0.054	0	0.05	-0.048	0.014	-0.003	0.005	0.013	-0.33	0.02	0.019
2016-05-25	-0.025	0.029	-0.028	0.09	0.02	-0.02	0	-0.031	-0.032	-0.027	-0.023	0.05	0.01	-0.003	-0.024	-0.052	-0.07	0.002	0.014	-0.03	-0.03	-0.027	-0.074	-0.02	-0.02	-0.064	-0.015	-0.011	-0.004	-0.023	0.03	-0.017	0.011
2016-05-26	0	-0.033	0.004	0	-0.054	-0.01	0.015	0.019	-0.003	0	-0.009	0.02	-0.076	0.006	-0.033	0.001	0.018	-0.01	0.005	-0.06	-0.005	0	0.059	0.02	-0.05	0.029	-0.007	-0.018	-0.006	-0.017	-0.15	-0.041	-0.047
2016-05-27	-0.022	-0.019	0.01	0.21	0.027	0	-0.015	0.001	-0.002	-0.003	-0.001	-0.01	0.054	0.001	-0.026	-0.005	-0.013	-0.007	-0.008	0.01	0.001	-0.019	0.036	0.01	0.005	-0.015	-0.002	0.006	-0.013	0.005	0.07	0.021	0.012
2016-05-30	0.037	0.019	0.005	-0.15	-0.005	0.01	0	0.003	0.027	0.029	0.023	-0.01	0.026	-0.01	-0.019	0.018	0.004	0.001	0.03	0.05	0.023	0.06	0.008	0	0.095	0.002	0.009	-0.032	0.031	0.008	0.07	0	0
2016-05-31	-0.008	0.039	-0.005	0.08	-0.033	0.01	0.024	-0.027	-0.02	-0.02	-0.019	0.03	0.044	0.011	0.053	-0.011	0.005	-0.003	0.001	0	-0.02	-0.001	0.011	0	-0.09	-0.004	0.01	-0.004	-0.027	-0.059	-0.14	-0.005	-0.001
2016-06-01	-0.033	-0.02	-0.026	-0.03	-0.018	0	0	0.013	-0.018	-0.01	-0.013	0	-0.064	0.015	-0.023	0.042	0.019	0	-0.052	0	-0.011	0.035	0.046	0.09	-0.05	0.013	-0.03	0	-0.039	-0.01	-0.03	-0.057	0.012
2016-06-02	-0.003	-0.025	-0.007	-0.19	-0.054	-0.02	-0.005	-0.026	-0.014	-0.013	-0.021	0.01	-0.03	0	0.034	-0.029	-0.011	0.006	0.003	0.04	-0.018	0.018	0.051	0.02	-0.02	-0.012	0.006	-0.011	-0.007	-0.013	-0.08	-0.029	-0.035
2016-06-03	-0.036	-0.035	-0.041	-0.25	-0.07	0	-0.03	-0.058	-0.039	-0.039	-0.039	0	0.146	0.002	-0.01	-0.057	-0.045	0.01	-0.02	-0.06	-0.04	-0.039	0.002	-0.12	-0.12	-0.019	-0.043	-0.015	-0.072	-0.016	-0.23	-0.067	-0.107
2016-06-06	0.006	-0.081	0.03	-0.17	0.06	-0.03	0.005	0.014	0.023	0.031	0.011	-0.02	0.358	-0.013	-0.074	0	0.06	-0.017	0	0.05	0.026	0.067	0.033	-0.17	-0.145	0.063	0.01	0.006	0	0.009	-0.05	0.002	0.019
2016-06-07	-0.019	0.047	-0.039	0.12	-0.018	0.03	0	-0.027	-0.03	-0.042	-0.032	0.01	0.064	0.007	-0.06	0.017	-0.048	-0.002	-0.031	-0.09	-0.031	-0.035	-0.08	-0.02	0.045	-0.06	-0.023	-0.009	-0.033	-0.032	0.02	-0.012	-0.01
2016-06-08	-0.009	-0.04	0.005	-0.12	-0.019	-0.03	0	-0.006	0.011	0.009	0.007	-0.06	0.025	0.006	-0.13	0.027	-0.027	0.01	-0.01	-0.06	-0.001	-0.059	-0.036	-0.04	-0.05	-0.032	0	-0.011	-0.061	0.011	-0.01	-0.014	-0.006
2016-06-09	-0.032	-0.057	-0.021	0.07	-0.017	0.03	-0.021	-0.005	-0.013	-0.025	-0.023	-0.09	-0.061	-0.002	-0.034	-0.052	-0.014	-0.015	-0.05	-0.03	-0.028	-0.025	-0.016	0.05	-0.005	-0.011	-0.013	-0.029	-0.044	-0.017	0.06	-0.01	-0.027
2016-06-10	-0.003	-0.001	-0.006	0.21	-0.052	0	0	-0.019	0	-0.006	-0.016	-0.01	-0.023	0.005	0.047	0.01	0.005	-0.025	-0.011	0.09	-0.008	0.036	0.036	-0.06	0.025	0.01	-0.024	0.003	-0.036	-0.022	0.09	-0.01	-0.041
2016-06-13	0.175	0	0.028	0.01	-0.02	-0.01	0	0.007	0.008	0.024	0.007	0.03	-0.041	0.034	0.01	0.05	0.066	-0.011	-0.023	0	0.02	0.069	0.11	0	0.045	0.065	-0.01	0.013	-0.004	-0.037	0.09	-0.024	-0.023
2016-06-14	0.001	-0.037	0.016	0.08	0.007	-0.01	-0.03	-0.06	-0.009	0.01	-0.029	0.06	-0.09	-0.008	-0.003	0.05	0.062	-0.005	0.014	0.08	-0.007	0.12	0.167	0.11	0.085	0.06	-0.002	0.02	-0.018	0.009	0.02	-0.064	-0.005
2016-06-15	-0.002	-0.001	-0.031	0.07	-0.038	0	0	-0.028	-0.021	-0.026	-0.013	0.04	0.088	0	0.016	-0.005	-0.01	-0.024	-0.01	-0.04	-0.025	-0.028	-0.042	-0.04	-0.075	-0.008	0.012	0.015	0.04	-0.01	-0.05	-0.025	-0.017
2016-06-16	-0.001	-0.053	0	-0.01	0.026	-0.01	-0.001	-0.034	-0.014	0.002	-0.006	0	-0.021	-0.013	-0.029	0.111	0.054	-0.01	-0.04	-0.02	0.014	0.018	0.079	0.06	0	0.053	-0.03	0.04	-0.045	-0.028	0.03	-0.011	-0.031
2016-06-17	0.03	0.076	0.019	-0.1	0.013	0.01	0	0.057	0.021	0.025	0.038	-0.02	0	-0.003	0.012	-0.046	-0.037	0.049	0.016	-0.03	0.027	-0.123	-0.11	-0.06	-0.06	-0.052	0.016	-0.032	0.069	0.026	-0.05	0.034	0.055
2016-06-20	-0.016	0.051	-0.004	-0.01	0.092	0.03	0.035	0.045	0.015	0.007	0.044	-0.05	-0.001	-0.007	-0.008	-0.069	-0.076	0.004	0.039	-0.04	0.017	-0.103	-0.156	-0.06	-0.065	-0.069	-0.001	-0.059	0.053	0.054	-0.18	0.095	0.052
2016-06-21	0.006	0.024	0.001	-0.09	0.04	0.01	0	-0.029	0	-0.016	-0.015	-0.03	0.014	0.004	0.002	-0.019	-0.002	0.006	-0.013	0.05	-0.011	0.034	0.018	-0.01	-0.01	0.017	0.002	-0.012	0.004	0.007	0.08	0.049	0.027
2016-06-22	0	0.058	-0.006	-0.02	-0.02	0.01	0.015	0.055	0.014	0.005	0.01	-0.02	0.006	-0.022	0.009	-0.033	-0.007	0	0.016	0.01	0.002	-0.052	-0.019	-0.02	-0.12	-0.007	0.015	-0.026	0.001	0.025	0	0.025	-0.01
2016-06-23	0.024	0.033	0.039	-0.19	0.063	-0.01	-0.016	0.002	0.025	0.034	0.039	-0.07	0.006	0.003	-0.017	0.018	-0.035	0.001	-0.009	-0.01	0.036	-0.031	-0.054	-0.02	0.01	-0.017	0.007	-0.033	0.008	0.02	-0.15	0.062	0.052
2016-06-24	-0.097	-0.28	-0.072	-0.01	-0.132	-0.03	-0.005	-0.147	0	-0.066	-0.147	0.22	-0.035	-0.006	0.122	0.057	0.157	-0.054	-0.134	-0.06	-0.106	0.153	0.268	0.09	0.23	0.162	-0.031	0.052	0	-0.075	0.26	-0.288	-0.16
2016-06-27	-0.048	0.08	-0.077	-0.16	-0.084	0	0	-0.044	-0.154	-0.081	-0.054	-0.14	0.048	-0.014	0.003	-0.091	-0.056	-0.003	-0.016	-0.01	-0.05	-0.104	-0.052	-0.13	0.02	-0.183	-0.062	-0.024	-0.226	-0.04	-0.17	-0.153	-0.119
2016-06-28	-0.018	-0.066	-0.049	-0.13	0.003	-0.02	0	0.014	-0.037	-0.068	-0.012	-0.1	-0.146	-0.006	-0.117	-0.101	-0.102	-0.027	0.004	-0.05	-0.046	-0.042	-0.165	-0.06	-0.22	-0.138	-0.003	-0.112	-0.002	0.021	-0.14	0.028	0.001
2016-06-29	-0.025	0.012	-0.034	0.01	0.046	-0.05	-0.02	-0.032	-0.025	-0.022	-0.009	-0.04	0.048	-0.009	-0.104	-0.057	-0.025	-0.009	-0.021	-0.09	-0.011	-0.089	-0.047	-0.06	-0.16	-0.055	-0.044	-0.039	-0.056	-0.008	-0.11	-0.013	0.015
2016-06-30	-0.027	0	-0.001	0.04	-0.068	-0.03	-0.01	0.012	-0.016	-0.012	-0.001	-0.01	-0.002	0.004	-0.049	-0.088	0.045	0.005	0.004	0.01	-0.011	-0.022	-0.017	-0.12	0.09	-0.037	-0.016	-0.193	-0.041	-0.068	-0.06	-0.077	0.016
2016-07-01	-0.023	-0.033	-0.069	0.01	0	-0.01	-0.001	0.011	-0.012	-0.049	-0.002	-0.12	-0.049	-0.029	-0.049	-0.038	-0.122	-0.023	-0.058	0.03	-0.032	-0.017	-0.072	-0.05	-0.145	-0.083	-0.052	0.095	-0.031	-0.029	-0.13	-0.01	-0.031
2016-07-04	-0.005	0.036	0.018	-0.13	-0.015	-0.02	0	-0.007	-0.006	0.012	-0.007	0	0.055	0.006	-0.132	-0.028	0.023	0.003	0.002	0.13	0.002	0.008	-0.032	0.02	-0.01	0.005	-0.018	0.002	-0.057	0.006	-0.03	-0.024	0
2016-07-05	-0.041	-0.064	-0.034	0.2	-0.049	-0.03	0	-0.053	-0.04	-0.031	-0.043	-0.02	-0.007	-0.031	0	-0.001	0	-0.001	0.007	0.01	-0.037	-0.046	0.025	0.11	0.14	0.018	0	0.008	-0.071	-0.021	0	-0.067	-0.094
2016-07-06	-0.021	-0.078	-0.011	0.05	-0.023	-0.01	0	0.002	-0.01	-0.004	0	-0.09	0.034	0	0	0.033	-0.01	-0.019	-0.03	-0.13	0.003	0.028	0.051	0.01	-0.015	0.002	-0.062	-0.018	-0.006	-0.012	0	-0.005	0.018
2016-07-07	0.028	0.016	0.019	-0.04	0.006	0.03	-0.05	0.023	0.022	0.004	0.014	0.02	0.041	-0.013	0	-0.004	-0.002	-0.007	-0.01	0.01	0.009	0.056	0.024	0	-0.04	0.021	-0.012	-0.031	0.021	0.054	0	0.013	0.002
2016-07-08	-0.058	0.001	-0.022	-0.18	-0.019	-0.02	-0.02	-0.026	-0.025	-0.031	-0.019	-0.02	-0.001	0.003	0	-0.038	-0.049	-0.008	-0.004	-0.08	-0.034	-0.052	-0.036	0.02	-0.065	-0.05	-0.026	-0.032	0.029	-0.024	0.1	-0.044	-0.022
2016-07-11	0.019	0.031	0.016	-0.05	0.022	-0.03	0.019	0.023	0.012	0.021	0.017	0	-0.07	0	-0.152	0.018	0.032	0.007	0.006	0.01	0.018	-0.041	0.066	-0.05	-0.075	0.019	0.019	-0.02	-0.015	-0.054	-0.03	0.023	0.069
2016-07-12	0.06	0.037	0.057	0.08	0.077	0.01	-0.01	0.058	0.071	0.066	0.074	-0.04	0	-0.047	-0.049	0.024	0.018	0.002	0.012	0.05	0.057	0.009	0.016	0	0.03	0.015	0.05	0.018	0.05	0.046	0.02	0.07	0.079
2016-07-13	-0.034	0.033	-0.053	-0.13	-0.055	0.02	-0.005	-0.042	-0.069	-0.049	-0.049	-0.01	-0.166	-0.053	0.042	-0.059	-0.032	-0.004	-0.002	-0.02	-0.046	0.014	-0.042	0.06	0.06	-0.033	-0.034	0.875	-0.024	-0.007	0.01	-0.082	-0.046
2016-07-14	0.052	-0.039	0.038	-0.03	0.054	-0.01	0	0.04	0.036	0.046	0.013	-0.06	0.053	0.001	0.024	0.041	0.027	0.013	-0.024	0.03	0.039	0.071	0.033	-0.01	-0.045	0.034	0.034	-0.926	0.032	0.029	-0.12	0.049	0.063
2016-07-15	0.024	0.032	0.035	0.02	0.024	0	0.024	0.026	0.039	0.041	0.133	-0.01	-0.002	-0.013	-0.003	0.038	0.032	0.035	0.029	0.08	0.044	0.013	0.018	0.04	0.055	0.055	0.015	-0.027	0.022	0.028	0.04	0.038	0.064
2016-07-18	-0.022	0.023	-0.011	-0.04	0.018	0	0	-0.015	-0.022	-0.019	-0.022	0.05	0.029	0.022	-0.025	-0.008	-0.008	0	0.019	0	-0.025	-0.052	-0.007	0.04	0.11	0.012	0.002	-0.056	-0.04	-0.01	0.64	-0.008	-0.007
2016-07-19	0.007	-0.056	0	0.045	-0.022	0.01	-0.015	0	-0.031	-0.005	-0.011	0.01	-0.008	-0.014	-0.041	-0.002	-0.017	0.001	0.013	-0.01	-0.003	0.009	-0.052	0.02	-0.02	-0.061	-0.022	-0.012	-0.006	0.018	0.13	-0.025	-0.029
2016-07-20	0.007	-0.021	0.011	-0.18	0.046	0	-0.005	-0.003	0.014	0.018	0.018	0.09	0.048	-0.01	-0.07	0.025	0.003	-0.007	-0.009	-0.01	0.014	0.023	-0.004	0.02	-0.03	-0.026	-0.01	0.002	0.011	0	0.23	0.035	0.022
2016-07-21	0.004	0.004	0.001	0.04	-0.021	0.01	0.009	0.025	0.002	-0.001	0.003	0.01	-0.029	-0.009	0.002	-0.018	0.007	0.005	0.019	-0.03	0	0.008	-0.024	0.02	-0.04	-0.028	0.01	0.003	0.007	0.023	0.15	-0.001	-0.015
2016-07-22	-0.002	-0.039	-0.012	0.115	-0.004	0.01	0	-0.036	0.001	-0.011	-0.018	0.01	-0.104	-0.012	0.031	-0.008	-0.003	0.004	-0.02	-0.02	-0.01	-0.015	0.014	0.08	0.06	-0.005	-0.007	0.014	0.003	0.001	-0.23	-0.036	0.003
2016-07-25	-0.027	0.033	-0.018	0.01	0.008	0.05	0	-0.001	-0.007	-0.016	-0.011	-0.01	0.034	-0.001	0.1	0.031	-0.012	-0.013	0.006	-0.03	-0.015	0.005	-0.043	0.03	-0.02	-0.011	-0.07	0.011	-0.001	-0.023	-0.16	0.012	0.005
2016-07-26	0.004	0.003	-0.002	0	0.016	0.01	-0.025	-0.008	0.01	0.003	0.012	-0.06	0	0.004	-0.016	0.003	0.023	-0.011	-0.013	0	0.01	-0.004	0.016	0	-0.04	0.006	-0.038	0.027	0.012	0.01	0.13	0.012	-0.012
2016-07-27	-0.065	0.039	-0.06	-0.03	-0.046	0	-0.035	-0.022	-0.065	-0.06	-0.052	0	-0.124	-0.002	-0.066	-0.026	-0.038	-0.043	-0.007	0.01	-0.054	-0.028	-0.045	-0.01	0	-0.012	-0.036	-0.017	-0.021	-0.015	-0.12	-0.084	-0.046
2016-07-28	-0.017	-0.085	-0.003	-0.03	-0.008	-0.01	0.059	-0.001	-0.006	-0.002	-0.007	-0.06	0.038	-0.065	-0.09	-0.022	-0.014	0.02	-0.045	0.01	-0.006	0.014	-0.031	-0.09	-0.005	-0.015	-0.02	0.008	-0.068	-0.015	-0.14	-0.025	-0.004
2016-07-29	-0.048	0.024	-0.04	-0.09	-0.041	-0.05	-0.04	-0.023	-0.043	-0.038	-0.036	0	-0.061	-0.022	-0.024	-0.013	-0.037	0.104	0.029	0.01	-0.046	-0.03	-0.034	-0.16	-0.095	-0.076	-0.033	-0.001	-0.008	-0.01	-0.01	-0.028	-0.053
2016-08-01	-0.003	-0.064	0.042	0.04	0	-0.01	0.04	-0.013	0.011	0.03	0.025	-0.01	0	-0.024	-0.034	-0.031	0.012	0.034	-0.025	0.03	0.015	-0.056	-0.029	0.06	-0.015	0.008	0.001	0.003	-0.041	0	-0.02	0.046	0.039
2016-08-02	0.072	-0.015	0.067	0.06	0.049	-0.01	0	0.085	0.061	0.07	0.068	0.03	0.013	0.035	-0.047	0.06	0.04	0.08	0.016	0.02	0.067	-0.008	0.03	0.06	0.02	0.059	0.056	0.045	0.063	0.045	0.04	0.078	0.04
2016-08-03	0.008	0.123	-0.008	0.04	0.021	0	-0.045	-0.003	0.01	-0.009	-0.007	0.09	0.013	0.02	-0.002	-0.008	0	-0.028	0.046	0.03	-0.002	-0.049	0.006	-0.02	0	0.006	-0.01	0.003	0.008	0.017	0.11	-0.007	0.005
2016-08-04	-0.051	0.015	-0.062	-0.12	-0.053	-0.03	-0.006	-0.053	-0.045	-0.061	-0.063	0	0.012	-0.025	0.041	-0.066	-0.072	0.004	-0.015	0.01	-0.056	-0.043	-0.071	-0.01	-0.095	-0.068	-0.032	-0.041	-0.013	-0.037	0.01	-0.158	-0.04
2016-08-05	0.017	-0.073	0.019	-0.03	0.026	0	0	0.024	0.013	0.026	0.029	-0.02	0.04	-0.003	-0.027	0.012	-0.007	-0.011	-0.022	-0.01	0.025	0.046	0.002	-0.05	0.03	-0.005	0.005	0.001	-0.01	0.012	0.02	0.028	0.08
2016-08-08	0	0.065	-0.009	0.05	-0.006	0.02	0.005	-0.027	-0.021	0.001	0.005	0.01	-0.089	0.007	-0.023	-0.035	-0.008	0.04	0.045	-0.11	-0.008	0.011	-0.038	-0.1	-0.045	-0.015	-0.006	-0.007	0.021	0.009	-0.14	-0.061	0.003
2016-08-09	-0.034	-0.012	-0.025	-0.11	-0.05	-0.03	0	0.005	-0.02	-0.018	-0.015	-0.02	0.041	-0.049	0.004	-0.023	-0.017	-0.033	-0.006	-0.01	-0.012	-0.072	-0.034	-0.03	0	-0.007	-0.014	-0.021	-0.011	-0.006	-0.12	-0.028	-0.04
2016-08-10	-0.019	-0.063	-0.024	0.06	-0.023	-0.02	-0.015	-0.031	-0.017	-0.034	-0.029	-0.04	-0.089	-0.023	-0.059	-0.021	-0.038	-0.018	-0.037	-0.03	-0.025	-0.022	-0.051	-0.01	-0.09	-0.047	-0.032	-0.048	-0.055	-0.012	-0.01	-0.055	-0.036
2016-08-11	0.016	-0.032	0.011	0.11	0.039	-0.02	-0.001	0.014	0.015	0.022	0.014	-0.04	0.012	-0.018	-0.018	0.008	-0.013	0	0.006	0.01	0.019	0.004	-0.003	-0.02	-0.015	-0.015	0.006	-0.02	-0.002	-0.009	0.01	0.009	0.062
2016-08-12	-0.02	0.066	-0.008	-0.03	-0.026	-0.06	0	-0.016	-0.007	-0.013	-0.013	-0.02	0.005	0.018	0.003	-0.003	-0.013	-0.002	0.014	-0.03	-0.01	-0.07	-0.034	0.09	-0.01	0.003	-0.008	-0.006	-0.024	-0.002	0	-0.019	-0.056
2016-08-15	0	-0.025	0.029	-0.07	0.041	0	0	0.04	0.042	0.033	0.038	-0.02	-0.005	0	0.025	0.024	0	0.022	0	-0.02	0.036	0	-0.01	-0.05	0	0.007	0.028	0	0.011	0.038	0.01	0.015	0.037
2016-08-16	0.073	0.003	0.046	0.02	0.019	-0.01	-0.01	0.008	0.041	0.05	0.039	-0.01	0.065	0.003	0.017	0.026	0.074	-0.014	-0.015	-0.01	0.043	0.092	0.147	0	0.005	0.043	0.036	0.031	0.015	0.024	0	0.052	0.024
2016-08-17	-0.016	0.013	-0.042	-0.06	-0.011	0.02	-0.001	-0.03	-0.027	-0.025	-0.019	0.03	-0.02	0	0	0.004	-0.007	0.018	0.04	0.02	-0.024	0.007	0.044	0.05	0.015	-0.016	-0.013	-0.042	0.007	-0.006	0.09	-0.02	-0.015
2016-08-18	-0.021	0.028	-0.03	0.12	-0.013	-0.02	-0.015	-0.007	-0.029	-0.037	-0.034	-0.01	0.046	0.036	-0.007	-0.02	-0.039	-0.001	-0.019	-0.04	-0.035	-0.036	0.017	-0.05	-0.045	-0.054	-0.034	-0.038	-0.002	-0.011	0.11	-0.016	-0.025
2016-08-19	0.038	-0.006	0.054	-0.12	0.037	0.02	0	0.019	0.042	0.053	0.048	0	0.007	-0.041	0.017	0.056	0.059	-0.007	0.006	0.04	0.048	-0.019	0.13	0	0.07	0.042	0.03	0.031	0.068	0.013	0	0.069	0.044
2016-08-22	-0.016	0.035	-0.053	0.03	-0.053	-0.01	0	-0.048	-0.033	-0.049	-0.051	0.03	0.005	0.057	0.093	-0.044	-0.023	0.014	0.013	0	-0.041	0.01	0.01	0.02	0.045	-0.016	-0.038	-0.036	-0.01	-0.018	0.03	-0.058	-0.041
2016-08-23	0.002	-0.055	0.008	0.16	-0.002	-0.01	-0.001	-0.011	0.002	0.002	-0.003	0	-0.14	0.002	0.129	0.039	0.022	-0.017	-0.013	0.005	0.003	-0.014	0.007	-0.05	-0.044	0.007	0.002	0.016	-0.037	-0.017	-0.07	-0.016	0.014
2016-08-24	0.011	0.004	0	0.1	0.015	0	-0.01	0.005	0.004	0.003	-0.001	0.01	0.004	-0.024	0.057	-0.026	-0.009	0.009	-0.004	0.05	-0.004	0.014	-0.052	0.06	0.554	-0.014	0.01	0.012	0.004	-0.005	0	0.008	0.006
2016-08-25	0.019	0.012	0.014	-0.08	0.028	-0.01	0	0.016	0.023	0.015	0.016	0.04	-0.489	-0.012	-0.044	0.007	0.003	-0.006	0.003	-0.035	0.007	0.003	-0.001	-0.05	0.03	-0.014	0.018	-0.01	0.012	-0.002	-0.08	0.022	0.017
2016-08-26	-0.018	0	0.009	0.21	0.026	-0.03	-0.045	-0.013	-0.027	-0.012	-0.016	0.01	-0.059	0.005	-0.009	0.014	-0.019	0.015	0.002	-0.03	-0.017	0.007	0.026	-0.03	-0.095	0.006	-0.03	0.001	-0.011	0.005	0.01	-0.006	0.057
2016-08-29	0.01	0.014	-0.004	-0.16	-0.065	0.01	0.029	-0.009	0.005	0.013	0.037	-0.03	-0.008	-0.006	0.064	-0.009	0.026	0.003	0.022	0.02	0.033	0.016	0.01	0.01	0.045	0.006	0	0.058	0.026	0.017	0.18	0	-0.067
2016-08-30	-0.011	-0.047	-0.001	0.14	-0.005	0.01	-0.01	-0.019	-0.003	-0.012	-0.04	-0.01	-0.033	-0.014	0.011	-0.017	-0.031	-0.006	0.007	-0.02	-0.027	0.041	-0.011	-0.03	-0.03	0.014	0.009	-0.007	-0.029	0.005	0	0.073	0.004
2016-08-31	0.004	0	0.028	-0.08	0.002	0.02	0	0.012	0.008	0.032	0.031	0.02	-0.007	0.003	0.003	0.037	0.039	0.003	0.026	0.01	0.02	0.03	0.019	-0.06	0.065	0.065	0.005	0.003	-0.003	0.011	-0.09	0.001	-0.002
2016-09-01	0.032	0.018	0.008	-0.06	-0.019	0.03	-0.001	0.036	0.004	-0.002	-0.005	0.05	-0.119	0.008	-0.07	0.015	0.041	0.016	0.048	0.01	0.009	0.051	0.013	0.03	-0.04	0.056	0	-0.002	0.042	0.024	0.04	0.026	0.002
2016-09-02	0.016	0	0.016	0.01	0.058	-0.01	0.005	0.026	0.018	0.015	0.027	0.07	-0.229	0.001	-0.076	0.028	-0.024	0.032	0.004	0	0.023	0.044	-0.006	-0.08	-0.065	-0.03	0.013	-0.017	0.013	0.013	-0.1	0.06	0.027
2016-09-05	-0.03	0.045	0.001	-0.01	0	-0.02	0	-0.03	-0.009	-0.014	-0.006	-0.01	0.113	0	-0.08	-0.067	-0.008	0.001	-0.018	-0.002	-0.012	0.006	-0.005	0	-0.09	-0.033	-0.011	-0.003	-0.005	-0.013	-0.06	-0.01	0
2016-09-06	-0.057	0.003	-0.082	-0.05	-0.037	-0.02	0	-0.045	-0.053	-0.064	-0.055	-0.02	0.121	-0.022	-0.043	-0.045	-0.057	0.002	-0.006	-0.028	-0.06	-0.089	-0.051	-0.07	-0.125	-0.067	-0.022	-0.031	0.008	-0.025	-0.09	-0.055	-0.054
2016-09-07	-0.016	-0.058	-0.02	0	-0.022	-0.03	-0.035	-0.026	-0.017	-0.019	-0.018	-0.06	-0.053	-0.042	0.015	0.002	-0.018	-0.032	-0.048	-0.06	-0.012	-0.012	-0.026	-0.02	-0.105	-0.007	-0.034	-0.016	-0.009	-0.019	-0.06	0.018	-0.004
2016-09-08	0.042	0.019	0.079	0.09	0.081	-0.02	-0.001	0.026	0.053	0.067	0.057	-0.02	0.051	-0.013	0.009	0.038	0.074	0.015	0.012	0.06	0.064	0.066	0.093	-0.12	-0.025	0.057	0.037	0.024	0.044	0.04	0.03	0.079	0.077
2016-09-09	0.072	0.104	0.069	0.19	0.066	0.05	0	0.084	0.078	0.084	0.078	0.04	-0.052	0.015	0.022	0.074	0.1	0.021	0.041	0.07	0.073	0.064	0.091	0.15	0.16	0.095	0.06	0.003	0.084	0.035	0.17	0.1	0.055
2016-09-12	0.032	0.095	0.027	0.01	0.005	0.03	0.025	0.006	0.013	0.024	0.027	0.06	-0.04	0.026	0	0.036	0.027	0.005	0.054	0.09	0.021	-0.014	0.046	0	-0.03	0.003	0.04	0.032	0.038	0.057	0	0.005	0.001
2016-09-13	0.008	-0.002	0.006	0.23	0.074	-0.01	0	0.018	-0.001	0.007	0.005	-0.03	0.109	0	0.06	0.013	0.017	-0.005	0.008	0.03	0.008	0.027	0.081	0.02	0	-0.006	0.034	0.067	-0.027	0.004	0	0.025	0.062
2016-09-14	-0.015	0.056	-0.018	-0.03	-0.043	0.03	-0.001	-0.024	-0.007	-0.019	-0.021	0.05	-0.001	-0.003	0.088	-0.052	-0.003	0	0	-0.005	-0.029	-0.014	-0.014	0	-0.06	-0.003	-0.043	-0.057	0.004	0.008	0	-0.016	-0.047
2016-09-15	0.015	-0.006	-0.004	-0.2	0.011	-0.03	0	0.004	0.006	0.006	0.004	0.01	-0.003	-0.013	0.018	0.018	0.039	-0.023	0	0.055	0.009	0.037	0.146	0.01	0.03	-0.004	0	0.008	0.032	0.021	0	0.018	0.016
2016-09-16	-0.014	-0.003	-0.023	-0.06	-0.008	0	0	-0.036	-0.031	-0.03	-0.029	-0.03	-0.07	-0.016	-0.049	-0.017	0.003	0.002	0	0	-0.022	-0.006	0.063	0.11	0.02	0.008	0.038	-0.012	-0.026	-0.054	0.02	-0.018	-0.002
2016-09-19	0.002	0.022	0.015	0.02	0.003	0	0.019	0.033	0.016	0.018	0.013	-0.13	-0.002	0.001	-0.05	-0.011	-0.014	0	0.01	0.09	0.016	-0.027	-0.092	0.05	-0.09	-0.035	0.018	-0.007	0.009	0.023	0.05	0.003	-0.003
2016-09-20	-0.029	-0.007	-0.035	-0.03	-0.03	0.01	0	-0.042	-0.04	-0.044	-0.034	-0.04	-0.001	0.013	-0.005	-0.026	-0.066	-0.019	-0.007	0	-0.036	-0.041	-0.074	0.02	-0.03	-0.055	-0.045	-0.018	-0.022	-0.046	0	-0.071	-0.011
2016-09-21	0.009	0.016	0.025	-0.18	-0.015	0.01	0	0.051	0.016	0.023	0.026	0.01	0	-0.026	-0.006	0.033	0.032	0.03	0.019	-0.05	0.023	-0.005	0.092	-0.13	0.015	0.015	0.022	0	0.013	0.003	-0.08	-0.001	-0.019
2016-09-22	-0.075	-0.094	-0.108	-0.15	-0.047	-0.05	-0.011	-0.086	-0.093	-0.096	-0.1	-0.02	0.018	-0.062	-0.074	-0.087	-0.099	0	-0.078	-0.05	-0.094	-0.093	-0.03	-0.03	-0.075	-0.083	-0.069	-0.066	-0.062	-0.066	-0.26	-0.098	-0.036
2016-09-23	0.008	-0.047	0.016	-0.02	-0.059	0	0	-0.008	0.016	0.013	0.011	0.01	-0.008	-0.011	-0.026	-0.007	0.023	-0.025	-0.017	0.09	0.016	0.033	-0.001	0.06	0.03	0.042	-0.007	0.008	-0.017	0.004	0.04	0.024	-0.017
2016-09-26	-0.035	-0.024	-0.024	0.05	-0.047	0	-0.015	-0.025	-0.027	-0.024	-0.027	0	0.003	-0.032	0.036	-0.014	-0.022	-0.004	-0.004	0.035	-0.03	0.005	0.01	0.03	0.06	-0.042	-0.011	-0.075	-0.03	-0.039	0.3	-0.033	-0.026
2016-09-27	-0.025	-0.015	-0.021	-0.16	-0.028	-0.02	-0.011	-0.019	-0.024	-0.026	-0.029	0	-0.03	-0.001	0.006	-0.024	0.017	-0.022	-0.002	-0.135	-0.027	0.018	0.027	0.01	-0.01	-0.025	-0.018	-0.011	-0.045	-0.024	-0.14	-0.022	-0.033
2016-09-28	0.005	-0.005	0.001	-0.07	0.014	-0.02	0	0.018	0.003	-0.007	-0.01	0.03	-0.102	-0.012	0.012	-0.005	-0.023	-0.013	-0.027	0.01	-0.005	0.046	-0.075	-0.02	0.025	0	-0.017	-0.012	0.008	-0.003	-0.08	0.003	0.011
2016-09-29	0.042	0.016	0.031	0.05	-0.026	-0.01	0	-0.001	0.033	0.031	0.03	0.02	0.176	0.092	0.06	0.001	0.034	0.005	-0.012	-0.03	0.032	0.035	-0.018	-0.07	0.03	0.027	0.024	0.007	0.039	0.008	0.06	0.042	-0.011
2016-09-30	-0.024	-0.062	0.03	-0.11	0.042	0.01	0	0.012	0.003	-0.001	0	0.03	0.184	-0.055	0.084	0.001	-0.027	0.004	-0.054	0.02	0	0.019	0.016	0.01	0.01	-0.041	-0.007	-0.014	-0.021	-0.02	0.06	0.026	0.05
2016-10-03	0.035	0.071	0.002	-0.1	0.019	0.01	0	0.02	0.038	0.032	0.021	-0.01	-0.027	-0.059	-0.029	0.032	0.053	0.011	0	0.02	0.03	-0.033	0.042	-0.06	-0.095	0.031	0.017	0.019	0.016	0.016	-0.1	-0.017	0.018
2016-10-04	0.014	0.05	0.002	0.16	0.052	0.02	0.019	0.039	-0.001	0.003	0.005	0.02	-0.053	-0.062	-0.032	0.067	0.016	0.002	0.054	0.06	0	0.009	-0.041	0.03	-0.025	0.017	0.022	0.021	0.01	0.01	0.05	0.054	0.059
2016-10-05	0.083	0.062	0.117	-0.2	0.023	0.03	0.066	0.07	0.076	0.168	0.086	0.01	0.065	-0.04	0.004	0.074	0.103	0.006	0.056	0.05	0.091	0.102	0.13	0.05	0.09	0.11	0.055	-0.029	0.062	0.054	0.02	0.035	0.033
2016-10-06	-0.008	0.024	-0.026	0.01	0.048	0.01	-0.026	-0.02	0.009	-0.029	-0.001	0	-0.128	0.023	0.03	-0.032	-0.005	0.002	0.031	-0.03	-0.009	0.021	0.071	0.02	0.065	-0.015	0.004	-0.006	0.015	-0.005	0	0.053	0.026
2016-10-07	0.01	0.015	0.017	-0.05	0.031	-0.07	0	0.015	0.011	0.025	0.033	0.05	0.001	0.028	0.048	-0.007	0.028	-0.005	-0.012	0.01	0.031	0.024	0.057	0.03	-0.02	-0.008	0.046	0.01	0.006	-0.031	-0.02	0.106	-0.006
2016-10-10	0.058	0.019	0.042	-0.08	0	0	0.03	0.05	0.039	0.035	0.036	0.01	0.038	-0.029	0.027	0.074	0.014	0	0.018	-0.1	0.03	0.037	-0.16	0.04	0	0.011	0.011	-0.005	0.021	0.034	0.07	0.05	0
2016-10-11	-0.032	0.049	-0.044	0.08	0.029	0	0.02	-0.022	-0.03	-0.034	-0.04	0.03	0	0	0.011	-0.05	-0.025	0.014	0.068	-0.02	-0.038	-0.003	-0.058	0.06	0.235	-0.013	-0.011	-0.003	-0.062	-0.031	0.11	-0.05	0.023
2016-10-12	0.021	0.056	0.038	0	-0.002	0.02	-0.015	0.051	0.032	0.043	0.044	0.02	-0.001	0	-0.008	0.04	0.043	-0.009	-0.026	0.07	0.047	-0.021	0.039	0.05	0	0.118	0.023	-0.011	0.014	0.028	0.11	0.065	0.019
2016-10-13	-0.039	-0.055	-0.029	-0.02	-0.017	0.01	-0.016	-0.034	-0.028	-0.031	-0.026	0	-0.054	0.009	-0.041	-0.049	-0.037	-0.002	-0.047	0.1	-0.03	-0.029	-0.035	0	-0.025	-0.009	-0.015	-0.035	0.007	-0.021	0.01	-0.02	-0.04
2016-10-14	0.02	0.023	-0.003	-0.01	0.069	0.02	0	0.035	0.01	0.005	0.015	-0.01	0.032	0.024	-0.026	0.02	-0.002	0.005	0.007	-0.15	0	0.009	-0.073	-0.03	-0.06	-0.001	-0.003	-0.035	0.032	0.072	-0.03	0.073	0.054
2016-10-17	0.014	0.049	0.012	-0.04	-0.028	0.02	0.061	-0.02	0.009	0.003	0.001	0.01	0.012	-0.008	-0.001	-0.014	0.027	-0.001	0.065	0	0.011	0.029	-0.042	0.19	0.015	-0.002	0.047	0.025	0.006	-0.036	0.1	0.029	-0.026
2016-10-18	-0.032	0.039	-0.023	-0.05	-0.027	-0.02	-0.001	0	-0.021	-0.019	-0.02	-0.03	0.069	-0.032	0.027	-0.009	0.04	0.005	0.001	-0.02	-0.023	-0.05	-0.011	0	-0.045	-0.019	-0.012	0.034	-0.019	-0.018	0.02	-0.043	-0.018
2016-10-19	0.003	-0.05	-0.005	-0.16	-0.001	-0.01	0	-0.006	-0.014	-0.015	-0.013	-0.03	0.055	0.007	0.042	-0.002	-0.002	-0.005	-0.003	0.03	-0.011	-0.04	-0.057	-0.11	-0.035	0.009	-0.007	0	-0.009	-0.01	-0.15	0.002	0.004
2016-10-20	-0.042	-0.005	-0.032	-0.08	-0.019	-0.04	0.025	-0.02	-0.028	-0.026	-0.017	-0.04	-0.051	0.028	0.015	-0.021	-0.002	-0.006	-0.003	0	-0.023	-0.019	0.003	-0.01	0.01	0.004	-0.029	-0.004	-0.036	-0.011	-0.15	-0.005	-0.005
2016-10-21	-0.001	-0.004	-0.003	0.1	-0.043	0.01	0	-0.001	0.004	0.002	-0.003	-0.01	0.025	0.001	-0.054	0.011	-0.003	0.002	-0.004	0.004	0	-0.004	-0.008	-0.06	0.04	-0.004	0.009	0.016	-0.063	0.004	0.08	0.007	-0.007
2016-10-24	0.011	-0.027	0.012	-0.125	0.034	0.01	0	-0.003	0.022	0.016	0.021	-0.02	0.096	0.008	-0.038	0.013	0.013	0.006	0.001	0.026	0.016	0.01	-0.042	-0.01	-0.03	-0.008	0.017	0.004	-0.004	0.004	0.01	-0.004	0.023
2016-10-25	0.015	0.009	0.009	0.11	-0.026	-0.02	0	-0.005	-0.003	0.003	0.004	-0.01	-0.027	0.014	0.006	-0.016	0	-0.011	0.031	-0.001	0.002	0.033	0.046	0.04	-0.01	-0.018	-0.003	0.028	-0.007	0.006	0.08	0.006	-0.005
2016-10-26	0	-0.009	0.062	0.135	0.021	0.02	0.071	0.075	0.071	0.068	0.06	0.03	-0.027	0.001	0.024	0.088	0.085	-0.001	-0.007	0.061	0.065	0.07	0.024	0.05	0.09	0.053	0.044	0.097	0.054	0.054	0.02	0.065	0.032
2016-10-27	0.128	0.066	0.103	0.11	0.078	0.03	0.017	0.087	0.078	0.093	0.084	0.07	-0.055	0.017	0.033	0.064	0.078	0.01	0.036	0.08	0.083	0.086	0.075	0.08	0.045	0.071	0.077	0.02	0.049	0.06	0.03	0.1	0.053
2016-10-28	0.001	0.045	-0.022	0.01	-0.01	0.05	0	-0.023	-0.001	0.002	-0.008	0.02	-0.001	-0.003	0.094	-0.002	0.038	0.011	0.052	0.06	-0.006	-0.019	0.057	0.06	-0.05	0.018	0.007	0.01	0.012	-0.017	0.09	0.007	0.002
2016-10-31	0.009	-0.033	0	0.04	-0.032	0	-0.028	-0.006	-0.006	0.004	0.001	0	-0.132	0	0.058	0.019	0.025	-0.005	-0.036	0.01	0.007	-0.039	-0.018	0.01	-0.155	-0.012	-0.034	0	-0.007	0.004	-0.03	-0.015	-0.011
2016-11-01	0	0.04	0.033	0.07	0.012	0	0.038	0.022	0.032	0.027	0.007	0	0.078	0.023	-0.02	0.006	0.072	0.001	0.048	0.1	0.016	0	0.021	-0.01	0.04	0.083	0	0	0.021	0.054	0.09	0.034	-0.014
2016-11-02	-0.02	-0.046	-0.048	0	-0.023	0.02	-0.059	-0.043	-0.046	-0.053	-0.044	0.02	-0.047	-0.008	-0.007	-0.026	-0.084	-0.01	-0.039	0	-0.043	0.006	-0.108	0.07	-0.11	-0.093	0.007	0.007	-0.036	-0.026	0.08	-0.11	-0.021
2016-11-03	0.033	-0.04	0.034	0.11	0.013	-0.03	0.031	0.018	0.032	0.023	0.03	0	0.044	-0.077	0.034	0.038	0.031	0	-0.012	-0.05	0.028	-0.004	0.01	-0.03	-0.005	0.03	0.015	0.02	0.016	0.044	-0.06	0.029	0.013
2016-11-04	-0.041	0.041	-0.012	-0.08	-0.038	-0.04	0.005	-0.027	-0.011	-0.01	-0.026	0.01	0.006	0.015	0.042	0.006	0.049	-0.002	0.016	-0.06	-0.021	-0.046	0.031	0	0.055	0.025	-0.05	-0.018	-0.009	-0.029	0.27	-0.069	-0.029
2016-11-07	0.028	0.006	0.007	-0.14	0.06	-0.03	-0.006	0.005	-0.001	0.003	0.018	0.02	-0.073	-0.004	0.022	-0.004	-0.034	0.009	0.011	-0.06	0.008	0.016	-0.05	-0.13	-0.015	-0.012	0.057	-0.02	0.005	0.014	0.05	0.073	0.045
2016-11-08	-0.009	0.005	0.024	-0.14	0.051	-0.03	0.022	0.017	0.027	0.03	0.031	0.05	-0.085	-0.038	-0.044	0.023	0	-0.013	-0.005	-0.07	0.033	0	-0.02	0	-0.025	-0.005	0.022	0.015	0.01	0.004	-0.14	0.035	0.034
2016-11-09	0.042	-0.125	0.019	0.3	0.099	0.02	0.015	-0.011	0.014	0.022	-0.003	0.05	0.156	-0.13	0.086	0.063	0.03	-0.013	-0.02	0.432	0.018	0.086	0.055	0	0.17	0.024	0.061	-0.002	0.034	0.01	0.18	0.021	0.21
2016-11-10	0.124	0.273	0.174	0.4	0.062	0.18	0.036	0.117	0.12	0.172	0.103	0.2	0.058	-0.009	0.045	0.101	0.166	0.034	0.139	0.478	0.12	0.198	0.13	0.22	0.19	0.131	0.149	0.1	0.157	0.119	0.1	0.081	0.046
2016-11-11	0.064	0.079	0.061	0.07	0	0.15	0.053	0.025	0.054	0.066	0.024	0.07	-0.133	0.065	0.052	0.147	0.131	0.011	0.118	0.17	0.048	0	0.096	0.19	0.155	0.093	0.035	0.117	0.005	0.016	0.18	0.025	0
2016-11-14	0.084	0.072	0.06	0.25	0.119	0.23	0.015	0.061	0.032	0.069	0.027	0.16	-0.059	0	0.426	0.007	0.053	0.019	0.123	0.04	0.03	0.161	0.058	0.05	0.04	0.041	0.037	0.058	0.089	0.103	0.24	0.046	0.104
2016-11-15	-0.099	0.008	-0.083	0	-0.013	-0.14	0	-0.039	-0.056	-0.084	-0.022	-0.09	0.058	-0.192	0.027	-0.09	-0.123	0.019	-0.017	-0.2	-0.056	-0.005	-0.052	-0.17	-0.15	-0.069	-0.043	-0.046	-0.052	-0.04	-0.04	-0.032	0.016
2016-11-16	0.02	-0.003	0.007	-0.33	-0.033	-0.04	-0.016	0.034	-0.007	0.011	-0.008	0.09	0.077	-0.086	-0.051	0.041	0.072	0.017	0.055	-0.01	-0.006	0.091	0.174	0.03	-0.04	0.089	0.041	0.018	0.02	0.026	0	0.001	-0.015
2016-11-17	-0.012	-0.07	0.006	0.1	0.058	0.02	0	-0.059	-0.009	-0.006	-0.027	-0.02	-0.027	-0.025	-0.095	0.035	0.053	-0.013	-0.015	-0.02	-0.016	0.06	0.053	-0.04	-0.02	0.04	0	0.043	-0.024	-0.023	-0.02	0.032	0.055
2016-11-18	-0.024	0.133	0.014	0.12	0.016	0.02	-0.004	0.029	0.008	0.02	0.006	0.09	-0.019	0.009	0.017	0.009	-0.008	0.03	0.05	0.3	0.009	0.034	0.087	-0.04	-0.03	-0.008	0.013	0.023	0.008	0.003	0.09	0.046	0.059
2016-11-21	0.011	-0.023	-0.021	-0.28	-0.009	0.01	-0.012	-0.031	-0.018	-0.001	-0.001	-0.02	0.051	-0.124	0.06	0.01	-0.016	-0.012	-0.014	0	-0.011	-0.116	-0.106	-0.02	0	0.022	-0.003	-0.008	0.018	-0.028	-0.05	-0.03	0
2016-11-22	-0.03	-0.03	-0.049	-0.01	-0.03	-0.02	0.042	-0.032	-0.053	-0.042	-0.054	-0.07	0.058	0.003	0.059	-0.097	-0.043	0.002	0.006	0.05	-0.045	-0.046	-0.082	-0.01	-0.01	-0.075	-0.008	-0.045	-0.041	-0.015	0.09	-0.066	-0.018
2016-11-23	0.058	0.054	0.069	-0.03	-0.004	0.02	-0.07	0.049	0.053	0.088	0.053	-0.01	-0.006	-0.029	0.102	0.071	0.11	0	0.012	0.04	0.054	0.116	0.066	0.12	0.025	0.073	0.043	0.022	0.032	0.002	0.19	0.087	0.036
2016-11-24	-0.051	0.05	-0.001	0.08	0.052	0	-0.014	-0.035	-0.018	-0.005	-0.015	-0.03	-0.068	-0.095	0.146	-0.035	0.002	0.004	0.04	0.05	-0.022	-0.04	-0.03	-0.02	0.045	-0.006	0.007	-0.028	0.005	-0.008	-0.13	-0.012	0
2016-11-25	-0.004	-0.004	-0.013	0.24	-0.02	0.02	0.013	0.011	-0.007	-0.011	-0.027	-0.05	0.032	0.046	0.144	-0.008	-0.038	0.003	0.006	-0.04	-0.003	-0.057	-0.065	0.07	0.07	-0.014	0.014	-0.001	0.011	0	0.04	-0.017	0.015
2016-11-28	0.004	-0.061	-0.055	-0.18	-0.043	0	0.013	-0.038	-0.03	-0.035	-0.048	-0.04	-0.053	0.094	-0.005	-0.015	-0.039	-0.02	-0.032	-0.11	-0.029	-0.046	-0.004	-0.03	-0.21	-0.027	-0.012	-0.007	-0.007	-0.035	-0.18	-0.037	-0.05
2016-11-29	0.001	-0.008	-0.027	-0.12	-0.015	-0.07	-0.016	0.036	-0.009	-0.036	0.037	-0.04	-0.001	-0.006	-0.069	-0.066	-0.086	-0.003	-0.013	-0.044	0.004	0.086	0.047	0.05	0.095	-0.019	0.016	-0.065	-0.022	0.032	-0.01	-0.012	-0.018
2016-11-30	-0.01	0.035	0.04	0	0.074	0.01	-0.017	0.007	0.041	0.038	0.052	0.01	-0.015	-0.074	-0.046	0.03	0.01	0.006	0.006	-0.042	0.042	0.057	0.063	-0.08	0.04	0.01	0.065	0.061	0.02	0.002	0.06	0.048	0.065
2016-12-01	0.062	0.065	0.075	0.35	0.09	0	0.043	0.037	0.067	0.056	0.077	0.1	-0.093	-0.031	-0.095	0.088	0.056	0.005	0.056	0.066	0.078	0.131	0.043	-0.05	0.07	0.059	0.065	0.015	0.055	0.073	0.23	0.078	0.074
2016-12-02	-0.056	0.059	-0.097	0.12	-0.055	-0.04	-0.027	-0.033	-0.068	-0.094	-0.073	0.05	-0.001	0.029	-0.02	-0.157	-0.14	0.015	0.057	0.04	-0.084	0.046	-0.056	0.01	-0.05	-0.066	-0.097	0.047	-0.012	-0.056	-0.02	-0.117	-0.051
2016-12-05	0.073	-0.059	0.065	-0.31	0.009	-0.09	0.006	0.044	0.079	0.072	0.054	0	0.032	-0.025	-0.004	0.042	0.101	-0.01	-0.069	-0.04	0.051	-0.056	0.017	-0.04	-0.08	0.021	0.05	-0.014	0.063	0.045	0.05	0.024	-0.003
2016-12-06	-0.032	0.024	0.021	0.13	0.006	-0.02	-0.001	0.037	0	0.012	0.036	-0.05	-0.001	-0.015	-0.067	0.024	-0.045	0.022	0.015	-0.03	0.025	-0.137	-0.07	-0.04	-0.025	-0.059	0.017	-0.008	-0.004	0.013	-0.21	0.014	0.007
2016-12-07	-0.029	-0.024	-0.042	-0.25	-0.039	-0.03	0	-0.028	-0.017	-0.043	-0.026	-0.07	0	0.209	-0.13	-0.034	-0.053	-0.015	-0.005	-0.09	-0.029	-0.089	-0.124	-0.07	-0.11	-0.062	0.004	-0.028	-0.043	-0.01	-0.08	-0.058	-0.047
2016-12-08	0	-0.052	0.04	-0.15	0.063	0	0.018	0.05	0.038	0.057	0.032	-0.05	-0.002	-0.01	-0.301	0.04	0.102	0.01	-0.036	0.03	0.036	0.082	0.229	-0.04	0.06	0.075	0.034	-0.025	0.065	0.025	0.12	0.02	0.042
2016-12-09	0.038	0.083	0.003	0.105	0.07	0	-0.018	-0.049	-0.015	0	-0.022	-0.01	-0.034	0.037	0.028	0.115	0.032	0.009	0.031	0.084	-0.009	-0.005	0.087	-0.03	-0.005	-0.002	-0.001	-0.015	-0.048	0.003	0.15	0.081	0.075
2016-12-12	0.08	0.032	0.054	0.08	0.018	0	0.008	0.064	0.054	0.058	0.051	0.02	0.124	0	0	-0.009	-0.031	0.016	0.076	0	0.055	0.026	-0.012	-0.05	0.02	-0.006	0.055	0.011	0.045	0.029	0.11	0.007	0.015
2016-12-13	-0.055	-0.039	-0.097	0.12	0.01	-0.03	-0.025	-0.043	-0.052	-0.084	-0.056	-0.07	-0.014	-0.014	0.11	-0.06	-0.135	0.015	-0.072	-0.004	-0.063	-0.084	-0.067	-0.03	-0.01	-0.082	-0.072	0	-0.033	-0.025	-0.03	-0.026	0.001
2016-12-14	-0.062	-0.016	-0.028	0.045	0.039	-0.08	-0.02	-0.06	-0.069	-0.057	-0.046	0.01	-0.158	-0.019	0.099	-0.04	-0.077	-0.025	-0.069	-0.03	-0.048	-0.094	0.001	-0.06	0.03	-0.025	-0.058	-0.026	-0.041	-0.032	-0.05	-0.056	0.043
2016-12-15	0.069	0.073	0.018	-0.07	0.037	0.07	0.009	0.067	0.063	0.044	0.052	0.06	0.038	0.134	0.105	0.005	0.039	0.021	0.065	0.04	0.05	0.064	0.011	0.17	0.095	0.026	0.057	-0.053	0.065	0.035	0.14	0.103	0.055
2016-12-16	-0.042	-0.025	-0.024	-0.03	0	0	-0.016	-0.033	-0.048	-0.002	-0.044	-0.05	-0.001	-0.034	0.104	-0.032	0.058	-0.003	-0.029	0.05	-0.036	-0.048	0.039	-0.07	0	0.012	-0.039	-0.046	-0.003	-0.019	-0.09	-0.05	0.019
2016-12-19	-0.038	0.01	-0.071	-0.12	-0.049	0.01	-0.019	-0.063	-0.063	-0.063	-0.063	-0.06	0.019	0.006	-0.048	-0.06	-0.055	0	0.001	-0.11	-0.068	-0.071	-0.051	0	-0.03	-0.061	-0.048	0.027	0.013	-0.03	-0.16	-0.041	-0.057
2016-12-20	-0.019	0.003	0.037	-0.14	0.022	0	-0.011	0.002	0.012	0.013	0.02	-0.07	-0.002	-0.03	-0.059	0.018	0.009	-0.011	-0.005	0.05	0.018	0.038	-0.026	-0.01	0	-0.035	0.012	0.002	0.042	0.009	0.03	0.011	0.028
2016-12-21	-0.036	-0.03	-0.022	-0.15	-0.002	-0.01	-0.012	0	-0.023	-0.031	-0.025	-0.05	-0.014	-0.02	-0.027	-0.048	-0.028	-0.007	-0.052	-0.01	-0.029	-0.025	0.03	0.01	-0.01	0.02	-0.02	-0.039	-0.019	-0.003	-0.12	-0.017	-0.024
2016-12-22	0.024	0.009	0.018	-0.14	0.017	0	-0.003	0.025	0.014	0.047	0.012	0.01	-0.093	0.058	-0.021	0.063	0.037	-0.007	-0.012	0.11	0.013	0.027	0.025	-0.05	-0.02	0.041	0.024	0.048	-0.014	-0.038	-0.04	-0.019	0.007
2016-12-23	-0.044	0.029	-0.025	0	-0.023	0.02	-0.001	-0.054	-0.033	-0.032	-0.032	-0.01	-0.001	0.026	0.035	-0.058	-0.032	0	0.021	0.028	-0.028	-0.005	-0.056	0.05	0.015	-0.005	-0.058	-0.064	-0.023	0	0.01	-0.029	-0.012
2016-12-26	0	0	0	-0.055	0	-0.02	0	0	0	0	0	0	0	0.026	0	0	0	0.003	-0.005	0.012	0	0	0	-0.01	0	0	0	0	0	0	0.11	0	0
2016-12-27	-0.026	0	-0.04	0.04	0	-0.01	0.002	-0.029	-0.035	-0.036	-0.022	0.05	-0.007	0.017	0.009	0	0.013	0.005	-0.002	0.14	-0.025	-0.004	0.032	-0.04	0	0.01	0.026	0.015	-0.068	-0.03	0.18	0	0.024
2016-12-28	0.025	-0.013	0.008	-0.015	-0.061	-0.05	-0.007	0.007	0.005	0.006	-0.008	0	0.006	-0.006	0.03	-0.043	-0.006	-0.003	-0.028	0.01	-0.006	0.026	-0.006	-0.09	-0.01	-0.056	-0.021	-0.019	0.015	0.07	-0.06	-0.047	-0.055
2016-12-29	-0.044	-0.08	-0.03	-0.04	-0.019	-0.02	0.011	-0.027	-0.026	-0.031	-0.022	-0.02	-0.003	-0.058	0.016	-0.008	-0.029	-0.016	-0.026	-0.11	-0.024	0.08	0.011	-0.01	-0.045	-0.025	-0.015	-0.002	-0.032	-0.021	-0.05	-0.064	-0.031
2016-12-30	0.027	-0.017	0.037	0	-0.003	0	-0.011	0.039	0.028	0.033	0.033	-0.01	0.013	-0.011	-0.007	0.022	0.023	0.005	0.034	-0.04	0.038	0.083	-0.003	0.02	0	0.062	-0.001	0.013	0.009	-0.007	0.02	0.007	-0.045
2017-01-02	-0.026	0	-0.021	-0.17	0	0	0.007	-0.042	-0.02	-0.016	-0.022	-0.01	0.006	-0.11	0	0	-0.085	0	-0.038	0.02	-0.02	0.053	-0.067	0	0	-0.06	-0.014	-0.012	-0.022	0	0.1	0	0
2017-01-03	0.115	-0.018	0.145	0.04	0.027	-0.04	0.048	0.105	0.099	0.119	0.084	0.05	-0.008	0.038	0.021	0.149	0.131	0	0.007	0.15	0.095	0.073	0.22	0	0.045	0.097	0.086	0.024	0.072	-0.046	0.02	0.089	0.022
2017-01-04	-0.016	0.045	0.019	0.14	-0.03	-0.06	-0.022	-0.02	0.018	0.028	0.007	0.04	0.032	-0.08	0	0.019	0.009	0.016	0.036	0.038	0.02	-0.051	-0.022	0	-0.045	0.015	0.008	0.044	-0.009	-0.018	-0.19	0.007	-0.002
2017-01-05	0.018	-0.045	0.01	0	-0.048	0	-0.016	-0.017	-0.014	-0.008	-0.02	0.01	-0.002	0.025	-0.356	-0.01	0.065	-0.006	-0.033	0.119	-0.012	-0.033	0.141	0	-0.065	0.052	-0.002	-0.01	0.019	-0.014	0.08	-0.045	-0.084
2017-01-06	0	-0.051	0.021	-0.03	0.065	-0.05	0.005	0.034	0	0.035	0.05	0.06	0.02	0	-0.003	0.059	0.024	-0.003	0.02	-0.154	0.041	0	0.014	0	-0.06	0.054	0	0.049	0	0.032	-0.1	0.091	0.05
2017-01-09	0.015	0.066	-0.01	-0.08	-0.048	-0.01	0.005	-0.011	0.044	-0.026	-0.021	0.13	0	0.009	0.008	-0.027	-0.059	0	0.048	0.041	-0.03	0.003	-0.05	0	-0.01	-0.061	0.002	0.013	-0.007	-0.034	0.1	-0.047	-0.042
2017-01-10	0.007	-0.037	-0.014	-0.1	0.002	0.02	-0.042	-0.019	-0.016	-0.006	-0.002	0.05	0.117	0.004	-0.012	-0.025	0.006	0.002	-0.031	0.106	-0.002	-0.098	0.059	-0.3	0.005	-0.015	0.006	0.004	-0.016	-0.011	0.11	0.027	0.003
2017-01-11	-0.053	0.016	-0.035	0.06	-0.004	0	-0.084	-0.023	-0.02	-0.027	-0.035	-0.09	0.034	-0.007	-0.005	-0.018	-0.05	0.002	0.027	-0.08	-0.034	-0.019	-0.082	0.03	0.005	-0.055	-0.018	-0.005	-0.014	0.058	0.41	-0.016	-0.009
2017-01-12	0.012	-0.071	0.001	-0.2	-0.011	0	0.01	-0.019	-0.02	-0.005	0.065	-0.04	-0.002	-0.019	-0.003	-0.019	0.025	-0.011	-0.061	-0.13	0.001	0.036	-0.076	-0.11	-0.085	-0.018	-0.001	-0.007	0.005	-0.016	-0.4	-0.047	-0.009
2017-01-13	0.039	0.027	0.038	-0.01	0.048	0.01	-0.053	0.031	0.039	0.036	0.025	0.01	-0.041	0.045	-0.102	0.038	0.015	0.001	0.027	0	0.032	0.073	-0.006	0	-0.045	0.034	0.026	-0.014	0.044	0.023	-0.07	0.067	0.019
2017-01-16	-0.028	0.006	-0.013	-0.05	-0.02	0.01	0.03	-0.021	-0.009	-0.008	-0.01	0.04	0.052	0.023	0.027	0.007	0.005	0.003	0.025	0.11	-0.008	-0.038	-0.052	0.06	0.005	-0.013	-0.01	0.097	-0.016	-0.014	-0.03	-0.053	0
2017-01-17	-0.012	-0.004	-0.023	0.01	-0.027	0.01	-0.006	-0.005	-0.01	-0.019	-0.017	-0.01	0	-0.021	0.024	-0.017	0.001	-0.004	-0.018	-0.02	-0.015	-0.005	-0.009	-0.03	-0.025	-0.038	-0.007	0.04	-0.004	0.013	-0.16	-0.004	-0.053
2017-01-18	0.019	-0.025	0.01	0.06	0.04	0.01	0	0.026	0.046	0.036	0.038	0.05	-0.001	0.033	-0.024	0.031	0.039	0.006	0.024	0.04	0.044	0.003	-0.014	0.04	0	0.05	0.026	0.004	0.012	0.019	0.1	0.03	0.06
2017-01-19	0.042	0.085	0.037	-0.08	0.053	0.02	0.091	0.02	0.025	0.035	0.026	0.01	-0.002	0.022	0.048	0.024	0.03	0.02	0.044	0.01	0.024	0.069	0.047	0.01	0.075	0.036	0.019	0.024	0.044	0.049	0.09	0.074	0.072
2017-01-20	0.032	0.021	0.055	-0.055	-0.011	0	0.021	0.042	0.062	0.059	0.049	0.03	0.008	-0.012	0.015	0.063	0.048	-0.009	-0.043	-0.06	0.046	0.042	-0.002	-0.01	-0.005	0.037	0.037	-0.038	0.037	0.032	-0.19	0.017	0.008
2017-01-23	-0.023	-0.02	-0.055	-0.095	-0.069	-0.01	-0.006	-0.046	-0.051	-0.052	-0.058	-0.01	-0.055	-0.011	-0.018	-0.038	-0.025	-0.009	0	-0.078	-0.05	-0.041	-0.068	0	0.05	-0.062	-0.058	-0.038	-0.034	-0.039	-0.05	-0.063	-0.066
2017-01-24	0.001	-0.058	0.034	-0.03	0.078	0	-0.048	0.024	0.03	0.031	0.044	-0.02	0.053	-0.014	-0.025	0.043	0.031	-0.012	-0.023	0.038	0.038	-0.014	0.042	0.09	-0.08	0.052	0.041	0.031	0	0.004	-0.09	0.036	0.07
2017-01-25	0.075	0.028	0.085	0	0.064	-0.01	0.074	0.09	0.073	0.085	0.058	0.03	-0.003	-0.014	-0.009	0.067	0.076	0.025	0.031	0.01	0.07	0.101	0.134	0.1	0.06	0.042	0.041	0.017	0.071	0.031	0.22	0.067	0.052
2017-01-26	0.056	0	0.046	0.15	-0.004	0.01	-0.021	0.031	0.03	0.055	0.019	-0.02	-0.002	0	0.054	0.059	0.129	0.018	0.057	-0.03	0.029	0.097	0.142	0.01	0.01	0.032	0.007	-0.019	0.019	0.022	0	0.045	-0.015
2017-01-27	-0.02	0.049	-0.012	-0.17	-0.042	0	0	-0.025	-0.017	0.003	-0.026	0.02	0.001	-0.025	0.035	-0.008	0	-0.008	0	-0.08	-0.016	-0.052	0.01	-0.1	0.1	0.021	-0.017	0.016	-0.006	-0.024	-0.05	-0.046	-0.027
2017-01-30	0.025	-0.048	-0.013	0.065	0.007	0.01	-0.022	-0.004	0.012	0.022	-0.015	-0.01	0.019	0.007	0.004	0.035	0.082	0.003	0	-0.04	0	0.048	0.098	0.06	0.08	0.033	-0.042	-0.012	0.013	-0.006	-0.22	-0.025	0.002
2017-01-31	-0.037	-0.013	0.147	0.06	-0.027	-0.01	0.021	-0.002	-0.035	-0.018	-0.009	-0.01	0	0.002	0.018	-0.03	-0.048	0.005	-0.038	-0.06	-0.028	0.01	-0.032	-0.05	-0.12	-0.018	-0.008	-0.02	-0.02	0.009	-0.08	-0.027	-0.032
2017-02-01	0.055	0.02	0.013	-0.06	0.004	-0.02	0.032	0.028	0.038	0.043	0.032	0.01	-0.043	0.019	-0.006	0.043	0.041	0.006	0.021	0.02	0.043	-0.015	0.015	-0.03	0.04	0.07	0.029	0.009	0.011	0.037	-0.02	0.035	0.023
2017-02-02	-0.076	0.041	-0.034	-0.145	0.003	-0.01	-0.022	-0.069	-0.058	-0.033	-0.043	0.01	0	-0.026	0.019	-0.062	-0.086	0.011	-0.019	-0.02	-0.048	-0.046	-0.094	-0.09	-0.01	-0.036	-0.041	0	-0.045	-0.019	-0.01	-0.069	-0.004
2017-02-03	-0.014	0.014	0.021	-0.12	-0.002	0	-0.022	-0.009	0.011	0.03	-0.012	0	0.037	0.008	-0.021	0.02	0.027	-0.007	0.03	0.03	0.008	-0.054	0.038	0.02	-0.02	0.028	0.005	0	0	-0.006	-0.11	-0.027	0.021
2017-02-06	0.005	-0.018	0.036	-0.035	-0.061	0	-0.006	-0.035	-0.014	0.066	-0.045	0.04	-0.041	0.004	-0.057	0.058	0.124	0.004	-0.031	0	-0.007	0.009	0.092	0.01	-0.01	0.123	0.024	-0.006	0.007	-0.036	0.04	-0.038	-0.078
2017-02-07	-0.01	-0.074	-0.026	-0.1	-0.011	-0.03	0.039	-0.013	-0.009	-0.045	-0.009	0.03	-0.01	0.019	-0.025	-0.052	-0.042	-0.002	-0.018	-0.03	-0.024	0.052	-0.034	0.06	0.06	-0.04	0.007	-0.03	-0.03	0.001	0.14	-0.029	-0.024
2017-02-08	-0.054	-0.009	-0.122	-0.065	-0.07	0.02	0.01	-0.029	-0.075	-0.092	-0.061	0.02	0.047	0.316	0.006	-0.098	-0.094	-0.004	-0.005	-0.088	-0.059	-0.057	-0.086	-0.04	-0.06	-0.056	-0.028	0	-0.033	-0.04	-0.09	-0.074	-0.038
2017-02-09	-0.006	-0.047	-0.008	-0.02	0.06	-0.01	-0.006	0.008	-0.008	-0.017	0.013	-0.04	-0.126	0.108	-0.042	-0.022	-0.06	-0.011	-0.007	0.068	0.001	0.015	-0.061	0	-0.015	-0.06	0.003	0.032	-0.009	-0.006	-0.02	0.032	0.046
2017-02-10	0.012	0.054	0.028	-0.045	0.016	0	0.038	0.001	0.038	0.058	0.008	0.01	-0.016	-0.05	-0.019	0.039	0.081	0.002	0.026	-0.05	0.025	0.035	0.047	-0.06	-0.035	0.064	0.023	-0.007	0.005	0.026	0.08	0.01	0.012
2017-02-13	0.024	0.01	-0.013	0.015	0.036	0	-0.028	0.008	0.028	-0.02	0.02	0.04	0	0.023	0.024	-0.03	-0.04	0.004	0.001	-0.03	-0.001	0.063	-0.112	-0.04	-0.04	-0.035	0.024	-0.007	0.069	-0.008	-0.04	0.037	0.025
2017-02-14	0.027	0.032	0.016	0.02	0.033	-0.01	0.037	0.03	0.001	0.022	0.026	0	-0.003	0.047	0.013	0.009	0.001	0.004	-0.016	0.06	0.012	-0.039	0.044	0.05	-0.1	0	0.014	0.014	0.046	0.023	-0.06	0.016	0.036
2017-02-15	-0.003	0.056	0.005	-0.02	0.018	0.04	0.136	0.019	0.002	0.007	0.014	0	-0.04	-0.013	0	0.017	0.021	-0.004	0.016	0.032	0.016	0.032	0.052	0.04	-0.05	0.024	0.006	0.002	-0.017	-0.004	0.1	-0.009	0.032
2017-02-16	-0.026	0.009	-0.044	0.1	-0.039	0.01	0.032	-0.026	-0.05	-0.042	-0.029	0	-0.063	-0.02	0.015	-0.021	-0.111	0.004	-0.007	0.042	-0.052	-0.037	-0.12	0.06	0.04	-0.095	-0.022	-0.012	-0.01	-0.027	-0.06	-0.038	-0.052
2017-02-17	-0.015	0.004	-0.019	-0.03	-0.033	0	-0.054	-0.065	-0.028	0.023	-0.054	-0.02	-0.001	0.007	0.001	-0.002	0.04	-0.003	-0.008	-0.034	-0.017	-0.015	0.046	0.05	0.06	0.029	-0.032	-0.031	-0.051	-0.027	0.01	-0.051	-0.025
2017-02-20	0.005	-0.014	0.016	-0.02	0	0.01	0.004	-0.019	-0.009	0.03	0.002	-0.01	0.046	0.052	-0.012	0.029	0.002	0.001	0.048	-0.004	-0.001	0.007	-0.031	-0.02	0.105	-0.014	0	0.028	-0.016	0.011	-0.09	0.017	0
2017-02-21	0.013	0.01	0.002	-0.09	0.012	0.01	0.028	0.018	0.025	0.021	0.006	-0.01	-0.04	0	0.028	-0.001	0.041	0.002	0.019	-0.066	0.001	0.017	0.016	0	0.015	0.057	0.014	0.019	-0.015	0.021	0	0.008	0.004
2017-02-22	-0.06	0.03	-0.062	-0.03	-0.007	-0.01	0	-0.033	-0.041	-0.046	-0.036	-0.05	0.049	0.034	0.033	-0.028	-0.017	-0.01	0.043	-0.04	-0.038	0.04	-0.027	0.02	-0.035	0.042	0.034	-0.058	-0.022	-0.04	-0.09	-0.033	-0.011
2017-02-23	-0.032	-0.046	-0.034	-0.11	-0.048	-0.02	-0.071	-0.02	-0.043	-0.067	-0.033	-0.05	-0.006	-0.02	-0.028	-0.066	0.011	-0.009	-0.044	-0.016	-0.046	-0.058	-0.013	0	-0.065	0.058	-0.04	0.031	-0.024	-0.028	-0.03	-0.051	-0.03
2017-02-24	-0.067	-0.054	-0.042	0.07	-0.062	-0.03	-0.005	-0.055	-0.062	-0.057	-0.05	-0.01	0.037	0	-0.012	-0.066	-0.035	-0.015	-0.027	-0.004	-0.064	-0.025	-0.051	0	0.005	-0.083	-0.042	-0.034	-0.055	-0.028	0.1	-0.074	-0.071
2017-02-27	-0.01	-0.026	-0.006	0	0.043	0.01	-0.027	-0.015	-0.007	-0.03	0.015	-0.04	-0.08	-0.035	-0.044	-0.034	-0.037	-0.011	-0.005	0.06	-0.008	0.005	-0.027	0	0.035	-0.011	-0.012	0.019	-0.011	0.003	-0.01	0.071	0.05
2017-02-28	-0.014	0.033	-0.009	0	-0.017	0.01	0.043	-0.027	0.001	-0.002	0.005	0.01	-0.017	-0.01	0.031	-0.013	-0.054	0.003	-0.008	0.06	0.003	0.004	0.001	0.06	0.06	-0.029	-0.005	0.01	-0.008	-0.014	0.07	0.001	-0.009
2017-03-01	0.066	0.069	0.041	-0.04	0.056	0.02	0.071	0.101	0.063	0.03	0.077	0.04	-0.054	0.058	-0.005	0.063	0.041	0.009	0	0.02	0.065	0.025	0.054	-0.04	0	0.052	0.04	0.01	0.097	0.031	0.08	0.045	0.104
2017-03-02	0.022	-0.021	0.025	0.19	0.008	0	-0.055	0	0.01	0.013	0.028	0.01	0.053	-0.097	-0.002	0.037	0.006	0.007	0.063	0.02	0.02	-0.094	0.007	0.01	-0.045	-0.002	0.047	-0.005	0.028	0.022	0.1	0.015	0.027
2017-03-03	0.023	0.021	0.047	-0.16	0.004	0.01	0.054	0.066	0.043	0.017	0.044	-0.01	-0.028	-0.06	-0.053	0.039	-0.025	0.007	0.007	-0.13	0.042	-0.009	0	-0.02	-0.035	-0.01	0.03	-0.066	0.027	0.053	0.21	-0.026	0.003
2017-03-06	-0.006	-0.006	-0.004	0.015	0.009	0.01	-0.033	-0.01	0.001	0.02	-0.011	0	0	0.096	0.012	0.012	0.042	0	0.03	0.04	-0.006	-0.044	0.004	-0.01	-0.04	0.023	-0.012	-0.011	-0.01	-0.003	0.02	0.029	0.001
2017-03-07	-0.023	0.015	0.006	0.04	0.029	0.02	-0.005	-0.025	-0.006	-0.006	-0.025	0	0.043	-0.035	-0.014	-0.02	0.036	-0.006	0.051	0.069	-0.006	0.011	0.001	-0.06	-0.03	0.019	-0.014	-0.036	-0.023	-0.005	-0.13	-0.021	0.018
2017-03-08	0.048	0.048	0.061	0.13	0.038	0.01	0.038	0.046	0.03	0.069	0.05	0.03	-0.043	0.032	-0.059	0.07	0.076	0.006	-0.011	-0.069	0.046	0.029	0.037	0	0.01	0.086	0.023	0.033	0.047	0.064	0.16	0.025	0.04
2017-03-09	0.057	0.064	0.044	0.035	0.037	0.04	0.033	0.058	0.052	0.048	0.052	0.07	0.02	-0.01	0.025	0.033	0.037	0.016	0.015	0.07	0.039	0	0.026	0.01	0.055	0.014	0.053	0.004	0.027	0.044	0.07	0.008	0.047
2017-03-10	0.028	0.045	0.069	-0.18	-0.001	0.02	-0.044	0.056	0.042	0.048	0.07	0.08	0	0.05	0.066	0.048	0.07	-0.002	0.002	-0.012	0.068	0.009	0.044	-0.03	-0.025	0.061	0.018	0.054	0.049	0.065	-0.12	0.007	-0.016
2017-03-13	0.01	-0.035	-0.026	-0.055	0.064	0.03	0.11	-0.002	-0.009	-0.034	-0.021	-0.02	-0.015	0	-0.031	-0.008	-0.007	0.001	-0.022	-0.029	-0.021	-0.024	-0.046	-0.04	-0.03	0.016	0.01	-0.022	-0.007	-0.011	0.04	0.014	0.025
2017-03-14	-0.01	-0.009	-0.007	0.16	-0.041	0.02	0	0.243	-0.016	0.003	-0.014	0.02	0	-0.004	-0.007	-0.032	-0.005	-0.002	-0.007	-0.015	-0.014	0.029	-0.031	0.02	0.04	-0.025	-0.034	-0.001	-0.017	-0.029	0.06	-0.022	-0.012
2017-03-15	-0.037	-0.009	-0.059	-0.1	-0.073	0.03	0.078	-0.026	-0.052	-0.055	-0.044	0	0.017	-0.074	-0.075	-0.015	-0.082	0.007	-0.022	-0.102	-0.052	-0.006	-0.018	-0.03	-0.045	-0.062	-0.004	-0.011	-0.009	-0.035	-0.07	-0.013	-0.091
2017-03-16	0.028	-0.109	0.029	-0.035	0.042	-0.08	0.09	0.024	0.042	0.044	0.032	-0.02	-0.001	0.016	-0.101	0.031	0.069	-0.02	-0.093	0.078	0.032	-0.025	0.022	-0.1	-0.125	0.063	0.003	0.031	0.02	0.003	-0.21	0.038	0.02
2017-03-17	-0.003	0.051	-0.007	0.02	-0.044	-0.04	0	-0.028	-0.01	0.019	-0.013	0	0.001	0.018	-0.053	0.002	0.189	0	0.003	-0.068	-0.009	0.027	0.009	0.02	-0.02	0	-0.01	-0.025	-0.011	0.007	-0.09	-0.004	-0.024
2017-03-20	0.013	-0.051	0.031	0.005	-0.033	-0.02	0	0.021	0.011	0.011	0.006	0	-0.041	0.035	-0.056	0	0.006	0	0.008	0	0.002	-0.014	-0.042	-0.04	-0.06	-0.027	0.034	0.025	0.001	0.007	-0.03	-0.011	-0.028
2017-03-21	0.008	-0.001	0.028	-0.06	-0.023	0.02	0.085	0.019	0.004	-0.015	0.023	0.01	0.007	-0.009	-0.051	-0.025	-0.051	-0.011	0.002	-0.022	0.015	-0.03	-0.032	0	0	-0.054	-0.017	-0.024	0.012	0.014	-0.11	0.02	-0.038
2017-03-22	-0.03	-0.048	-0.052	0.11	-0.022	-0.03	-0.04	-0.042	-0.047	-0.052	-0.053	-0.15	0.039	-0.075	0.008	-0.027	-0.047	-0.007	-0.036	-0.1	-0.048	-0.094	0.236	0.08	-0.12	-0.07	-0.034	-0.004	-0.062	-0.022	-0.01	-0.078	-0.038
2017-03-23	-0.016	-0.024	-0.007	-0.055	0.006	-0.08	-0.006	0.01	0.02	0.002	0.022	-0.02	0.036	0.019	-0.007	0.008	0.008	-0.002	-0.002	-0.06	0.018	-0.036	0.043	-0.05	-0.01	0.004	0.032	0.018	-0.015	0.004	-0.01	0.054	0.022
2017-03-24	-0.001	0.022	-0.035	-0.11	-0.047	-0.01	0.012	-0.008	-0.023	-0.059	-0.017	-0.03	0.002	-0.002	-0.034	-0.033	-0.045	0.008	0.025	-0.03	-0.024	-0.01	-0.057	0	0.045	-0.036	-0.012	0.001	-0.009	-0.008	-0.07	-0.033	-0.018
2017-03-27	-0.025	-0.056	-0.004	-0.06	-0.035	0	-0.018	-0.012	-0.002	-0.013	-0.005	-0.07	-0.031	-0.12	-0.011	-0.013	-0.033	-0.005	-0.026	0.04	-0.001	-0.027	-0.062	-0.03	0.345	-0.004	-0.013	-0.029	-0.036	-0.01	0.1	-0.03	-0.025
2017-03-28	-0.003	-0.004	-0.027	0.13	0.021	-0.02	-0.022	-0.024	-0.023	-0.017	-0.03	0.02	-0.052	0	0	-0.049	-0.048	0.002	0.012	0.08	-0.011	-0.012	-0.006	-0.02	0.03	-0.018	-0.011	-0.005	-0.002	-0.031	0.07	0.025	0.034
2017-03-29	-0.038	0.025	-0.034	-0.11	-0.034	0	0.022	-0.027	-0.037	-0.037	-0.032	-0.08	0	0.041	-0.005	-0.037	-0.029	-0.003	-0.002	-0.11	-0.042	0.011	-0.068	0.01	-0.025	-0.045	-0.045	-0.027	-0.024	-0.027	0.1	-0.042	-0.022
2017-03-30	0.009	-0.034	0.015	-0.055	0.045	-0.03	-0.011	-0.022	0.014	0.016	-0.015	0.02	0.069	-0.062	-0.051	-0.01	0.007	0.005	0.025	-0.054	-0.002	-0.017	-0.058	-0.05	-0.19	0.008	-0.013	0.029	0.001	-0.005	-0.06	-0.031	0.031
2017-03-31	-0.013	0.007	0.007	0.045	-0.014	-0.05	-0.079	-0.003	-0.017	0.021	0	-0.02	-0.046	-0.029	-0.009	0.034	0.004	0.008	-0.012	0.001	-0.001	-0.009	0.021	0.04	0.325	0.02	0.019	-0.017	-0.013	0.002	-0.05	0.02	-0.023
2017-04-03	-0.03	-0.027	-0.02	-0.11	-0.057	-0.04	0.028	-0.048	-0.044	-0.006	-0.051	-0.04	-0.013	-0.01	0.005	-0.014	0.009	0.004	0.006	0.063	-0.045	-0.078	-0.063	0	0.13	-0.023	-0.049	-0.035	-0.01	-0.023	0	-0.077	-0.045
2017-04-04	-0.06	-0.067	-0.042	-0.07	0.015	-0.05	0.101	-0.032	-0.038	-0.036	-0.025	0.01	0.019	0	-0.022	-0.014	-0.05	-0.01	-0.039	0.04	-0.045	0.012	0.02	-0.01	-0.065	-0.03	-0.003	0.005	-0.022	-0.013	0.04	0.006	0
2017-04-05	0.004	0.01	0.003	0.13	-0.021	0	-0.109	0.012	0.003	0.009	0.003	0.02	-0.014	0.003	0.022	0.005	-0.002	0	0.002	-0.09	0	-0.01	0.025	-0.07	0.09	0.015	0.003	0.01	0.019	-0.006	0.01	0.025	0.007
2017-04-06	-0.001	-0.047	-0.011	0.09	-0.012	0.04	0.11	0.003	0.003	-0.026	0.006	0	0.018	0.117	0.017	-0.052	0	-0.002	0.041	0.05	-0.003	0.034	-0.042	-0.01	0.015	0.003	0.002	-0.004	-0.024	0.002	0.07	0.007	-0.014
2017-04-07	-0.03	-0.04	-0.015	-0.07	0.048	-0.05	0	-0.023	-0.038	-0.017	-0.03	0.02	-0.022	0.051	0.059	-0.009	-0.05	-0.013	0.008	-0.003	-0.018	-0.003	-0.052	0.06	-0.09	-0.016	-0.011	0.001	-0.025	-0.018	0.02	-0.025	0.03
2017-04-10	0.02	0.06	0.019	-0.13	0.002	-0.02	0.018	-0.007	0.011	0.045	-0.018	0.01	0	0.046	0.013	0.026	0.022	0.001	0.063	0.063	0.004	0.029	-0.036	0.04	0.065	-0.002	-0.01	-0.013	0.001	-0.002	-0.07	0.001	-0.012
2017-04-11	0.023	-0.062	0.004	0.09	-0.054	-0.04	-0.032	-0.017	0.002	0.025	-0.006	-0.01	-0.029	-0.054	-0.019	0.023	0.033	-0.011	-0.049	0.01	-0.001	-0.052	0.023	0.04	-0.04	0.028	0.01	0.011	0.008	0.004	-0.01	-0.024	-0.063
2017-04-12	-0.016	-0.016	-0.025	0.02	-0.039	0	0.061	0.012	0	-0.033	-0.009	0	0	-0.032	-0.037	-0.022	0.015	-0.018	0.001	-0.01	-0.029	0.001	0.001	0.02	-0.085	0.027	-0.005	-0.022	0.018	-0.017	-0.03	-0.004	-0.002
2017-04-13	-0.023	-0.05	0.003	0.13	-0.012	-0.02	0	0	-0.048	-0.005	-0.006	-0.02	0	0.042	-0.023	-0.012	0.025	0.002	-0.033	0	-0.009	-0.038	0.016	-0.06	-0.045	0.031	-0.012	-0.037	-0.056	-0.008	0	-0.005	-0.068
2017-04-14	0	0	0	0	0	0	0	0	0	0	0	0	0	0	0	0	0	-0.009	0.022	0	-0.002	0	0	-0.01	0	0	0	0.028	0	0	0.15	0	0
2017-04-17	0	0	0	-0.08	0.022	-0.06	0	0	0	0	0	0	0	0.026	-0.015	0	0	-0.008	-0.024	-0.08	0	0	0	-0.01	0	0	0	-0.011	0	0	-0.25	0	0.024
2017-04-18	-0.004	0.028	0.005	-0.02	-0.087	0.04	0	-0.026	-0.006	-0.022	-0.019	-0.01	0	0.016	0.019	-0.029	-0.05	0.007	0.002	-0.008	-0.002	-0.024	-0.022	0.03	0.005	-0.017	-0.011	-0.031	0.02	-0.032	0.09	-0.03	-0.073
2017-04-19	0.002	-0.036	-0.003	0.125	0.037	0	-0.067	0.032	0.032	-0.001	0.029	0	-0.028	-0.01	0	0.009	0.019	-0.009	-0.03	0.044	0.016	-0.003	-0.014	-0.04	-0.04	0.004	-0.002	0.01	0.007	0.003	-0.05	0.052	0.023
2017-04-20	0.047	0.054	0.035	-0.04	0.017	0.01	0	0.044	0.05	-0.04	0.04	0.01	0	0.025	0.045	0.026	-0.011	0.01	0.003	0.034	0.049	0.027	-0.049	-0.11	-0.12	0.022	0.022	-0.011	0.025	0.039	-0.14	0.004	0.039
2017-04-21	0.005	0.025	0.014	0	-0.016	0.04	0.001	0.002	0.019	0.02	0.009	0.04	-0.023	0.04	0.007	0.012	0.007	0.001	0.02	0.02	0.011	0.008	-0.008	-0.07	-0.025	-0.006	0.043	0.016	-0.019	-0.035	-0.1	-0.035	-0.005
2017-04-24	0.166	0.074	-0.033	-0.025	0.021	0.07	0	0.083	0.039	-0.111	0.084	-0.01	-0.029	0.025	0	-0.067	-0.089	0.007	0.04	0.01	0.046	0.001	-0.201	-0.07	-0.01	-0.087	0.011	-0.006	0.051	0.109	-0.08	0.016	0.037
2017-04-25	0.029	0	0.046	0.2	0.036	-0.01	0.012	0.03	0.041	0.056	0.038	-0.01	-0.005	-0.009	-0.006	0.044	0.073	-0.004	-0.011	0.03	0.042	0.047	0.027	0.08	0.055	0.057	0.022	0.004	0.044	0.012	0.06	0.035	0.056
2017-04-26	-0.008	0.026	0.005	0.09	-0.046	0.03	-0.027	-0.019	-0.015	0.004	-0.02	0.01	-0.001	0.023	-0.06	0.004	0.047	0.004	0.014	0.03	-0.019	-0.004	-0.021	-0.01	0.04	0.03	-0.058	0.025	0.014	-0.017	-0.13	-0.002	-0.018
2017-04-27	-0.057	-0.021	-0.055	-0.04	0.096	0	-0.006	-0.059	-0.058	-0.059	-0.053	-0.05	0.08	-0.014	0.015	-0.07	-0.048	-0.004	-0.012	-0.03	-0.047	-0.049	-0.093	0	0	-0.053	-0.033	0	-0.068	0.005	-0.11	-0.021	-0.015
2017-04-28	-0.001	-0.031	0.011	-0.085	-0.024	-0.08	0	0.01	0.01	0.008	0.025	-0.02	0.011	0.018	-0.018	0.005	0.024	-0.003	0.004	-0.03	0.016	0.025	0.073	-0.13	-0.025	0.008	0.008	-0.005	-0.004	-0.009	0.11	0.023	-0.014
2017-05-01	0	0	0	0	0.027	0	0	0	0	0	0	0	0	0	0	0	0	0	0	0	0	0	0	0	0	0	0	0	0	0	0	0	0.045
2017-05-02	0.005	0.03	-0.026	-0.09	-0.061	0.01	-0.156	0.01	-0.003	-0.024	0.001	0	0	0.031	-0.001	-0.012	0.019	0.005	0.04	-0.06	-0.006	0.036	0.005	-0.05	-0.035	0.001	0.005	0	0.016	-0.018	-0.01	0.003	-0.031
2017-05-03	0.003	-0.013	0.004	0.065	0.029	0.02	-0.011	-0.014	0.028	-0.011	0.002	-0.03	-0.002	-0.037	-0.014	-0.006	-0.037	0	0	0.046	0.165	0	-0.09	0.03	0	-0.037	0.017	-0.004	-0.022	0.006	-0.09	-0.015	0.013
2017-05-04	0.041	0.045	0.02	-0.01	-0.007	0.03	0.001	0.075	0.021	0.019	0.061	0	0.002	0.015	0.021	0.031	-0.011	0	-0.03	0.05	0.05	0.009	-0.028	0.09	0.035	-0.012	0.029	0.004	0.037	0.045	0.1	0.045	0.047
2017-05-05	0.04	0.009	0.02	-0.01	0.005	0.03	0	0.016	0.039	0.015	0.023	-0.01	-0.005	-0.028	0.023	0.005	-0.077	0	0	-0.016	0.025	-0.001	-0.053	0.05	0.03	-0.036	0.006	0.002	0.032	0.033	0.01	-0.002	-0.004
2017-05-08	-0.026	0.035	0.011	-0.07	0.045	0.02	0	0.002	-0.004	-0.001	0.006	-0.05	-0.047	-0.014	0.012	0.002	0.061	0.009	0.035	0.04	0.006	-0.003	0.018	0	-0.01	0.023	0	0.005	0.002	-0.01	-0.01	0.032	0.024
2017-05-09	0.017	-0.008	0.028	-0.035	0.033	0.05	0.011	0.012	0	0.024	0.011	0	0.005	0.012	0.032	0.009	0.04	0.005	0	0.04	0.018	-0.002	0.034	0	0.065	0.028	-0.02	0.025	0.001	0.028	0.07	0.054	0.031
2017-05-10	-0.034	-0.014	-0.018	0.005	0.018	-0.02	0.001	-0.025	-0.012	0.053	-0.019	-0.05	0.042	0	0.043	-0.015	-0.022	0.008	0.052	-0.01	-0.014	-0.045	-0.028	-0.08	-0.045	-0.006	0.009	0.015	-0.035	-0.014	0.04	-0.036	0.007
2017-05-11	0.017	-0.01	0.023	-0.07	-0.034	0.05	-0.016	0.016	0.008	0.037	0.013	-0.04	0.063	0.001	0	0.028	0.037	0.009	0.009	-0.02	0.009	-0.068	-0.001	-0.03	0	0.04	0.01	0.011	0.015	-0.002	0.08	-0.006	-0.014
2017-05-12	-0.008	-0.024	-0.052	-0.02	-0.031	0.01	0.016	0	-0.015	-0.043	-0.031	-0.01	-0.086	-0.036	0.05	-0.04	-0.039	-0.008	-0.019	-0.028	-0.043	-0.048	-0.03	-0.03	-0.04	-0.025	-0.025	-0.009	-0.028	-0.025	-0.02	-0.073	-0.067
2017-05-15	0.038	-0.047	0.034	-0.03	0.02	-0.02	0	0	0.024	0.042	0.029	0	0.012	-0.099	-0.136	0.036	0.022	-0.003	0.01	-0.046	0.031	0.041	0	-0.06	-0.02	0.012	-0.004	0.022	-0.025	0.013	-0.06	0.052	0.005
2017-05-16	0.002	0.001	0.003	-0.11	-0.021	-0.04	-0.015	0.001	0.002	0.003	0.003	0.01	0	0.035	-0.025	0.002	-0.052	0.004	0.001	-0.008	-0.001	-0.004	-0.087	0.02	-0.06	-0.021	-0.018	0.025	0.006	-0.007	0.04	-0.007	-0.011
2017-05-17	-0.034	-0.06	-0.04	0.08	-0.121	-0.04	0.016	-0.042	-0.03	-0.044	-0.044	0.01	0	0.002	-0.008	-0.049	-0.059	-0.001	-0.044	-0.068	-0.035	-0.015	-0.076	0.05	0.06	-0.039	-0.015	-0.021	-0.031	-0.019	0.06	-0.065	-0.111
2017-05-18	-0.028	-0.039	-0.04	1.71	-0.008	0	0.011	-0.025	-0.05	-0.04	-0.03	0.01	-0.15	-0.002	0.034	-0.023	-0.014	0.002	0.001	0.09	-0.035	0.009	-0.01	-0.01	0.085	-0.01	-0.019	0.014	-0.046	-0.031	0.14	-0.009	0.017
2017-05-19	0.015	0.001	0.003	-0.19	0.027	0.01	0	0.02	0.006	0.004	0.022	0.04	-0.033	0.013	0.041	0.002	-0.023	-0.007	-0.008	0.07	0.012	0.004	-0.025	-0.09	-0.095	0	0.019	-0.032	0.012	0.005	0	0.036	0.012
2017-05-22	0.019	-0.001	0.034	0.24	0	0.03	0.001	0.019	0.029	0.038	0.024	-0.02	-0.056	-0.087	-0.148	0.043	0.005	0.009	0.023	0.04	0.033	0.021	-0.033	-0.02	-0.05	0.045	-0.006	-0.002	0.001	0.015	-0.16	-0.006	0.009
2017-05-23	0.001	-0.039	-0.016	-0.39	0.043	0.04	0	0.004	0.007	-0.006	0.006	-0.01	0.088	0.022	0.005	-0.013	-0.021	-0.001	-0.015	0.03	0.004	-0.023	0.012	0	-0.065	-0.006	-0.006	-0.008	0.013	-0.011	0	-0.008	0.029
2017-05-24	0.011	0.035	-0.003	0.11	-0.035	-0.01	0	-0.019	0.001	0.003	0.005	-0.05	0.007	0.008	-0.008	-0.001	0.025	0.002	0.014	-0.006	0.003	0.011	0.05	0.07	-0.06	0	-0.034	0.019	-0.002	-0.014	-0.1	-0.007	-0.017
2017-05-25	0	-0.042	-0.05	-0.6	-0.017	0.07	0.001	0	0	-0.048	-0.046	-0.02	0	-0.006	0	-0.039	-0.018	-0.001	-0.01	0.016	-0.039	-0.02	-0.008	0.02	0.01	-0.027	-0.027	-0.002	0	0	-0.03	-0.035	-0.011
2017-05-26	-0.074	-0.033	-0.034	0.015	-0.019	0.04	-0.089	0	-0.071	-0.038	-0.029	-0.02	-0.001	-0.004	-0.014	-0.025	-0.018	-0.012	-0.022	-0.024	-0.033	-0.041	-0.047	0.05	-0.005	-0.044	-0.031	0.001	-0.017	-0.019	0.06	-0.026	-0.005
2017-05-29	-0.026	0.007	-0.022	-0.115	-0.033	-0.02	0	-0.078	-0.034	-0.021	-0.037	0.03	-0.033	-0.119	0.001	-0.023	0.078	0.005	0.009	0	-0.027	-0.021	0.006	-0.03	0.09	0.013	0.031	0.009	-0.011	-0.002	0.01	0	0
2017-05-30	0.008	-0.019	-0.012	0.14	0.004	-0.06	-0.022	-0.021	-0.006	-0.002	0.001	0	-0.028	-0.007	0.012	-0.001	-0.005	-0.002	-0.023	0.038	-0.004	0.018	-0.053	0.05	0.025	-0.023	-0.068	0.33	-0.006	-0.031	-0.07	-0.015	-0.035
2017-05-31	-0.009	-0.014	-0.001	-0.2	0.002	0.06	-0.032	0.021	0.005	-0.003	0.002	0.01	-0.001	0	0	0.008	0.008	0.006	-0.001	0.002	-0.001	-0.057	-0.067	0.01	-0.02	0.007	0.046	-0.046	-0.018	-0.006	-0.1	0.051	-0.017
2017-06-01	0.01	0.007	0.009	0.05	0.01	-0.21	-0.029	0.005	-0.005	0.004	0.001	0.01	-0.056	-0.038	0	0.021	0.057	-0.001	-0.01	-0.034	0.006	0.021	-0.051	-0.11	-0.055	0.022	-0.006	0.007	-0.036	0.005	-0.02	0.026	0.019
2017-06-02	-0.032	0.025	-0.019	0.09	-0.025	-0.02	0.028	-0.029	-0.031	-0.027	-0.032	0.01	-0.003	0.001	-0.011	-0.034	0.019	0.01	-0.003	-0.04	-0.028	-0.083	0.047	0.03	-0.095	0.017	-0.018	-0.025	-0.025	0.005	-0.11	-0.037	-0.058
2017-06-05	0	-0.016	0.019	0.09	0.012	0.02	0	0	0.019	0.016	0	0	0	0.022	0.002	0.016	0.019	-0.003	-0.032	-0.09	0.019	0.035	0.027	0.04	-0.015	0.013	0.002	0.002	0.013	0	0.07	0.004	0.021
2017-06-06	-0.024	-0.019	-0.052	-0.17	-0.019	0.01	0.085	-0.018	-0.032	-0.054	-0.01	-0.03	-0.008	-0.011	-0.013	-0.042	-0.029	-0.005	0	-0.09	-0.034	0.001	0.019	0.03	0.05	-0.056	-0.055	-0.014	0	-0.018	-0.02	-0.059	-0.033
2017-06-07	-0.005	0.013	0.008	0.03	0.015	0	0	-0.001	0.006	0.013	0.002	0.02	0.005	-0.073	0.007	0.002	0.028	0.002	-0.017	0.048	0.007	-0.018	-0.016	-0.04	-0.01	0.019	0.046	0	-0.019	-0.006	0.13	0.02	0.033
2017-06-08	0.004	0.019	-0.007	0.1	0.009	0.06	-0.063	-0.003	-0.002	-0.019	-0.001	-0.04	-0.05	-0.03	-0.01	-0.044	-0.091	0.023	0.013	-0.016	0	0.031	-0.032	0.01	0.025	-0.067	-0.023	-0.021	0.004	0.023	-0.01	0.03	0.014
2017-06-09	0.012	-0.004	-0.006	-0.03	0.006	0.02	0.049	-0.001	0.009	-0.018	0.002	-0.02	0	-0.031	-0.024	-0.016	-0.097	-0.015	-0.008	-0.024	-0.002	-0.053	-0.017	-0.02	-0.01	-0.042	0.005	-0.007	-0.001	0.006	0.01	-0.027	0.005
2017-06-12	-0.016	0	-0.018	-0.17	0.06	-0.03	0.032	-0.018	0.007	-0.04	-0.004	0	0	0.014	-0.005	-0.014	-0.07	0.005	0.059	0.02	-0.003	-0.033	-0.032	0	-0.085	0.011	-0.011	-0.031	-0.027	-0.032	-0.04	-0.039	0.014
2017-06-13	0	0	0.006	0.05	0.077	-0.01	-0.025	0.003	-0.003	0.002	0.007	-0.01	-0.006	-0.023	0.001	0.098	-0.04	0.005	-0.047	-0.02	0.002	0.031	-0.053	-0.01	0.035	-0.019	-0.015	-0.003	0.023	0.015	0.12	0.067	-0.006
2017-06-14	-0.028	0.002	-0.028	-0.08	-0.071	-0.02	0	-0.038	-0.031	-0.024	-0.033	-0.01	-0.029	-0.025	-0.021	0.005	-0.043	0	-0.003	-0.11	-0.034	-0.024	-0.097	0.03	-0.035	-0.057	0	-0.032	-0.015	-0.011	-0.08	-0.104	-0.069
2017-06-15	0	-0.047	0.056	0	0.041	0.03	0.078	0.058	0.052	0.055	0.056	-0.02	0.057	0.012	-0.035	-0.074	0.044	-0.011	-0.051	-0.018	0.055	0	0.029	0.09	0.08	0.056	0.011	-0.003	0.056	0.02	0.04	0.103	0.024
2017-06-16	0.023	0.053	-0.012	-0.19	-0.009	0.04	0.035	0.004	-0.011	-0.007	-0.01	0.03	-0.001	0.011	-0.042	0.008	0.012	0.001	0.029	-0.092	-0.013	0.037	0.051	0.13	0	0.03	0.027	0.004	0.015	0.006	-0.05	-0.016	-0.005
2017-06-19	0.006	0	0	-0.135	0.02	0	0	-0.004	0.014	-0.005	0.002	0	0.074	-0.025	-0.035	-0.021	-0.037	0	0.006	-0.02	0.006	-0.012	-0.042	0.03	0.06	-0.015	-0.001	-0.019	-0.003	0.011	-0.05	0.018	0.031
2017-06-20	-0.024	0.013	-0.018	0.185	-0.042	0	0	-0.025	-0.034	-0.023	-0.016	-0.02	0.001	-0.02	0.009	0.029	-0.034	0	-0.016	0.09	-0.02	0	0.004	-0.01	-0.005	-0.055	-0.023	-0.005	-0.013	0	0.04	-0.038	-0.035
2017-06-21	0.011	-0.028	0.001	0.065	-0.01	0.02	0	0.003	-0.006	0.003	0.003	-0.02	0.016	-0.015	0.04	-0.004	-0.007	-0.001	-0.003	0.04	-0.001	0.024	0.057	-0.05	0.035	-0.021	0.006	-0.003	-0.004	-0.004	-0.04	0.039	0.002
2017-06-22	-0.017	-0.022	0.003	0.1	0.01	-0.04	0.001	-0.03	-0.005	-0.009	-0.013	-0.01	-0.066	0.023	-0.003	-0.059	-0.009	0.001	-0.004	-0.03	-0.014	0.025	0.003	0	-0.015	0.006	-0.007	-0.021	-0.008	-0.012	-0.04	-0.018	-0.002
2017-06-23	0.008	0	0.007	0.115	-0.024	0.04	0	-0.001	0.007	0.011	0.002	-0.01	-0.042	0.006	0	-0.004	0.01	-0.001	-0.006	-0.27	0	0.029	-0.031	-0.11	-0.04	0.005	-0.012	-0.024	0.014	0.006	0.03	0.017	-0.009
2017-06-26	-0.003	0.003	0	-0.16	-0.012	0	0	-0.013	-0.001	-0.002	-0.007	-0.01	0	0	0	0.032	-0.017	-0.002	-0.004	-0.012	-0.007	-0.051	0.016	-0.01	-0.01	-0.004	-0.022	-0.019	0.001	0	0	-0.022	-0.007
2017-06-27	0.071	-0.019	0.103	0.09	0.106	0.04	0	0.063	0.103	0.118	0.105	0.01	0.054	0.004	0	0.111	0.127	-0.004	-0.006	0.068	0.106	0.071	0.109	-0.01	0.07	0.083	0.075	0.088	0.048	0.035	0	0.08	0.061
2017-06-28	0.049	0.096	-0.015	-0.15	0.054	0.02	0.001	0.036	0.021	-0.017	-0.001	0.11	0.116	0.034	0	0.023	-0.004	0.006	0.059	-0.026	-0.003	0.02	-0.061	0.01	0.085	-0.048	0.042	-0.01	0.06	0.027	0.09	0.065	0.025
2017-06-29	0.05	0.033	0.1	0.07	0.083	0	0.068	0.072	0.081	0.101	0.099	0.03	-0.102	0.01	0	0.06	0.129	0.007	0.006	0.03	0.09	0.068	0.059	0.04	0.04	0.124	0.03	0.049	0.069	0.04	0.02	0.095	0.044
2017-06-30	0.034	0.102	0.017	-0.16	0.055	0.02	0	0.016	-0.006	0.008	0.018	0.02	0	0.004	0	0.012	0.002	0.022	0.03	0.05	0.014	-0.028	-0.003	-0.03	0.09	-0.004	0.021	0.012	0.032	0.027	0	0.006	0.035
2017-07-03	0.005	0.039	0.012	-0.03	0	0.04	0.024	0.017	0.045	0.015	0.012	-0.01	0.062	0.041	0.046	0.043	-0.01	-0.002	0.021	0.04	0.006	-0.041	-0.019	0.01	0.03	-0.01	-0.014	0.001	-0.008	-0.003	0.05	0.004	0.044
2017-07-04	-0.009	-0.066	-0.001	0.05	0.077	0.02	0.035	-0.015	-0.043	-0.008	-0.008	0.02	-0.001	-0.004	-0.028	-0.047	-0.029	0.001	0.044	-0.03	0.006	0.008	-0.04	0	-0.055	0.001	0.001	-0.007	-0.037	0.013	0.05	-0.014	0
2017-07-05	-0.01	0.02	-0.001	-0.035	-0.047	-0.02	0	-0.022	-0.008	-0.009	-0.002	0.02	0.034	0.002	-0.027	-0.009	0.024	0.005	-0.001	-0.02	-0.011	0.03	0	0.09	0.09	0.035	0	-0.014	0.012	0	0.11	0.014	-0.012
2017-07-06	0.091	0	0.111	-0.015	0.042	0.05	0	0.104	0.103	0.114	0.089	0.07	0.056	-0.014	0.067	0.102	0.137	0.012	0.003	0.08	0.103	0.086	0.093	0.06	0.055	0.123	0.033	0.069	0.075	0.05	0.06	0.055	0.035
2017-07-07	0.007	0.082	-0.001	0.13	0.05	-0.06	0.069	0.01	0.016	0.006	0.008	0.02	-0.009	-0.007	0.15	0.003	0.053	-0.008	0.046	-0.06	0.004	-0.029	0.061	0.04	0.01	0.041	0.028	0	-0.01	-0.021	0.07	-0.009	0.024
2017-07-10	-0.003	0.104	-0.028	-0.1	0.009	-0.04	0	-0.03	-0.034	-0.029	-0.03	-0.04	-0.035	-0.061	0.195	-0.003	-0.052	0.002	-0.034	-0.01	-0.027	-0.06	-0.004	-0.04	-0.035	-0.053	-0.048	-0.011	-0.005	-0.007	-0.11	-0.04	-0.022
2017-07-11	0.002	0.014	0.015	-0.005	-0.037	-0.03	0.001	0.003	0.02	0.015	0.01	0.01	0.104	0.016	-0.058	-0.031	0.044	0.001	-0.015	0.03	0.014	0.031	0.014	0.05	0.015	0.025	0.007	0.012	-0.007	0.018	0.04	0.008	-0.009
2017-07-12	-0.041	-0.024	-0.046	-0.185	0.021	0	-0.104	-0.037	-0.051	-0.051	0.035	-0.04	0.011	-0.025	-0.079	-0.059	-0.058	-0.006	-0.01	-0.03	-0.039	-0.024	-0.029	-0.06	-0.13	-0.054	-0.032	-0.016	-0.026	-0.006	-0.1	-0.015	-0.035
2017-07-13	0.015	-0.038	0.017	0.08	0.033	0.06	0.001	0.027	0.018	0.011	0.019	-0.04	-0.144	-0.003	-0.109	0.038	0.062	-0.009	-0.034	0.036	0.018	0.015	0.074	-0.05	-0.025	0.064	0.008	0.011	0.047	0.009	-0.01	0.04	0.021
2017-07-14	-0.014	-0.007	-0.012	-0.165	-0.015	0.08	-0.029	-0.015	0.007	-0.021	-0.008	-0.01	0	0.007	-0.002	-0.01	-0.028	-0.001	0.018	-0.015	-0.013	-0.039	-0.03	-0.04	-0.055	-0.044	0	-0.008	-0.006	-0.007	-0.08	0.007	-0.029
2017-07-17	-0.014	0.008	-0.012	-0.035	0	0.02	0.029	-0.014	-0.018	-0.013	-0.015	-0.02	-0.001	-0.007	-0.017	-0.023	-0.057	0	0.023	-0.001	-0.019	-0.014	-0.045	0.01	-0.05	-0.062	-0.009	0.074	0.009	-0.008	0.02	-0.037	-0.01
2017-07-18	-0.021	0.027	-0.018	-0.07	-0.037	0.04	0.001	-0.02	-0.014	-0.024	-0.019	-0.02	0	-0.001	-0.003	-0.023	-0.043	-0.009	-0.025	0	-0.014	-0.045	-0.04	0.02	-0.015	-0.043	-0.025	-0.005	-0.042	-0.012	-0.07	-0.065	-0.046
2017-07-19	-0.01	-0.023	-0.025	-0.06	0.04	0	-0.075	-0.023	-0.02	-0.024	-0.022	-0.01	0.041	-0.006	-0.02	-0.018	-0.003	0.005	0.009	0.03	-0.022	0.037	-0.003	0.01	0.02	0.006	-0.014	0	-0.022	0	-0.07	-0.013	0.005
2017-07-20	-0.001	0.013	-0.007	0.045	-0.016	0.02	0.018	0.033	-0.006	-0.015	-0.004	0.05	0.058	0.004	-0.002	-0.009	-0.071	-0.001	-0.023	-0.01	-0.004	0.009	-0.045	-0.03	-0.1	-0.071	-0.04	-0.111	0.01	0.013	-0.02	0.013	-0.002
2017-07-21	-0.046	-0.034	-0.03	-0.085	0.003	-0.02	-0.022	-0.052	-0.033	-0.034	-0.032	-0.01	-0.006	-0.017	0.002	-0.011	-0.043	-0.004	-0.018	0.02	-0.03	-0.004	-0.084	0.03	-0.035	-0.028	-0.023	0.006	-0.031	-0.022	0.04	-0.032	-0.034
2017-07-24	-0.021	-0.024	-0.005	0.015	0.039	-0.02	0	-0.008	-0.001	-0.003	-0.002	0	0.012	-0.022	-0.005	-0.012	-0.025	-0.001	0.002	0.01	-0.005	-0.003	-0.034	0.1	0.03	0.018	-0.005	-0.003	0.003	0.009	0.04	0.018	0.021
2017-07-25	0.073	0.008	0.057	0.1	0.094	0.01	0.04	0.061	0.066	0.068	0.064	0.02	0.034	0.017	0.007	0.068	0.079	0.001	-0.017	0.04	0.054	0.038	0.082	0.02	0.015	0.071	0.035	0.004	0.044	0.038	0.05	0.066	0.073
2017-07-26	-0.001	0.03	-0.008	-0.06	-0.05	0	-0.057	-0.016	-0.012	-0.003	-0.011	0.02	-0.052	0.015	0.014	-0.012	-0.007	0.01	0.046	-0.05	-0.01	0.015	-0.011	-0.05	-0.025	-0.003	-0.012	0	-0.027	-0.005	-0.01	-0.024	-0.044
2017-07-27	-0.012	-0.035	-0.005	-0.1	0.028	-0.01	-0.017	-0.021	-0.024	-0.014	-0.024	-0.02	0	-0.006	0.018	-0.013	-0.028	-0.009	-0.036	0	-0.026	-0.021	-0.01	-0.08	-0.015	-0.04	-0.026	-0.012	0.001	0	0.01	-0.033	0.028
2017-07-28	0.021	0.002	0.005	0.04	0.032	0	0.016	0.025	0.019	0.01	0.013	0.01	0	0.022	-0.007	-0.003	0.03	0.003	0.021	0.01	0.011	0.032	-0.041	0.01	0.075	0.025	-0.007	0.013	0.066	0.026	0	0.014	-0.023
2017-07-31	-0.011	-0.004	0	-0.03	0.028	0	-0.015	-0.009	-0.002	-0.007	-0.012	0	0	0.003	-0.005	-0.003	-0.032	0.002	-0.009	0	0.004	0.021	-0.052	0.03	0.025	-0.036	0.008	-0.007	0.02	-0.006	-0.01	0.014	0.005
2017-08-01	-0.038	0.024	-0.057	0.01	-0.099	-0.02	0	-0.058	-0.054	-0.055	-0.044	0.03	-0.001	-0.025	-0.019	-0.057	-0.071	0.002	0.033	-0.022	-0.057	-0.006	-0.029	0.04	0	-0.049	-0.033	-0.042	-0.006	0	-0.04	-0.017	-0.041
2017-08-02	-0.022	-0.005	0.008	-0.145	-0.017	0.02	0.017	0.001	-0.002	0.002	-0.002	-0.01	0.001	0.02	-0.006	-0.01	-0.011	-0.004	-0.014	0.006	0	0.01	0.014	0	-0.005	0.005	0.006	-0.005	-0.032	-0.064	0.02	0.023	0.011
2017-08-03	-0.031	-0.035	-0.029	-0.02	-0.047	0.01	0.001	-0.018	-0.026	-0.027	-0.029	-0.02	-0.029	-0.031	-0.011	-0.037	-0.027	-0.003	0.005	-0.024	-0.028	-0.02	-0.004	-0.06	0.035	-0.004	-0.038	-0.001	-0.02	-0.03	0.04	-0.086	-0.034
2017-08-04	0.031	-0.049	0.026	0	0.028	0.02	0	0.025	0.019	0.036	0.023	-0.01	0.028	0.009	-0.018	0.016	0.034	-0.006	0	0.04	0.021	0.005	0.026	-0.1	0.005	0.03	0.038	0.012	0.016	-0.024	0.03	0.026	0.041
2017-08-07	-0.012	0.029	-0.018	0.055	0	0.02	0.04	-0.009	-0.014	-0.02	-0.019	0.01	0	0.019	-0.012	0.002	-0.033	0.002	0.031	0	-0.016	0.01	-0.024	0.03	-0.08	-0.028	-0.048	0.084	-0.037	-0.005	0	-0.035	-0.012
2017-08-08	-0.008	-0.023	0.018	0.05	0.013	0.03	-0.051	0.018	0.017	0.023	0.013	-0.03	0	0	0.004	0.01	0.016	0.004	0.038	0.01	0.012	-0.002	0	0.04	-0.005	-0.009	-0.012	-0.097	-0.004	0.012	0.01	0.016	0.025
2017-08-09	-0.036	0.015	-0.046	0.075	-0.027	0.01	0.052	-0.051	-0.05	-0.043	-0.049	0	0	0.008	-0.043	-0.042	0.005	-0.011	0.021	0.01	-0.041	-0.003	-0.015	0.01	0	-0.016	-0.003	-0.014	-0.054	-0.063	0.09	-0.048	-0.041
2017-08-10	-0.017	0.012	-0.003	0.08	-0.055	-0.01	0	-0.02	-0.006	-0.003	-0.012	0.02	0.007	0.029	0.022	0.002	0.018	-0.001	-0.011	-0.05	-0.015	0.079	0.015	-0.01	0.03	0.026	-0.008	0.007	0.014	-0.025	0.03	-0.026	-0.03
2017-08-11	-0.01	-0.068	-0.031	0.05	0	-0.01	0	-0.017	-0.03	-0.033	-0.028	0.02	0	0.008	0.029	-0.012	0.01	0	-0.025	0	-0.027	-0.002	0.006	-0.01	0.05	-0.001	-0.002	-0.006	-0.018	-0.03	0.04	-0.02	-0.024
2017-08-14	0.02	0.031	0.028	-0.11	0.025	0	-0.058	0.016	0.028	0.022	0.025	0	0.051	0.018	0.008	0.03	-0.021	-0.005	-0.003	-0.018	0.023	-0.041	-0.047	-0.03	-0.045	-0.018	0.024	-0.022	0.035	0.021	-0.01	0.008	0.031
2017-08-15	0	0.038	0.016	-0.03	0.03	0	0.001	0.013	0.021	0.023	0.018	-0.01	0.001	0	-0.007	0.014	0	-0.006	0	0.042	0.025	0	0.032	0.06	-0.02	0.038	-0.009	-0.009	0.065	0.059	0.03	0.014	0.048
2017-08-16	0.03	0.009	0.011	0.08	-0.036	-0.01	0	0.006	0.009	0.013	0.01	0	0.141	0.013	0.012	0.018	0.027	-0.007	0.034	-0.024	0.013	-0.006	-0.016	-0.01	-0.04	-0.014	0.001	-0.002	-0.006	0.02	-0.04	0.02	-0.041
2017-08-17	-0.015	-0.022	-0.009	0.11	-0.023	0	-0.005	-0.013	-0.012	-0.016	-0.009	-0.01	-0.065	0	0	-0.023	-0.022	0.004	-0.014	0.01	-0.015	-0.032	-0.073	0	-0.04	-0.024	-0.017	-0.024	-0.024	-0.021	-0.04	-0.011	-0.028
2017-08-18	-0.013	-0.023	-0.014	-0.095	0.022	-0.01	0.005	-0.021	-0.011	-0.015	-0.015	-0.01	0.03	-0.024	-0.012	-0.018	0.01	-0.006	-0.008	-0.011	-0.01	-0.046	0.017	0.01	0.03	0.008	0.012	0	-0.026	-0.024	-0.01	-0.004	-0.003
2017-08-21	-0.008	0.016	-0.01	0.09	0.011	-0.03	0.001	-0.009	-0.012	-0.005	-0.007	-0.03	-0.006	0.001	-0.011	-0.003	0.005	-0.004	-0.011	-0.049	-0.008	-0.017	-0.014	0.01	-0.01	-0.009	-0.011	-0.016	-0.022	-0.017	-0.12	-0.018	-0.014
2017-08-22	0.012	0.009	-0.003	-0.065	0.039	0.01	0	0.003	-0.003	-0.003	-0.006	-0.01	-0.001	0.025	-0.014	0	0.066	0.005	0.003	0.01	-0.007	0.033	0.011	0	0.01	0.021	-0.026	-0.011	0.019	0	-0.02	0.016	0.035
2017-08-23	-0.024	0.035	-0.019	0	-0.039	0.02	0.044	-0.029	-0.023	-0.014	-0.025	-0.01	0.066	0	-0.014	-0.011	0.018	-0.004	-0.002	0	-0.018	-0.017	0.053	-0.01	0.05	0.001	0.011	0.003	0.007	-0.006	0.06	-0.028	-0.044
2017-08-24	0	-0.044	0.008	-0.06	0.007	0.03	0.006	0.01	0.004	0.005	0.003	-0.08	0.035	0.003	0.008	0.004	-0.012	-0.011	-0.015	0.04	-0.003	-0.002	0.041	0	0	0.026	-0.002	-0.012	-0.036	0.003	-0.01	-0.004	0.023
2017-08-25	0.025	0.016	0.009	0.06	-0.014	0.02	-0.049	0.012	0.008	0.004	0.005	-0.03	-0.047	0	-0.038	0.008	0	-0.01	-0.034	-0.01	0.007	-0.014	0.032	0	-0.015	0.01	0.009	-0.015	0.014	0.012	-0.05	-0.003	-0.023
2017-08-28	-0.008	0.011	-0.006	-0.02	-0.007	0.01	0	-0.017	-0.012	-0.002	-0.011	-0.02	-0.018	0.03	-0.064	0.001	-0.023	-0.005	0	0.006	-0.005	-0.017	-0.032	0.01	0.01	-0.007	-0.009	0.006	-0.019	-0.002	-0.05	0	-0.012
2017-08-29	-0.021	-0.046	-0.038	-0.035	-0.032	-0.03	0.021	-0.018	-0.035	-0.035	-0.038	-0.01	0.138	-0.035	0.009	-0.052	-0.011	-0.005	0.009	-0.004	-0.033	-0.013	-0.016	0.05	0	-0.027	0	-0.021	-0.017	-0.011	0.04	-0.054	-0.023
2017-08-30	0.017	0.045	0.02	-0.01	0.001	0.01	-0.021	0.02	0.007	0.018	0.029	0.06	-0.073	0.003	-0.048	0.02	0.015	0.002	-0.018	-0.01	0.02	0.042	0.03	-0.05	0.015	0.016	-0.002	0.008	0.023	0.006	0	0.032	0.009
2017-08-31	-0.02	0.06	-0.021	-0.13	0.013	-0.01	0.033	-0.005	0.003	-0.011	0	-0.01	-0.017	-0.011	-0.04	-0.014	-0.041	-0.001	0.017	0.006	0	-0.021	-0.047	-0.06	-0.025	-0.022	-0.037	0.005	-0.014	0.003	0.02	0.005	-0.023
2017-09-01	0.044	-0.055	0.021	0.055	0.067	-0.03	-0.034	0.03	0.014	0.022	0.016	0	0	-0.042	0	0.011	0.03	-0.006	0.009	0.018	0.018	0.017	0.009	-0.06	-0.065	0.036	0	-0.003	0.045	0.023	0	0.022	0.035
2017-09-04	-0.037	-0.019	-0.005	-0.025	0	0.01	0.002	-0.015	-0.014	-0.006	-0.011	0.02	0.121	0.013	-0.02	-0.011	-0.03	0	0.038	0.014	-0.013	-0.026	0.008	0.01	0.01	-0.041	0.039	-0.01	0.009	-0.007	0	0	0
2017-09-05	-0.026	0.015	-0.033	-0.085	-0.056	-0.02	0.012	-0.031	-0.033	-0.032	-0.035	-0.02	0.006	0.001	0.001	-0.038	-0.048	-0.003	0	0.01	-0.025	-0.051	-0.014	-0.11	-0.06	-0.027	-0.009	-0.01	0.194	-0.018	0.02	-0.045	-0.087
2017-09-06	0.003	-0.071	0.015	-0.09	0.085	-0.03	-0.005	0.005	0.005	0.009	0.007	-0.02	0.041	0.01	-0.097	0.024	0.029	0.014	-0.028	0	0.002	-0.031	0.036	-0.05	-0.02	0.146	-0.038	0.003	-0.025	-0.004	0.1	-0.008	0.036
2017-09-07	-0.038	0.05	-0.045	0	-0.008	0.02	0.005	-0.043	-0.044	-0.049	-0.04	-0.01	-0.041	0.008	0.001	-0.04	-0.118	0.004	-0.006	-0.114	-0.035	-0.049	-0.138	-0.01	-0.025	-0.083	0.013	-0.026	-0.042	0	-0.08	-0.035	-0.045
2017-09-08	0.017	-0.077	0.016	-0.07	0.046	-0.03	0.001	0.007	0.012	0.016	0.016	-0.03	-0.001	0.028	-0.098	-0.003	0.057	-0.02	-0.034	-0.016	0.01	0.013	0.071	0.01	0.01	0.063	0.01	0.104	-0.028	-0.028	-0.03	0.036	0
2017-09-11	0.014	0.047	0.013	0.07	0.044	0.03	0.034	0.017	0.015	0.006	0.017	-0.03	-0.026	0.019	-0.089	0.03	0.062	0.006	0.01	0.01	0.008	0.008	0.012	-0.01	0.025	0.025	0.012	-0.097	0.008	0.027	-0.03	0.038	0.064
2017-09-12	0.045	0.023	0.058	0.06	0.016	0.03	0.027	0.047	0.064	0.066	0.068	0.03	0.003	-0.005	0.046	0.072	0.057	0.022	0.001	0	0.063	0.042	0.04	0.05	0.01	0.031	0.104	0.114	0.057	0.02	0.05	0.091	0.046
2017-09-13	0.016	0.033	-0.008	0.05	0.025	-0.02	0.026	0.002	0.01	-0.004	0.006	0.01	0.048	0.029	0.023	-0.011	0.023	0	-0.01	0.02	0.006	0.007	-0.022	-0.01	-0.015	-0.012	-0.055	-0.047	0.01	0.034	0	0.01	0.024
2017-09-14	-0.012	0.065	0.004	-0.1	-0.01	0.01	0.01	-0.004	0.011	0.008	0.006	-0.04	-0.048	0.004	0.061	-0.016	0.023	0.017	0.003	0.03	0.005	0.01	-0.011	0.01	-0.02	0.025	0.015	0.114	0.025	0.005	0.07	0.088	0.004
2017-09-15	0.034	0.01	0.016	0	0.033	0	-0.009	0.035	0.016	0.016	0.024	-0.03	-0.022	0.008	0.03	0.016	0.019	0	0.004	-0.02	0.031	0.005	-0.012	-0.03	-0.015	0.005	0	-0.095	0.025	0.037	-0.02	0.076	0.003
2017-09-18	0.006	0.056	0.019	-0.03	-0.01	0	0.088	0.009	0.018	0.014	0.024	-0.01	0	0.012	-0.055	0.006	-0.009	0	0.016	0.02	0.016	0.031	-0.365	0.04	-0.01	-0.022	0.044	0.008	0.02	0.018	0.06	-0.006	0.028
2017-09-19	-0.007	0.017	-0.011	-0.055	0.013	0	0	-0.026	-0.012	-0.007	-0.011	-0.03	0.354	-0.019	-0.017	-0.005	-0.019	-0.009	0.028	0.016	-0.006	0.083	0.01	-0.01	0.04	-0.025	-0.002	-0.011	-0.02	0	0.06	0.029	0.013
2017-09-20	-0.013	0.02	0.004	-0.035	0.011	0.01	0	-0.012	-0.006	0.003	-0.01	-0.08	0.001	-0.014	-0.017	0.005	0.016	-0.001	-0.008	0.054	-0.012	-0.03	-0.049	-0.02	-0.03	0.014	-0.045	-0.011	-0.01	-0.023	0.02	0.01	0.033
2017-09-21	0.021	-0.007	0.011	-0.07	0.016	-0.02	0.107	0.021	0.199	0.007	0.013	-0.05	0.063	0.097	0	0.016	0.028	-0.001	-0.004	-0.11	0.014	0.057	0.031	0.04	0.07	0.037	-0.006	0.007	0.025	0.006	0.07	0.025	0.002
2017-09-22	-0.007	-0.025	-0.005	0.03	-0.009	-0.01	0.001	0.009	-0.005	0.001	-0.002	-0.13	-0.025	-0.011	-0.003	-0.003	0.006	-0.005	-0.012	-0.017	-0.01	-0.036	-0.003	-0.02	-0.02	0.011	0	-0.017	0.01	0.008	0.06	-0.012	-0.016
2017-09-25	-0.03	-0.013	-0.037	0.15	-0.017	-0.02	-0.076	-0.043	-0.041	-0.038	-0.05	-0.04	-0.015	-0.045	-0.18	-0.034	-0.004	0	0.001	-0.013	-0.045	-0.05	0.005	0.03	0	-0.004	-0.002	-0.019	-0.03	-0.027	0.04	-0.02	-0.042
2017-09-26	-0.001	-0.019	0.005	-0.085	0.018	0.01	0.077	0.011	0.013	0.008	0.009	-0.03	-0.048	0.051	0.054	0.021	0.015	0.007	0.041	0.01	0.012	0.021	-0.022	0.03	0.085	-0.017	-0.019	-0.008	0.025	0.017	-0.06	-0.003	0.009
2017-09-27	0.055	0.016	0.049	0.125	0.021	0.03	0.046	0.032	0.055	0.056	0.057	0.04	-0.191	-0.003	0.063	0.031	0.037	0.02	0.049	0.05	0.045	0.049	0.052	0.04	0.105	0.034	0.05	0.013	0.058	0.028	0.09	0.051	0.08
2017-09-28	0.012	0.072	0.014	-0.065	-0.004	0.03	0	0.019	0.005	0.009	0.012	0.08	-0.043	-0.025	0.194	-0.001	-0.03	0.022	0.033	0.06	0.019	0.007	-0.055	-0.07	-0.01	-0.012	0.01	0.013	0.007	0.016	-0.08	-0.008	-0.002
2017-09-29	-0.028	-0.027	-0.033	-0.04	-0.032	0.05	-0.022	-0.016	-0.023	-0.022	-0.018	0	-0.012	0.022	-0.084	-0.013	-0.008	-0.009	-0.017	-0.03	-0.021	0.01	-0.02	-0.03	-0.075	-0.014	-0.014	-0.011	-0.02	-0.009	-0.01	-0.009	0.019
2017-10-02	-0.022	0.03	-0.013	-0.01	0.03	0.01	0.121	-0.016	-0.017	-0.009	-0.009	0.03	0	0	-0.025	-0.021	0.024	0.015	0	-0.006	-0.006	-0.01	0.028	0.04	0.055	0.071	0.01	-0.006	0	-0.003	0.01	-0.038	0.011
2017-10-03	0.021	-0.012	0.016	0.06	-0.015	0.04	0.037	0.015	0.02	0.014	0.012	-0.01	-0.044	-0.015	0.061	-0.005	0.022	0	0	0.036	0.014	0.011	-0.001	0.01	0.05	0.031	-0.002	0.003	0.02	0.015	0.03	0.025	-0.005
2017-10-04	-0.004	-0.04	0.004	-0.035	0.007	-0.01	-0.027	-0.001	-0.01	0.002	-0.011	0.02	0	0.055	-0.026	-0.012	0.035	-0.024	0	0.032	-0.01	0.013	0.003	-0.03	-0.06	0.047	-0.004	-0.004	-0.017	-0.019	0.01	0.026	0
2017-10-05	0.004	-0.031	-0.016	0.16	-0.017	0.02	0.004	0.016	0.011	-0.022	0	0.02	-0.209	0.026	-0.016	-0.007	-0.052	-0.007	0	0.108	0.001	0.022	-0.023	-0.02	0.045	-0.089	0.008	-0.011	-0.015	-0.002	0.01	0.012	0.018
2017-10-06	0.026	0.035	0.012	-0.18	0.024	0	0	0.014	0.019	0.001	0.008	0.04	0	0.028	0.011	-0.001	-0.001	0.006	0	0.189	0.002	0.088	0.038	0.03	0.055	0.001	-0.015	-0.013	0.027	0.001	0.07	-0.027	0.018
2017-10-09	-0.024	0.01	-0.015	0.07	0	0	-0.002	-0.018	-0.036	0.142	-0.018	0.04	-0.012	0.023	0.053	-0.022	-0.033	0	0	-0.169	-0.012	0.006	-0.029	0.02	0.08	0.003	-0.003	0.011	-0.02	-0.024	0.41	-0.005	0
2017-10-10	-0.009	0.009	0.004	-0.06	-0.003	0.06	0.003	-0.013	-0.004	-0.004	0.003	-0.01	-0.006	-0.039	0.018	0.004	0.014	0.003	0.043	0.11	-0.003	-0.04	-0.008	-0.03	-0.125	0.02	0.027	-0.029	-0.005	0.003	-0.15	0.006	-0.023
2017-10-11	0.023	-0.005	0.014	0.08	-0.013	-0.01	0.022	0.02	0.014	0.017	0.02	-0.09	-0.007	-0.001	0.004	0.008	-0.027	0.006	0	-0.05	0.017	-0.047	-0.058	-0.05	0.045	-0.035	0.017	0.007	0.023	0.015	-0.05	0.017	0
2017-10-12	-0.005	-0.019	-0.015	0	-0.03	0.05	0.007	-0.016	-0.016	-0.021	-0.018	-0.03	0.001	0.013	0.009	-0.025	-0.039	0.003	-0.029	0	-0.021	-0.05	-0.01	-0.02	-0.03	-0.018	0.011	-0.015	-0.028	-0.002	-0.05	-0.001	-0.022
2017-10-13	-0.047	-0.015	-0.049	-0.01	-0.042	-0.01	-0.006	-0.029	-0.036	-0.053	-0.046	-0.05	0	-0.019	-0.028	-0.041	-0.057	-0.001	0.002	0.17	-0.049	-0.058	-0.005	-0.03	-0.055	-0.055	-0.022	-0.008	-0.04	-0.022	-0.03	-0.01	-0.043
2017-10-16	-0.038	-0.044	-0.027	0.02	-0.009	0	0.001	-0.043	-0.038	-0.021	-0.027	-0.01	0.03	0	-0.013	-0.029	-0.026	-0.002	0.004	0.09	-0.026	-0.034	0.018	0.03	0.02	-0.015	-0.09	-0.025	-0.02	-0.017	0.05	-0.034	0.029
2017-10-17	-0.012	0.015	-0.016	-0.11	-0.014	0	0.043	-0.004	-0.01	-0.012	-0.012	-0.03	0.078	0.029	0.045	-0.005	-0.034	0.006	0.006	-0.13	-0.011	0.015	0.001	0.03	0.1	-0.025	0.036	-0.022	0	-0.015	0.04	-0.06	-0.011
2017-10-18	0.033	-0.038	0.035	-0.02	0.017	-0.01	0.049	0.028	0.031	0.026	0.034	-0.01	-0.012	-0.003	0.059	0.027	0.041	-0.001	-0.009	-0.09	0.03	0.018	0.022	-0.03	0.03	0.074	-0.018	0	0.005	0.013	0.07	0.039	0.041
2017-10-19	-0.009	0.04	0.001	-0.08	-0.02	-0.02	-0.027	-0.003	0.002	0.004	-0.002	0	-0.05	0	-0.003	0.001	-0.014	-0.003	0.037	-0.017	0.004	-0.01	-0.045	0.01	0.025	0.013	-0.005	-0.007	-0.035	-0.002	-0.01	-0.033	-0.018
2017-10-20	0.061	0.009	0.049	0.005	0.017	-0.05	0.124	0.056	0.055	0.053	0.058	0.01	0.002	0	-0.017	0.044	0.017	0.008	0.042	0.087	0.057	0.086	-0.001	0.02	0.04	0.026	0.041	0.027	0.045	0.04	0.05	0.048	0.06
2017-10-23	-0.02	0.025	-0.026	0.075	-0.007	-0.03	0.125	-0.022	-0.014	-0.02	-0.016	0	0.072	0.039	0.079	-0.021	-0.04	-0.002	-0.01	0.02	-0.021	-0.006	-0.009	-0.01	0.005	-0.036	0.027	-0.006	-0.007	0	0.17	-0.018	-0.006
2017-10-24	0.029	-0.031	0.032	-0.01	0.042	0	0	0.045	0.04	0.035	0.036	-0.02	0	-0.017	0.024	0.041	0.047	-0.001	-0.005	0.09	0.039	0.007	0.01	0.02	0.02	0.027	0	-0.011	0.023	0.017	0.04	0.043	0.031
2017-10-25	0.011	-0.004	0.008	-0.065	-0.017	0.07	0.018	-0.003	0.007	0.003	0.009	-0.04	-0.06	0.032	0.063	0.003	-0.017	0	0.047	-0.01	0.005	0.046	-0.013	0	0.27	-0.013	-0.002	0.004	0.023	0.01	0.03	0.052	0.038
2017-10-26	0	0.006	-0.043	0.17	-0.015	-0.04	-0.056	-0.038	-0.033	-0.04	-0.047	-0.01	-0.042	-0.016	0.064	-0.057	-0.072	-0.001	0.04	0.03	-0.047	0.007	-0.046	0.01	0.125	-0.088	-0.014	-0.001	-0.044	-0.02	0.2	-0.023	0.01
2017-10-27	-0.071	0.01	-0.05	-0.065	-0.045	0	0.039	-0.052	-0.042	-0.049	-0.049	0	0.018	0.009	-0.041	-0.033	-0.023	0.002	-0.004	-0.01	-0.051	-0.008	-0.067	0.03	-0.12	0.029	-0.033	0.061	-0.026	-0.025	0.02	-0.035	-0.026
2017-10-30	-0.035	-0.049	-0.021	0.14	-0.03	0	-0.07	-0.024	-0.03	-0.028	-0.02	0	0.001	0.075	0.002	-0.019	-0.094	-0.002	-0.018	0.01	-0.022	0.012	-0.101	-0.02	-0.05	-0.081	-0.019	-0.035	-0.031	-0.004	-0.06	-0.014	-0.058
2017-10-31	0.005	-0.058	-0.011	0.02	-0.006	0	-0.017	0.006	-0.01	-0.009	-0.003	0.04	0	-0.02	-0.014	-0.006	-0.023	-0.004	0.047	-0.03	0.003	0.001	-0.017	0.04	0.02	-0.043	-0.005	-0.015	-0.01	-0.02	-0.04	-0.004	0.006
2017-11-01	0	0.031	0.007	0.05	0.022	0	-0.026	0.004	0.005	0.004	0.007	0	-0.006	0.03	-0.038	0.009	-0.029	-0.002	-0.021	0.01	0.007	0	0.032	-0.02	-0.085	0.018	0	0.001	0.012	0.004	0.02	0.012	0
2017-11-02	0	-0.059	-0.001	0	-0.016	-0.02	0.089	-0.014	0.005	-0.001	0.002	-0.02	-0.048	-0.032	-0.009	0	0.006	-0.007	-0.018	0	0.002	0.035	0.003	0.01	0.02	0.011	-0.018	-0.012	-0.009	-0.011	0.04	-0.081	-0.027
2017-11-03	-0.018	-0.069	-0.009	0.235	-0.002	0	-0.075	-0.005	-0.012	-0.006	-0.006	-0.07	0.006	-0.002	-0.089	0.002	-0.018	0	-0.004	-0.01	-0.007	-0.012	-0.045	0.02	0.24	-0.018	-0.008	-0.008	-0.007	-0.008	0.35	0.004	-0.006
2017-11-06	-0.031	-0.007	-0.023	-0.135	-0.029	0	0.015	-0.029	-0.025	-0.029	-0.029	-0.03	0	0.036	-0.005	-0.025	-0.003	-0.027	0.024	-0.06	-0.026	-0.019	-0.03	0	0	-0.007	-0.009	-0.039	-0.017	-0.018	-0.09	-0.009	-0.023
2017-11-07	-0.016	0.02	-0.034	0.05	-0.034	-0.02	0	-0.01	-0.004	-0.037	-0.009	-0.01	0	0.034	0.007	-0.029	-0.084	0.001	-0.008	0.04	-0.015	-0.04	-0.099	-0.01	-0.09	-0.054	-0.005	-0.024	0.006	-0.011	0.05	-0.025	-0.013
2017-11-08	-0.011	-0.02	0.013	-0.06	0.025	0.03	-0.007	-0.006	-0.02	0.003	-0.001	-0.03	0	0.011	-0.014	0.002	0.035	-0.006	0.002	0.01	-0.002	-0.012	0.067	0.03	0.08	0.065	-0.027	0	-0.004	-0.015	0.1	-0.007	0.018
2017-11-09	0.069	0.033	0.062	0.04	0.019	-0.03	0.009	0.067	0.05	0.066	0.055	-0.06	-0.03	-0.008	0.003	0.071	0.08	0.006	-0.006	-0.008	0.058	0.021	0.057	0	0.025	0.062	0.049	0.019	0.041	0.053	-0.08	0.039	0.006
2017-11-10	0.018	0.011	0.028	0.14	0.033	0.03	0.114	0.014	0.024	0.027	0.03	0	-0.047	0.025	-0.016	0.04	0.032	0.01	0.024	0.038	0.028	-0.043	0.013	0	0.06	0.024	0.028	0.034	0.01	0.005	0.02	0.076	0.069
2017-11-13	-0.009	0.011	-0.015	0.065	0	-0.01	0.063	0.01	0.011	-0.004	0.006	0.01	0.004	0.016	0.03	0.001	-0.016	0.008	0.021	-0.01	0.001	0.055	-0.077	0.06	0.125	-0.024	0.021	0.01	-0.003	-0.011	0.07	-0.013	0
2017-11-14	-0.016	0.029	-0.025	0.22	-0.019	-0.02	-0.032	-0.026	-0.013	-0.027	-0.021	-0.01	-0.069	0.078	0.015	-0.022	-0.007	0.003	0.028	0.06	-0.024	0.022	-0.017	0.04	-0.015	-0.003	-0.043	-0.034	-0.031	-0.008	0.02	-0.007	-0.019
2017-11-15	-0.021	-0.064	-0.018	0	-0.036	0.01	-0.003	-0.012	-0.034	-0.02	-0.018	-0.05	0.057	-0.034	-0.037	-0.028	-0.002	-0.008	-0.039	0.04	-0.014	-0.017	0.017	-0.04	-0.055	0.008	-0.044	0	-0.051	-0.008	0.02	-0.035	-0.046
2017-11-16	-0.001	-0.005	-0.002	-0.205	0.059	0.03	-0.012	0.008	0.008	-0.008	-0.004	0.04	0.024	0.046	0.019	-0.011	0.017	0.001	-0.011	-0.06	-0.003	-0.039	-0.011	-0.04	-0.05	0	-0.001	-0.001	0	-0.011	0	0.023	0.026
2017-11-17	-0.012	-0.01	-0.005	-0.125	-0.037	0.04	0	-0.015	-0.004	-0.017	-0.011	0.01	0	-0.013	0.005	-0.011	-0.005	-0.008	0.01	-0.02	-0.013	0.012	0.007	0	-0.02	0.019	0	-0.001	-0.006	-0.015	0.2	-0.013	-0.007
2017-11-20	-0.004	-0.029	-0.005	0	0.018	0	0.013	-0.009	-0.011	-0.01	-0.004	0	0.001	-0.16	-0.059	0.002	-0.022	0.003	-0.023	0	-0.006	0.034	-0.031	0.03	0.08	-0.042	0.004	0	-0.009	-0.005	0.29	-0.003	0.016
2017-11-21	-0.013	0	-0.021	-0.055	-0.036	0.04	0.07	-0.016	-0.016	-0.035	-0.012	-0.04	0.047	0.007	-0.004	-0.015	-0.036	-0.008	-0.005	-0.05	-0.017	-0.02	-0.051	0	0.025	-0.041	-0.013	0	-0.012	-0.007	0.26	-0.017	-0.009
2017-11-22	0.015	-0.02	0.005	-0.01	-0.015	0.03	-0.031	0.006	0.019	0.007	0.005	-0.08	0.047	0.063	-0.019	0.005	-0.01	-0.007	-0.001	-0.04	0.008	-0.032	-0.002	-0.04	-0.045	-0.02	0.004	0	0.01	0.002	-0.13	0.001	-0.039
2017-11-23	0.005	-0.014	0.007	-0.02	-0.011	0.02	-0.024	-0.013	-0.005	0.005	-0.006	-0.11	-0.053	0.026	-0.023	0.013	0.01	0	-0.021	0.04	0.004	-0.063	0.009	-0.02	-0.055	0.009	-0.006	0	-0.039	-0.006	-0.27	-0.027	0
2017-11-24	0.009	-0.005	0.02	0.09	-0.004	0	0	0.009	0.019	0.027	0.023	0	-0.018	0.017	-0.019	0.02	0.05	0.006	0.017	0.02	0.026	0.014	0.035	0.02	-0.01	0.035	0.01	0	0.029	0.017	-0.03	0.001	0.018
2017-11-27	-0.015	0.013	-0.024	-0.01	-0.029	0	0.001	-0.021	-0.01	-0.024	-0.026	0.01	-0.019	0.054	0.014	-0.019	-0.039	0.006	-0.006	-0.04	-0.026	0.005	-0.04	-0.01	-0.095	-0.023	-0.024	0	-0.005	-0.011	-0.26	0.003	-0.012
2017-11-28	-0.009	-0.024	-0.003	-0.03	-0.019	0	0	-0.013	0	-0.003	-0.002	0.02	0.012	-0.026	0.031	-0.007	-0.008	0.002	-0.053	0.02	-0.002	-0.027	0.007	-0.02	-0.06	-0.011	0.021	-0.001	-0.009	0	0.11	0	0.009
2017-11-29	0.042	-0.015	0.039	0.17	0.039	0.01	0.001	0.059	0.042	0.036	0.043	0.05	0	-0.005	-0.071	0.034	0.014	-0.007	0.004	0.03	0.038	0.025	0.006	0.02	0.11	0.023	0.008	-0.072	0.044	0.033	0.08	0.087	0.039
2017-11-30	-0.017	0.025	-0.03	0.08	0.005	0.01	-0.182	-0.026	-0.029	-0.026	-0.009	0.01	0.001	0.033	-0.015	-0.029	-0.051	0.005	-0.007	0.01	-0.021	0.003	-0.047	-0.04	0.03	-0.041	-0.033	-0.003	-0.008	-0.006	-0.27	-0.01	0.039
2017-12-01	-0.029	0.031	-0.093	-0.04	0.023	0	-0.032	-0.032	-0.034	-0.076	-0.012	-0.07	-0.018	0	0	-0.058	-0.038	-0.002	0.016	-0.02	-0.073	-0.006	-0.01	0	0.005	-0.044	-0.033	-0.034	-0.015	-0.034	-0.22	-0.107	-0.052
2017-12-04	-0.008	0.014	0.041	-0.09	0.016	0.02	-0.053	-0.002	-0.003	0.04	-0.027	0.02	0.006	0.025	-0.001	0.028	0.024	0.006	-0.004	0.02	0.037	-0.012	0.026	0.03	-0.09	0.01	0.015	-0.033	-0.028	-0.002	-0.03	0.063	0.016
2017-12-05	-0.021	0.04	-0.011	0.01	-0.031	-0.01	0.053	-0.001	-0.013	-0.015	-0.013	0	-0.03	-0.024	0.016	-0.059	-0.02	0.004	0.015	0.02	-0.021	-0.049	-0.014	-0.04	-0.06	0.004	-0.029	-0.033	-0.004	-0.014	-0.04	-0.029	-0.023
2017-12-06	-0.033	-0.085	-0.015	-0.13	-0.036	0	-0.124	-0.027	0	-0.017	-0.022	0.01	-0.018	-0.028	-0.02	-0.005	0.012	0.012	-0.038	0.01	-0.026	-0.031	-0.018	0.01	0	0.016	0.023	0	-0.018	-0.006	-0.04	-0.028	-0.026
2017-12-07	0.002	0.01	-0.008	0.11	-0.002	0.05	0.001	0.001	-0.033	-0.005	-0.006	-0.01	0	0.023	0.032	-0.005	-0.045	-0.002	0.02	0	0	0.003	-0.048	0.01	0.07	-0.027	-0.045	-0.001	0.007	-0.004	0.02	0.023	0.046
2017-12-08	0	0.014	0.013	-0.05	0.006	0	0	0.013	0.011	0.017	0.014	0.01	0	0.035	0.014	0.015	-0.031	-0.003	0.001	-0.01	0.007	0.002	-0.024	-0.02	0.03	-0.011	0.007	-0.043	-0.003	0.006	-0.01	0.026	0.007
2017-12-11	0.011	0.027	-0.01	0.08	0.001	0.01	0	0.011	-0.009	-0.002	-0.02	0.01	0.059	0.083	-0.006	0.001	0.01	0.002	-0.002	0.03	-0.006	-0.037	-0.006	0	-0.05	0.015	-0.009	0	-0.025	-0.015	-0.01	-0.075	0.002
2017-12-12	0.024	-0.03	0.02	0.06	0.004	-0.01	0.001	0.021	0.02	0.021	0.026	0.03	0.007	0.019	-0.028	0.017	0.051	-0.007	-0.027	0	0.024	0.03	0.045	0.02	0.05	0.052	0.006	0	0.048	0.029	0.07	0.02	0.018
2017-12-13	0.017	0.005	0.017	-0.075	-0.023	0.02	0	-0.01	0.006	0.017	0.003	0.03	0.078	-0.018	0.008	0.017	0.076	0.004	-0.004	0.05	0.008	-0.003	0.037	0	-0.06	0.02	-0.006	-0.001	0.007	-0.008	0.11	-0.008	-0.054
2017-12-14	0.003	0.028	-0.012	0.085	0.012	0	0.001	0.005	0.021	-0.008	-0.003	0	0.006	-0.043	-0.02	-0.014	0.011	0.001	-0.002	0.02	0.011	-0.009	-0.045	0	0.03	-0.035	-0.004	0.102	0.027	-0.024	0.12	-0.041	-0.003
2017-12-15	-0.028	-0.037	-0.016	0.055	-0.019	-0.04	0.001	-0.032	-0.03	-0.023	-0.012	-0.03	-0.001	0.004	-0.022	-0.01	0.021	-0.005	-0.017	0.08	-0.016	0.003	0.001	-0.03	-0.17	0.013	-0.014	0.003	0.003	0.007	0.11	-0.023	0.009
2017-12-18	0.026	0.011	-0.008	0.115	0.023	-0.05	0	0.005	0.001	-0.001	0.004	-0.06	0.047	0.047	0.004	-0.005	-0.012	-0.006	-0.001	-0.02	-0.003	0.009	-0.049	-0.01	-0.22	-0.022	0.026	-0.012	-0.002	-0.003	-0.23	-0.004	0.037
2017-12-19	0.039	0.04	0.078	0.05	0.075	0.02	0.03	0.063	0.059	0.073	0.067	-0.06	-0.04	-0.003	-0.005	0.075	0.09	0.001	0.019	0.1	0.064	0.075	0.014	0.01	-0.19	0.029	0.05	0.018	0.034	0.016	-0.03	0.059	0.071
2017-12-20	0.072	0.066	0.032	-0.085	0.057	-0.03	-0.029	0.027	0.054	0.036	0.032	0	-0.049	0.041	-0.025	0.018	0.05	0.014	0.016	0.04	0.037	0.038	-0.002	-0.03	-0.05	0.015	0.025	0.035	0.015	0.092	-0.04	0.046	0.034
2017-12-21	0.005	0.023	-0.002	-0.105	0.039	-0.03	0.002	0	0.013	0.001	0.012	0.03	-0.012	-0.005	-0.053	0.011	-0.034	0.005	0.018	0.08	0.014	-0.009	-0.018	0	0.08	-0.013	0.014	0.034	-0.012	-0.006	-0.03	0.011	-0.014
2017-12-22	-0.02	0.045	0.004	0.01	-0.004	-0.02	0	0.002	-0.01	0.002	-0.001	0	0.006	0.057	-0.038	0.024	0.001	-0.008	0.011	0.1	-0.002	-0.02	0.07	0.01	0.02	-0.004	0.007	0.027	0.002	0.003	-0.05	-0.021	0.005
2017-12-25	0	0	0	0	0	0	0	0	0	0	0	0	0	0	0	0	0	-0.011	0	0	0	0	0	0	0	0	0	0	0	0	-0.1	0	0
2017-12-26	0	0	0	-0.1	0	0	0	0	0	0	0	0	0	0.004	0	0	0	0.004	-0.005	0.03	0	0	0	0.02	0	0	0	0	0	0	0	0	-0.021
2017-12-27	-0.031	0.001	-0.026	0.08	-0.048	-0.03	0.084	-0.04	-0.022	-0.028	-0.036	-0.01	0	-0.056	-0.022	-0.036	0.002	0.009	0.003	0	-0.039	-0.042	-0.01	0	0	-0.001	-0.05	-0.026	-0.042	-0.011	-0.01	-0.07	-0.055
2017-12-28	0.02	-0.04	0.047	-0.1	0.053	0.02	0.064	0.025	0.017	0.052	0.039	-0.01	0.072	0.177	-0.01	0.05	0.039	-0.001	-0.024	-0.09	0.045	0.02	0.038	0	-0.145	0.047	0.042	0.049	0.016	0.001	-0.19	0.025	0.02
2017-12-29	0.017	-0.006	0.013	-0.06	0.011	-0.02	0	0.01	0.03	0.016	0.003	0	0.006	-0.07	-0.028	0.027	0.05	-0.003	-0.003	0	-0.001	-0.007	0.07	-0.01	0.035	0.053	-0.021	0.017	0.033	0.013	0.02	-0.01	-0.021
2018-01-01	0	0	-0.002	0	0	0	0	0	0	0	0	0	0	0.011	0	0	0	0	0	0	0.004	0	0	0	0	0	0	0.006	0	0	0	0	0
2018-01-02	0.02	0	0.044	-0.13	0.039	-0.02	0.078	0.034	0.009	0.035	0.038	0.03	0.08	0.047	-0.028	0.042	0.101	0	0.021	-0.14	0.037	0	0.06	0	-0.01	0.049	0.044	0.014	0.021	0	-0.06	0.1	0.054
2018-01-03	-0.001	0.023	-0.021	-0.04	-0.031	-0.02	0.039	0.001	-0.021	-0.018	-0.022	-0.01	0.006	-0.062	0	-0.048	-0.031	0	0.02	-0.05	-0.027	0.002	-0.008	0	0.025	-0.018	-0.023	0.044	-0.025	-0.032	0.06	-0.073	-0.02
2018-01-04	0.007	-0.036	-0.008	0.005	0.032	0.03	-0.048	-0.012	0.01	-0.008	-0.007	-0.08	0	0.009	-0.16	-0.009	-0.057	0.004	0.015	-0.05	-0.008	-0.052	-0.078	0	-0.08	-0.056	-0.014	-0.046	0.003	0.007	0.05	0.02	0.008
2018-01-05	-0.018	-0.04	0.009	0.04	0.071	0.01	0.001	0.009	-0.003	0.005	0.007	-0.06	0.041	-0.043	-0.035	-0.006	-0.017	0.005	-0.004	0	0.007	-0.027	0.01	0	0.025	-0.028	-0.003	-0.048	-0.025	0.004	-0.04	0.011	0.023
2018-01-08	-0.001	0.001	-0.011	-0.07	0.003	-0.01	0	-0.015	-0.012	-0.004	-0.012	0.02	0.017	0.056	-0.015	-0.003	-0.017	0	0.023	-0.03	-0.004	0.013	-0.057	0	0.035	-0.034	0.01	-0.026	-0.006	-0.011	-0.02	-0.009	0.006
2018-01-09	0.005	0.024	0.037	0.015	0.049	0.01	0.001	0.036	0.016	0.016	0.03	0.02	-0.027	0.023	0.011	0.014	0.051	0.006	0.022	0.05	0.023	0.074	-0.013	-0.11	-0.015	0.029	0.025	0.025	0.023	0.021	-0.06	0.046	0.064
2018-01-10	0.024	0.059	0.007	-0.04	-0.042	0.07	0.062	0.02	0.032	0.01	0.019	0.02	-0.044	0.074	0.077	-0.01	0.01	0.02	0.074	0.09	0.016	0.022	-0.004	0.03	0.07	0.044	0.012	-0.006	0.06	0.032	0.1	0.005	0.003
2018-01-11	0.051	0.014	0.048	-0.07	0.003	-0.02	-0.035	0.043	0.055	0.058	0.048	-0.01	-0.024	-0.005	-0.025	0.349	0.02	-0.013	-0.049	0	0.048	0.013	-0.016	-0.02	-0.06	-0.004	0.022	0.309	0.035	0.039	0.03	0.021	-0.018
2018-01-12	0.01	0.014	-0.003	-0.07	0.01	-0.01	0.069	0.001	0.002	-0.017	0.003	0.02	0.024	0.019	-0.068	-0.013	-0.067	0.002	0.034	-0.01	-0.001	-0.029	-0.024	-0.05	-0.025	-0.042	-0.004	-0.132	-0.004	0.015	-0.04	0.028	0.021
2018-01-15	-0.006	0.016	-0.011	0.07	0.014	0	-0.003	0.002	-0.009	0.002	0.06	0.01	0.006	-0.012	0.012	0.005	0.005	0	0.034	-0.04	0	-0.019	-0.009	-0.02	-0.06	0.021	-0.027	0.016	-0.01	0.002	0.13	-0.013	0
2018-01-16	-0.027	0.005	-0.02	0	-0.019	0	0	-0.024	-0.026	-0.022	-0.026	0	0	0.109	0.005	-0.028	-0.028	0.006	-0.015	0.01	-0.023	-0.022	-0.012	0.02	-0.035	-0.025	0	-0.011	-0.021	-0.017	0.08	-0.02	-0.008
2018-01-17	0.005	0.013	-0.011	0	0.033	-0.03	0.027	0.001	0.005	-0.001	-0.001	-0.02	0	-0.137	-0.002	0.012	0.02	0.005	-0.005	0.01	0	0.014	0.003	-0.01	0	-0.01	0.023	-0.002	0.022	-0.01	0.12	0.006	0.034
2018-01-18	0.021	0.023	0.009	-0.08	0.019	0.01	0.001	0.024	0.016	0.003	0.008	0.09	0	0.056	0.003	0.018	-0.009	-0.005	-0.016	0.03	0.01	0.04	-0.01	0	0.025	-0.002	0.013	0.012	0.018	0.01	-0.03	0.023	0.033
2018-01-19	-0.017	0.064	-0.002	0.06	0.02	0	0.027	-0.006	0.002	-0.003	-0.003	0.12	0.025	0.008	0.007	-0.008	-0.021	-0.001	0.015	0	-0.003	-0.011	-0.032	-0.01	-0.005	-0.047	0	0.013	0.001	0.01	0.08	0.006	0.028
2018-01-22	0.01	-0.003	0.004	0.02	-0.004	0.01	-0.029	0.009	0.008	0.009	-0.003	0.03	0.012	-0.017	0.037	-0.009	-0.041	0	0.013	0	0.001	0.001	-0.039	0.02	-0.09	-0.052	-0.015	0.007	0.018	0.031	0	0.02	0.024
2018-01-23	-0.011	-0.025	0.005	0.1	-0.01	-0.01	0.029	-0.004	-0.017	-0.006	-0.001	-0.08	0	-0.049	0.038	0.007	-0.027	-0.005	0.009	-0.07	0.005	-0.001	-0.033	0.02	-0.05	-0.031	-0.012	-0.02	-0.033	0.009	-0.04	-0.004	-0.041
2018-01-24	0.043	-0.01	0.013	-0.28	0.034	-0.03	0.001	0.021	0.038	0.022	0.028	0.03	-0.049	-0.137	0.007	0.025	0.018	0.005	-0.015	-0.03	0.025	0.026	0.012	-0.07	0.02	0.003	0.034	0.03	0.01	0.01	-0.14	0.053	0.032
2018-01-25	0.038	0.025	0.022	0	-0.02	0	0.001	0.022	0.041	0.025	0.02	-0.01	-0.018	0.031	-0.001	0.028	0.05	0.005	0.016	0.04	0.018	0.03	0.224	0.02	0.05	0.044	0.028	0	0.029	0.009	-0.1	0.006	-0.033
2018-01-26	0.002	0	0.023	-0.03	0.02	-0.05	0.001	0.013	-0.008	0.017	0.014	0.02	0.029	0	0.002	0.016	0.045	-0.008	0.02	0.01	0.014	0.069	0.034	0.02	0	-0.011	-0.019	0.011	0.013	0.01	0.05	0.031	0.041
2018-01-29	0.058	-0.01	0.064	0.07	0.017	0.05	0	0.071	0.072	0.061	0.066	0.11	0	0.134	0.036	0.064	0.018	0.008	0.065	-0.001	0.063	0.038	0.006	0	0.12	0.016	0.061	0.071	0.045	0.05	0.06	0.009	0.037
2018-01-30	0.006	0.016	-0.006	0.01	0.014	-0.01	0	-0.01	-0.002	-0.005	-0.006	0.01	0.197	-0.007	0.163	-0.004	0.007	0.011	0.037	0.111	-0.005	-0.015	0.006	-0.1	0.015	-0.003	-0.016	0.008	-0.017	-0.012	-0.06	0.008	0.026
2018-01-31	0.004	-0.043	0.021	-0.07	-0.004	0.02	0.001	0.022	-0.02	0.026	0.009	0.03	-0.047	-0.004	-0.053	0.026	-0.007	-0.011	-0.012	-0.04	0.007	0.154	0.005	-0.09	-0.09	0.007	0.008	0.009	-0.02	-0.007	-0.2	0.052	-0.005
2018-02-01	-0.003	-0.008	0.01	-0.03	0.074	0.02	-0.012	0	0.034	0.007	0.018	0.08	-0.008	0.175	-0.096	0.008	-0.065	0.01	-0.013	-0.02	0.016	-0.124	-0.022	-0.01	-0.02	-0.004	0.005	0.014	0.028	0.015	-0.05	0.021	0.053
2018-02-02	0.043	0.024	0.036	0.14	-0.002	0.05	0.014	0.051	0.041	0.036	0.048	0.09	0.04	-0.043	0.038	0.02	0.075	-0.009	0	0.01	0.044	0.066	0.061	-0.02	0.04	0.031	0.052	0.032	0.041	0.042	0.05	0.044	0.079
2018-02-05	-0.006	0.087	-0.011	0.04	-0.07	0	-0.029	0	-0.027	-0.026	-0.016	0.2	0.025	0.043	0.1	-0.021	0	-0.001	0.048	0	-0.003	-0.021	0.051	0	0.015	0.018	-0.01	-0.019	-0.014	-0.001	0.04	-0.02	-0.058
2018-02-06	-0.037	-0.104	-0.041	-0.08	0.072	0	0	-0.032	-0.021	-0.042	-0.052	0	-0.024	-0.037	0.004	-0.036	-0.043	-0.008	-0.056	0.04	-0.058	-0.018	0.016	0	-0.035	-0.034	-0.029	-0.015	-0.035	-0.03	0.14	-0.037	-0.028
2018-02-07	0.015	0.039	0.024	-0.02	0.009	-0.05	0.096	0.028	-0.001	0.015	0.044	-0.04	-0.101	-0.037	0.003	0.007	-0.045	-0.001	-0.03	-0.03	0.036	-0.003	-0.052	-0.06	-0.07	-0.017	0.042	0.028	-0.009	0.03	0.03	0.029	0.077
2018-02-08	0.061	0.023	0.018	0.095	0	0.01	0.001	0.054	0.063	0.016	0.025	-0.03	-0.015	-0.065	0.001	0.016	0.052	0.004	0.026	0.05	0.013	0.045	0.019	0.01	0.035	0.044	0.029	0.025	0.055	0.039	0	0.066	0.006
2018-02-09	-0.036	-0.014	0.115	0.09	-0.021	-0.02	-0.039	-0.027	-0.038	-0.007	-0.011	-0.05	-0.01	0.024	-0.005	0.006	0.038	-0.008	0.013	0.11	-0.007	0.002	0.048	0.01	0.02	0.013	-0.017	0.019	-0.041	0.022	0.11	-0.044	-0.018
2018-02-12	-0.012	0.044	0.018	0	-0.014	-0.01	0.001	0.01	0.004	0.005	0.007	0	0.024	0.006	-0.003	0.007	-0.007	0	0.049	-0.01	0.009	-0.025	-0.006	-0.02	-0.065	0.01	0.024	0.026	0.001	-0.025	-0.02	0.029	0.024
2018-02-13	0.009	-0.035	0.008	0	-0.015	0	0	-0.014	-0.001	0.007	-0.007	-0.07	0.001	0	0.022	0.001	0.052	-0.003	-0.026	0.02	0	-0.026	0.056	0.01	0.065	0.044	-0.056	-0.006	-0.004	-0.003	0.13	0.016	-0.015
2018-02-14	0.011	-0.024	-0.013	-0.045	0.049	0.01	0.001	0.016	0.015	-0.008	0.007	0	0	-0.005	0.04	0.003	-0.021	-0.003	-0.017	0.04	0.008	-0.01	-0.055	-0.01	-0.06	-0.012	0.003	0.055	0.024	-0.008	0.02	0.024	0.073
2018-02-15	0.021	0.06	0.019	-0.01	0.004	0.01	0.001	0.01	0.008	0.018	0.007	0.04	0.031	0.077	-0.013	0.02	0.006	-0.002	0	-0.07	0.013	-0.013	-0.026	-0.03	-0.165	0	0.033	0.022	0.003	-0.005	-0.15	0.007	-0.02
2018-02-16	-0.048	0.004	-0.054	-0.05	-0.057	0	0.001	-0.043	-0.046	-0.056	-0.061	0.01	-0.007	0.009	0	-0.049	-0.077	-0.003	0	-0.04	-0.053	-0.035	-0.033	-0.07	-0.12	-0.048	-0.047	-0.079	-0.035	-0.022	-0.07	-0.067	-0.016
2018-02-19	0.016	-0.024	0.044	0.01	0	0.01	0	0.031	0.027	0.037	0.032	0.06	-0.055	0	0.044	0.04	0.056	0	0.035	-0.012	0.036	0.056	0.018	0.01	-0.02	0.046	0.025	0.014	0.002	0.02	-0.06	0.022	0
2018-02-20	0.005	0.025	0.013	-0.02	0.005	-0.01	0.034	-0.004	-0.012	-0.002	0.003	0.02	0.009	0.091	0.014	0.017	0.027	0.003	0.008	0.032	0.004	-0.002	0.025	0.02	0.01	0.025	0.009	0.028	-0.038	-0.015	0.03	-0.017	0.016
2018-02-21	-0.003	-0.044	-0.001	0.04	0.03	-0.01	-0.033	-0.016	0.001	0.005	-0.015	-0.07	0.097	0.042	-0.039	-0.011	0.074	-0.007	-0.005	-0.03	-0.012	-0.036	-0.056	-0.03	-0.115	-0.018	0.025	-0.009	-0.019	-0.009	-0.04	-0.031	0.048
2018-02-22	-0.021	0.006	-0.029	-0.05	-0.055	0	-0.005	-0.027	-0.007	-0.007	-0.016	0.01	-0.002	0.036	0.119	0	0.026	-0.003	0.003	-0.05	-0.019	-0.032	0.028	0.01	0.05	0.085	-0.003	-0.017	-0.015	-0.011	0.03	-0.008	-0.024
2018-02-23	-0.034	-0.034	-0.055	-0.08	-0.052	0.01	0.007	-0.05	-0.045	-0.056	-0.051	-0.04	0.034	-0.079	0.05	-0.04	-0.013	-0.002	-0.012	-0.02	-0.053	-0.02	0.006	0	0	-0.006	-0.035	-0.014	-0.038	-0.035	-0.01	-0.027	-0.046
2018-02-26	-0.022	-0.068	0.003	-0.15	0.007	0.02	0.074	0.005	-0.008	0.004	-0.004	-0.01	0	0.021	-0.099	-0.004	-0.047	-0.003	-0.029	0.02	-0.005	-0.029	-0.04	-0.04	-0.025	-0.036	-0.01	-0.01	0.006	-0.014	-0.04	-0.009	-0.012
2018-02-27	0.011	-0.005	0.019	0.05	0.018	0	0.014	0.025	0.013	0.016	0.028	0.07	0.069	-0.022	0.001	0.006	-0.016	-0.003	-0.034	0.02	0.023	-0.014	0.017	0.02	0.105	0.003	-0.013	0	0.001	0.015	-0.02	0.05	0.049
2018-02-28	0.128	0.036	-0.024	-0.03	-0.038	-0.01	0	-0.011	-0.009	-0.023	-0.017	0.01	0.058	0.06	0.096	-0.05	-0.025	0.002	0.007	-0.019	-0.023	-0.032	-0.023	0	0.01	-0.023	0.024	0.06	-0.016	-0.027	0.06	-0.06	-0.04
2018-03-01	-0.022	-0.041	-0.017	0	-0.058	-0.02	-0.007	-0.035	-0.028	-0.024	-0.018	0.03	0	0.012	0.015	-0.016	-0.04	-0.005	0	-0.021	-0.014	-0.051	-0.051	0.03	0.01	-0.04	-0.02	-0.022	-0.028	0	-0.01	-0.034	-0.066
2018-03-02	-0.03	-0.025	0.023	-0.05	0.023	0	0.006	0.005	-0.007	0.015	0.002	0.04	-0.234	0	0.001	0.022	0.012	0.029	-0.001	-0.01	0.008	-0.023	0.026	0.02	0.065	0.032	0.006	0	0.006	-0.01	0.05	0.007	0.055
2018-03-05	0.017	0.004	-0.022	-0.1	-0.006	-0.03	-0.019	-0.017	0.004	-0.021	-0.011	-0.01	0.031	0.038	-0.033	-0.007	0.042	-0.026	0.002	0.01	-0.017	0.046	-0.012	-0.02	0.005	-0.045	0.001	0.011	0.003	0	0.19	0.023	0.022
2018-03-06	0.092	0.084	0.031	0.02	0.039	0.01	0.048	0.048	0.024	0.035	0.039	0.05	0	-0.001	0.085	0.008	0.005	0.009	0.022	-0.03	0.04	0.007	-0.032	-0.01	-0.095	0.005	-0.037	-0.026	0.046	0.037	-0.09	0.023	-0.002
2018-03-07	-0.084	0.005	-0.023	0.06	0.004	0	0.002	-0.012	0.002	-0.031	-0.016	-0.01	0.089	-0.097	0.045	-0.01	-0.042	-0.002	-0.032	-0.01	-0.019	-0.048	-0.065	0	0.01	-0.043	0.008	-0.038	-0.01	-0.001	0.13	-0.027	0.006
2018-03-08	-0.016	-0.007	-0.037	0.03	-0.009	0	-0.015	-0.032	0.013	-0.022	-0.027	0.02	0.016	-0.016	0.005	-0.032	-0.064	0.003	0.003	-0.01	-0.031	-0.04	-0.04	0	-0.025	-0.04	-0.023	0.005	-0.002	-0.006	0.14	-0.02	-0.017
2018-03-09	-0.017	-0.006	0.036	0.015	0.044	0.02	0.01	0.017	-0.031	0.019	0.02	-0.03	0.002	0.009	0.085	0.032	0.023	-0.004	0.013	-0.03	0.026	0.053	0.045	0	-0.02	0.028	0.024	0	-0.013	0.002	0.04	0.02	0.028
2018-03-12	0.004	0.02	-0.022	-0.01	-0.032	-0.02	0.002	-0.029	0.003	-0.03	-0.022	0.02	0.007	-0.042	0.032	-0.025	-0.005	-0.005	0.016	0	-0.024	0.003	-0.03	-0.02	-0.01	-0.036	-0.029	0	-0.029	0.003	0.23	0.002	-0.024
2018-03-13	0.001	-0.003	-0.01	-0.095	-0.035	0	-0.029	-0.016	-0.018	-0.013	-0.01	-0.02	-0.001	0.024	-0.052	-0.006	-0.011	0.005	-0.013	0	-0.014	0.052	-0.029	0.01	0.03	-0.009	-0.007	0	0.013	0.002	-0.03	-0.008	-0.022
2018-03-14	-0.032	-0.069	-0.032	0	-0.044	-0.02	-0.003	-0.031	0.007	-0.024	-0.029	-0.02	-0.043	0.032	-0.086	-0.005	0.022	-0.002	-0.035	0.03	-0.023	-0.042	-0.01	0.03	-0.02	0.005	-0.016	0.001	-0.023	-0.004	0.05	-0.048	-0.031
2018-03-15	-0.016	-0.024	-0.014	0.005	-0.015	0	0.004	-0.006	-0.03	-0.012	-0.015	0	-0.025	-0.052	-0.018	-0.034	-0.03	-0.004	-0.008	0.01	0.105	-0.044	0	0.04	0.05	-0.015	-0.002	0	-0.012	-0.005	0.16	0	0.007
2018-03-16	-0.023	-0.036	-0.002	-0.05	-0.01	0	0.004	-0.003	-0.002	0.01	-0.005	0	-0.03	-0.076	0.06	-0.006	-0.002	-0.007	0.009	-0.131	-0.006	-0.012	-0.035	0	0.02	-0.009	-0.002	0	-0.021	-0.018	-0.03	-0.009	0.024
2018-03-19	0.037	0.019	0.002	0.04	0.033	-0.02	0.027	-0.01	0.017	-0.001	-0.002	-0.04	0.041	0.051	-0.005	-0.005	-0.016	0.002	0.012	0	-0.004	0.014	-0.026	0	0.035	-0.036	0.01	-0.041	0.018	-0.008	0.12	0.014	-0.003
2018-03-20	-0.005	-0.001	0.026	0.055	0.045	0.01	0	0.022	-0.022	-0.008	0.012	-0.03	0	0.007	-0.008	0.004	-0.066	-0.001	0.008	0.121	0.009	0.058	-0.003	-0.06	-0.1	-0.028	0.01	-0.024	0.009	0.026	-0.25	0.039	0.036
2018-03-21	0.011	-0.002	-0.007	-0.05	0.046	0.01	0.019	0.017	0.009	0.013	0.014	0.02	0	-0.034	0.025	0.013	0.036	0	-0.009	-0.01	0.015	0.049	0.028	-0.01	0	0.028	-0.003	-0.011	0.019	-0.006	-0.05	0.046	0.026
2018-03-22	-0.103	-0.018	-0.061	-0.03	-0.081	0	-0.044	-0.081	-0.033	-0.063	-0.063	-0.12	0.002	-0.021	0.015	-0.056	-0.05	-0.002	-0.029	-0.05	-0.066	-0.134	0.002	-0.03	-0.07	-0.045	-0.022	-0.048	-0.06	-0.044	-0.02	-0.091	-0.075
2018-03-23	0.017	-0.034	-0.001	0.08	0.015	-0.01	-0.005	0	-0.036	-0.009	-0.001	0.03	0.003	-0.003	0.111	0.006	-0.008	-0.014	-0.046	-0.02	-0.005	0.003	-0.033	0	-0.02	-0.023	0.011	-0.006	0.01	0.012	0.24	0.007	-0.006
2018-03-26	0.024	0.002	0.01	-0.05	0.04	-0.01	-0.002	0.003	0.014	0.008	-0.008	0	0.029	0.066	0.029	-0.006	0.037	0.001	0.039	-0.08	-0.007	-0.017	-0.015	0.04	-0.075	-0.011	-0.053	-0.026	0.005	0.028	0.12	-0.006	0.015
2018-03-27	-0.021	0.011	-0.054	0.03	-0.089	0	-0.006	-0.02	-0.011	-0.04	-0.019	-0.04	0	-0.29	0	-0.029	-0.038	0.009	-0.01	-0.04	-0.021	-0.002	-0.052	0.03	-0.025	-0.02	-0.001	-0.055	-0.016	-0.044	-0.08	-0.02	-0.053
2018-03-28	-0.015	-0.069	-0.003	0.01	-0.022	-0.02	-0.011	-0.022	-0.036	0.001	-0.006	-0.07	0.003	0.065	-0.129	-0.004	-0.032	0.001	-0.038	-0.05	-0.005	-0.003	-0.009	-0.01	0.02	-0.023	0.024	-0.057	-0.024	-0.014	0.07	-0.053	-0.013
2018-03-29	-0.026	-0.005	-0.005	-0.075	-0.03	0	-0.046	0	0.004	-0.003	-0.003	-0.02	0	0	-0.103	-0.015	-0.054	0.005	0.003	0	-0.009	-0.051	-0.04	-0.02	0.07	-0.05	-0.021	0.005	-0.015	-0.006	-0.26	-0.016	-0.031
2018-03-30	0	0	0	0	0	0	0	0	0	0	0	0	0	0	0	0	0	0.007	-0.018	0	0	0	0	0	0	0	0	0	0	0	-0.11	0	0
2018-04-02	0	0	0	0.055	0.022	0.02	0	0	0	0	0	0	0	0	-0.041	0	0	-0.002	0.02	0.07	0	0	0	0	0	0	0	0.013	0	0	0.1	0	-0.012
2018-04-03	0.043	0.012	0.011	0.08	0.034	0	-0.002	0.016	0.014	0.008	0.008	0.01	0	-0.066	-0.019	0.004	-0.001	-0.016	-0.01	-0.08	0.008	0.023	0.021	0	0.035	0.017	0.017	-0.015	-0.005	-0.005	0.02	0.008	0.051
2018-04-04	-0.031	0.027	-0.001	0.02	0.026	-0.01	-0.015	-0.014	-0.01	-0.004	0	0.04	0.01	-0.037	0.007	-0.025	-0.043	0.006	-0.016	-0.04	-0.001	-0.076	-0.005	-0.01	0.055	-0.015	-0.004	-0.009	-0.003	-0.027	0.03	0.009	0.007
2018-04-05	0.036	0.037	0.032	-0.03	0.008	-0.02	0.012	0.013	0.029	0.026	0.023	0.09	0.038	-0.168	-0.023	0.031	0.034	0.006	0.014	0.03	0.026	-0.002	0.031	0.01	-0.03	0.055	0.004	0.032	0.026	0.02	0.42	0.05	0.042
2018-04-06	-0.014	-0.004	-0.008	0.05	-0.038	0.01	-0.016	-0.031	-0.025	-0.022	-0.028	0.04	0	0.048	0.009	-0.009	0.007	0.001	-0.025	-0.03	-0.027	-0.025	0.033	0.02	0.015	0.011	-0.039	0.017	-0.008	-0.017	-0.08	-0.023	-0.057
2018-04-09	0.008	0.001	-0.002	0.105	-0.003	-0.01	-0.05	0.001	0.011	0.001	0.01	-0.11	0	0.051	0.027	0.009	-0.018	-0.004	0.006	-0.005	0.011	-0.043	-0.007	0.23	0.025	0.001	-0.002	-0.012	-0.007	0.035	0.03	0.011	0.011
2018-04-10	-0.025	0.027	0.028	-0.035	0.04	-0.02	-0.002	0.013	0.031	0.018	0.005	-0.05	0	0.153	-0.004	0.009	0.027	-0.004	0.009	0.065	0.008	-0.007	0.035	0.29	0.025	0.025	0.013	-0.005	0	-0.011	0.3	0.001	0.011
2018-04-11	0.015	-0.011	-0.032	-0.07	0.021	-0.02	0	-0.021	-0.03	-0.021	-0.015	-0.03	0	0.157	-0.035	-0.018	-0.013	-0.003	-0.026	0.02	-0.02	-0.057	-0.027	-0.06	-0.01	-0.002	-0.01	0.005	-0.011	-0.013	-0.14	-0.019	-0.007
2018-04-12	0.008	-0.009	0.008	0.02	0.083	-0.03	-0.019	0.015	0.019	0.027	0.015	0	0.018	-0.068	-0.007	0.03	0.028	0.001	-0.015	-0.02	0.012	0.03	0.003	-0.1	-0.015	-0.004	0.021	0.011	-0.025	0.007	-0.24	0.068	0.044
2018-04-13	0.007	0.055	-0.009	0.055	-0.045	0.02	0.016	0.003	-0.004	-0.01	0.003	0.06	0.008	-0.037	-0.013	-0.009	-0.015	0.005	0.017	0.02	-0.002	0.034	-0.035	0.08	0.005	-0.014	-0.01	0.038	0.008	0.006	0.09	-0.019	-0.006
2018-04-16	0	0.015	0.031	0.025	0.034	-0.01	0.006	0.017	0.013	0.001	0.013	0.02	0	0.055	0.026	0.005	0.007	0.003	0.027	0.06	0.014	0.041	-0.01	-0.01	0	0.008	0.015	0.015	0.014	0.015	0.06	0.027	0.004
2018-04-17	-0.032	0.02	-0.047	-0.06	-0.028	-0.01	-0.039	-0.016	-0.016	-0.014	-0.016	-0.02	0.064	0.003	0.022	-0.023	-0.04	0.002	0.011	-0.03	-0.016	-0.022	-0.029	-0.08	-0.005	-0.021	-0.028	-0.015	-0.013	-0.01	-0.1	-0.027	-0.018
2018-04-18	0.032	-0.019	0.014	-0.09	0.04	-0.01	-0.027	0.024	0.011	0.009	0.019	0	0.01	0.047	0.017	0.014	-0.041	-0.006	0.02	0	0.016	-0.052	-0.015	-0.04	-0.055	-0.01	0.025	0	-0.002	0.025	-0.32	-0.021	0.053
2018-04-19	0.059	0.047	0.07	0.01	0.034	0	0.014	0.067	0.066	0.076	0.068	0.03	0	0.095	0.049	0.068	0.058	0.004	-0.007	0.08	0.071	0.034	0.052	-0.1	-0.02	0.067	0.049	0.061	0.077	0.039	-0.09	0.104	0.047
2018-04-20	-0.007	0.028	-0.013	0.03	0.016	0.01	0.004	0.006	-0.002	-0.016	-0.01	0.01	0.001	0.087	0.063	-0.019	-0.009	0.021	0.023	0.03	-0.011	0.056	-0.009	0	0.035	-0.007	-0.004	-0.007	0.016	0.033	0.03	-0.04	0.037
2018-04-23	0.05	0.045	0.054	0.095	0.019	0	0.014	0.009	0.029	0.043	0.044	0.07	-0.052	0.022	0.105	0.049	0.024	-0.001	0.054	0.09	0.041	-0.013	0.044	0.06	0.115	0.036	0.001	0.043	0.03	0.017	0	0.058	0.022
2018-04-24	-0.023	-0.021	-0.021	0.055	0	0.04	0.002	0.011	0.01	0.012	-0.002	-0.01	-0.001	-0.057	0.035	0.003	-0.016	-0.004	0.001	-0.01	0.001	0.004	-0.009	-0.1	0.08	-0.013	-0.004	0	0.008	0.011	0.02	0.003	0.01
2018-04-25	0.003	0	0.007	0.04	0.017	0.06	0.037	-0.005	0.007	-0.003	0.004	0.03	-0.054	0.055	0.108	0.004	0.003	0.006	0.033	-0.011	0.004	0.009	0.033	0.04	0.06	0.008	0.042	0.006	-0.002	0.009	-0.03	-0.001	0.041
2018-04-26	-0.022	0.034	-0.037	-0.115	-0.021	-0.02	-0.032	-0.042	-0.038	-0.043	-0.042	0	-0.001	0.017	0.144	-0.03	-0.034	-0.001	-0.009	-0.009	-0.047	-0.051	-0.035	0.03	-0.09	-0.038	-0.051	0	-0.042	-0.039	-0.01	-0.034	-0.034
2018-04-27	-0.016	-0.045	-0.026	-0.085	-0.027	0.01	-0.016	0	-0.024	-0.023	-0.026	-0.05	-0.045	0.012	-0.109	-0.035	-0.01	-0.004	-0.051	-0.1	-0.026	-0.017	-0.038	-0.04	0	-0.01	-0.014	0	-0.032	-0.026	-0.04	-0.06	-0.033
2018-04-30	-0.032	-0.054	-0.006	0.06	-0.016	-0.02	-0.013	-0.013	-0.004	0.008	-0.004	0	0.041	0	-0.124	0.001	0.045	0	0.012	0.04	-0.003	0.042	0.02	0	-0.015	0.021	-0.022	-0.044	0.001	-0.009	0	-0.027	-0.021
2018-05-01	0	-0.015	0	0	0.033	0	0	-0.005	0	0	0	0	0	0	0	-0.002	0	-0.017	0	0	0	0	0	0	0	0	0	0.003	0	0	0	-0.012	0.04
2018-05-02	0.011	0.041	0.023	0.05	0.022	0.01	0.01	0.005	0.012	0.001	0.017	0.04	0.031	-0.034	0.058	0.015	0	0.005	0.039	0.04	0.02	0.094	0.014	0	0.13	0.029	0.022	-0.004	-0.012	-0.005	0.3	0.051	-0.012
2018-05-03	-0.009	0.003	-0.041	-0.03	-0.038	0	-0.017	-0.046	-0.044	-0.041	-0.052	0.04	0.066	0.001	0.024	-0.041	-0.046	0	-0.001	0	-0.046	0	-0.028	0.08	0.01	-0.056	-0.035	-0.04	-0.035	-0.029	0.49	-0.067	-0.018
2018-05-04	-0.018	-0.027	0.016	0.01	0.003	-0.03	0.002	0.015	0.014	0.021	0.017	-0.01	-0.045	-0.006	0.008	0.025	0.059	0	0.011	0.05	0.016	-0.012	0.04	-0.01	0.015	0.046	-0.004	-0.003	0.013	-0.041	0.31	0.008	-0.002
2018-05-07	-0.02	-0.021	-0.001	0.09	-0.001	0.01	0.029	-0.009	-0.017	-0.02	-0.017	0.01	0	-0.106	0.058	-0.022	-0.03	-0.003	0	0.06	-0.015	-0.018	-0.024	-0.02	-0.025	-0.032	0.022	-0.017	-0.011	0.026	0.15	0	0.006
2018-05-08	0.062	-0.019	0.021	0.11	0.026	0.01	0	0.034	0.035	0.04	0.031	0.08	-0.056	-0.042	0.149	0.039	0.099	0.007	0.026	0.08	0.036	0.116	0.071	0.08	0.07	0.053	0	0.002	0.027	0.019	0.1	0.046	0.018
2018-05-09	-0.013	0.049	0.011	0.18	0.041	0.02	0.082	-0.008	-0.002	-0.006	0	0.05	0	0.129	0.102	-0.004	0.014	0.002	0.018	-0.02	-0.004	0.008	-0.023	0	0.065	-0.017	0	0	0.026	-0.001	-0.28	0.014	0.036
2018-05-10	0	-0.01	-0.018	-0.23	0.002	0.01	0.012	0	0	0.001	-0.005	0.01	0	0.006	0	-0.006	0.059	-0.001	-0.034	-0.1	-0.01	-0.034	0.014	-0.05	-0.065	0.011	-0.001	-0.011	0	0	-0.14	-0.029	-0.033
2018-05-11	-0.001	0.011	-0.004	0.095	-0.018	-0.03	0.006	0	-0.001	-0.004	0.008	0.04	0.002	0.011	-0.057	-0.007	-0.052	-0.003	0.014	0	0.006	-0.007	-0.033	-0.04	-0.045	-0.034	0.019	-0.005	0.003	0.02	0.11	0.009	0
2018-05-14	0.039	-0.014	0.048	0.06	0.047	0.01	0.002	0.053	0.045	0.042	0.052	0.09	-0.005	0.1	-0.152	0.042	0.03	0.002	0.011	0.08	0.048	0.011	0.005	0.01	-0.005	0.035	0.01	0	0.03	0.019	0.21	0.033	0.024
2018-05-15	0.029	0.051	0.025	0.04	0.059	0.03	0.029	0.032	0.034	0.03	0.03	0.11	-0.005	0.077	-0.015	0.034	0.025	0.009	0.02	0.11	0.028	0.051	0.039	0.04	0.15	0.041	0.019	0	0.011	0.026	0.77	0.045	0.085
2018-05-16	-0.01	0.061	-0.009	0.005	0.017	0.02	-0.029	-0.016	-0.024	-0.01	-0.027	0.04	0.026	-0.001	0.062	-0.012	0.157	0	-0.016	-0.03	-0.021	-0.018	0.051	0	-0.025	0.056	0	0.07	-0.025	-0.011	-0.09	-0.014	0.015
2018-05-17	0.024	0.019	0.018	0.07	0.019	0	0.016	0.006	0.026	0.019	0.019	0.08	0.006	-0.022	0.091	0.029	0.019	0.001	-0.006	0	0.02	0.049	0.011	-0.02	0.045	0.003	0.026	0	-0.005	0.03	0.25	0.059	0.014
2018-05-18	-0.021	0.011	-0.036	0.275	-0.034	0.08	-0.002	-0.04	-0.055	-0.043	-0.06	-0.03	-0.04	-0.045	0.076	-0.047	0.103	0.001	-0.022	0.09	-0.055	0.014	0.054	0.03	0.115	0.017	-0.027	0.001	-0.008	-0.035	0.11	-0.062	-0.042
2018-05-21	0	-0.03	-0.012	0.025	0	0	0.074	0	-0.019	-0.008	-0.054	0	0	-0.026	0.133	0.003	0.118	-0.001	-0.003	-0.06	-0.042	-0.003	0.174	0	0.05	0.089	-0.019	0	-0.034	0	0.05	-0.025	-0.002
2018-05-22	-0.055	-0.026	0.028	0.14	0.03	-0.01	0.035	-0.018	0.027	0.009	0.039	0.11	0	0	0.05	0.027	-0.01	-0.007	0	0	0.032	-0.081	-0.075	-0.03	-0.125	-0.063	0.014	0.005	0	-0.012	-0.14	0.048	0
2018-05-23	0.002	-0.018	-0.023	0.06	-0.073	-0.01	0.008	-0.047	-0.037	-0.027	-0.059	0.04	0.001	0.04	0.103	-0.017	0.082	-0.006	-0.014	-0.06	-0.048	-0.019	-0.007	-0.02	-0.03	-0.019	-0.036	0.011	-0.039	-0.035	-0.17	-0.084	-0.062
2018-05-24	-0.041	-0.041	-0.048	0.07	-0.03	-0.01	-0.015	-0.048	-0.027	-0.048	-0.034	-0.16	0	0.022	0.009	-0.051	-0.007	0	-0.036	-0.04	-0.029	-0.016	-0.051	-0.04	-0.06	-0.039	-0.02	0	-0.029	-0.019	0.01	-0.038	-0.022
2018-05-25	-0.049	-0.013	-0.025	0.265	-0.066	0	0	-0.049	-0.047	-0.046	-0.06	0.01	0.006	-0.077	-0.06	-0.014	0.053	-0.003	-0.007	-0.023	-0.047	-0.012	0.042	0.03	-0.01	0.058	-0.007	-0.004	-0.106	-0.031	-0.06	-0.077	-0.046
2018-05-28	-0.031	-0.039	-0.028	0.075	-0.042	0	-0.006	-0.062	-0.052	-0.016	-0.066	-0.02	0.027	-0.055	-0.371	0.011	0.229	-0.003	0.015	-0.007	-0.062	0.012	0.121	0	-0.01	0.071	-0.061	0.027	-0.036	-0.064	-0.51	0	0
2018-05-29	0.018	-0.033	-0.039	0.23	-0.115	0	-0.011	-0.062	-0.038	-0.039	-0.066	0.05	-0.077	0.017	0	-0.006	0.422	-0.003	-0.03	0.08	-0.048	0.086	0.123	0.03	0.09	0.086	0.015	0.065	-0.025	-0.061	-0.17	-0.13	-0.167
2018-05-30	0.001	-0.082	0.051	-0.04	0.075	0.01	-0.01	0.04	0.055	0.049	0.075	0.06	0.032	0.026	-0.011	0.059	-0.05	-0.009	-0.001	0.08	0.067	-0.022	-0.025	0	0.01	-0.008	0.03	-0.053	0.016	0.046	0.13	0.063	0.076
2018-05-31	0	0.029	-0.034	0	-0.019	0.01	-0.007	-0.011	-0.023	-0.041	-0.008	-0.01	0.01	0.044	-0.103	-0.083	-0.218	0.01	-0.002	-0.02	-0.024	0	-0.19	0.02	0.015	-0.107	-0.018	-0.019	-0.005	0.003	0.18	-0.027	-0.022
2018-06-01	0.031	0.022	0.038	0.05	0.001	0	0.002	0.04	0.029	0.049	0.034	-0.03	-0.009	0.022	0	0.032	-0.097	0.007	0.009	0.04	0.028	-0.042	-0.07	-0.01	0.065	-0.039	0.02	0.003	0.054	0.027	0.47	0.052	0.073
2018-06-04	0.033	0.049	0.017	-0.025	0.03	0	0.012	0.049	0.03	0.02	0.043	-0.01	-0.045	0.028	-0.079	-0.001	-0.18	0.005	0.03	0.01	0.044	-0.028	-0.128	-0.03	-0.05	-0.111	-0.003	0.03	0.031	0.029	0.06	0.015	0.042
2018-06-05	-0.072	0.005	-0.018	0.28	-0.024	0	0.025	0	-0.025	-0.032	-0.051	-0.06	-0.015	-0.042	0.07	-0.026	0.199	0	-0.017	-0.01	-0.038	0.014	0.057	0.05	0.08	0.043	-0.011	-0.01	-0.015	-0.031	0.31	-0.012	-0.018
2018-06-06	0.116	0.019	0.088	0.365	0.055	-0.02	0.047	0.032	0.091	0.098	0.093	-0.03	-0.026	0.083	0.109	0.094	0.173	0.001	0	0.011	0.099	0.02	0.112	0.02	0.025	0.11	0.088	0.041	0	0.066	0.05	0.089	0.056
2018-06-07	0.03	0.076	0.028	0.05	-0.024	-0.01	0.032	0.025	0.03	0.031	0.027	0.05	0	0.076	0.077	0.021	0.081	-0.002	0.034	0.009	0.022	0.052	0.066	0.05	0.155	-0.046	0.018	0.009	0.103	0.031	-0.23	0.025	-0.042
2018-06-08	-0.036	-0.041	0.002	-0.29	0.039	0.01	0.002	-0.053	-0.027	-0.014	-0.04	0.13	0.041	-0.046	0.044	-0.014	0.118	-0.001	-0.03	-0.02	-0.037	0.043	0.047	0.07	0.14	0.018	-0.018	-0.024	-0.036	-0.014	0.01	-0.01	0.002
2018-06-11	0.053	0	0.019	0	-0.017	0.01	0.062	0.049	0.033	0.093	0.045	0.04	0.013	0.016	0	0.035	-0.271	-0.002	0.012	0.04	0.036	-0.048	-0.067	-0.01	0.03	-0.02	-0.006	0.023	0.043	0.024	0.25	0.017	0.022
2018-06-12	0.007	0.012	-0.025	-0.03	-0.008	0.01	-0.004	0.008	-0.011	-0.022	-0.005	0.07	-0.001	0.003	0	-0.024	0.015	0.004	-0.011	0.06	-0.008	-0.013	0.022	0	0.02	-0.002	0.007	-0.004	-0.008	0.001	0.41	-0.006	0
2018-06-13	-0.044	-0.025	-0.038	0.1	0.019	0.01	0.011	-0.011	-0.026	-0.047	-0.013	0.15	-0.012	-0.036	0	-0.035	-0.059	0.001	0	0.05	-0.023	-0.026	-0.063	0.08	-0.03	-0.032	-0.011	-0.02	-0.022	-0.025	0.57	-0.032	0.022
2018-06-14	-0.089	-0.066	-0.059	0.52	-0.047	0	-0.003	-0.042	-0.06	-0.063	-0.043	0.06	-0.051	0.015	0	-0.075	-0.06	-0.009	-0.01	-0.04	-0.054	-0.038	-0.026	-0.03	-0.03	-0.053	-0.034	-0.036	-0.035	-0.039	-0.06	-0.033	-0.033
2018-06-15	-0.038	-0.016	-0.044	-0.15	-0.052	0.01	-0.015	-0.022	-0.034	-0.042	-0.028	-0.07	-0.001	-0.056	0	-0.04	-0.138	-0.004	-0.04	0.05	-0.029	0.031	-0.098	0.2	0.055	-0.057	0.019	-0.017	-0.054	-0.026	0	-0.008	-0.022
2018-06-18	0.03	-0.036	0.001	-0.11	-0.016	0.01	0.034	-0.008	0.002	-0.01	-0.005	0.02	0.059	-0.012	0	-0.025	-0.058	-0.001	-0.021	-0.08	-0.005	-0.033	-0.07	0.12	0.085	-0.045	-0.029	-0.016	-0.016	-0.003	0.65	-0.004	0.002
2018-06-19	-0.075	-0.054	-0.005	-0.24	-0.04	0	0.018	-0.016	-0.019	-0.021	-0.027	0.02	0.032	-0.014	0	-0.023	0.001	-0.004	-0.03	0	-0.023	-0.014	-0.006	-0.01	0.07	-0.014	-0.059	-0.023	-0.03	-0.001	-0.16	-0.042	-0.033
2018-06-20	0.016	0.042	-0.005	0.03	0.022	0	0.026	0.002	-0.003	0.008	0.001	-0.02	0.013	-0.036	0.029	-0.009	0.001	0.002	-0.001	-0.12	0.001	-0.025	0.013	-0.12	-0.145	0.004	-0.007	-0.01	0.019	0.004	0.05	0.018	0.035
2018-06-21	-0.047	0.031	-0.014	0.34	-0.044	-0.01	0.006	-0.04	-0.027	-0.008	-0.043	0.08	0.052	-0.055	0.171	0.001	0.19	0	-0.025	0	-0.041	0.019	0.089	-0.06	-0.105	0.094	0.01	-0.026	-0.016	-0.011	-0.07	-0.022	-0.031
2018-06-22	0.05	-0.036	0.01	-0.08	-0.016	0	0.018	-0.004	0	0.001	0.002	-0.01	0	0.047	0.028	-0.003	-0.039	-0.002	0.013	-0.022	0	-0.004	-0.021	-0.01	-0.05	0.016	0.007	-0.002	0	0.006	-0.44	0.043	0.003
2018-06-25	0.008	-0.019	0.008	-0.19	-0.029	-0.01	-0.014	-0.008	0.004	0.006	-0.009	0	0.037	0.005	0.055	0.015	0.141	-0.003	0.001	-0.04	-0.005	0	0.011	-0.01	0.045	0	-0.032	-0.011	0.001	-0.003	0.63	-0.028	-0.025
2018-06-26	0.005	0.014	0.03	-0.03	0.01	-0.01	-0.004	0.015	0.024	0.023	0.01	0.02	0.003	0.005	0.046	0.021	0.053	0.005	0.012	-0.068	0.015	0.068	0.051	0.1	-0.035	0.041	0.003	0.008	0.035	0.018	-0.08	0.011	0.005
2018-06-27	0.013	-0.007	-0.028	0.01	-0.011	0	0.004	-0.01	-0.012	-0.02	-0.011	-0.02	0.068	0.042	0.087	-0.021	-0.078	0	-0.044	0.07	-0.016	-0.025	-0.03	0	0.02	-0.037	-0.008	-0.035	-0.016	-0.02	-0.29	-0.056	-0.053
2018-06-28	-0.04	-0.009	-0.019	-0.07	0.04	0.02	0.024	-0.015	-0.01	-0.016	-0.008	0.01	-0.029	0.064	0.126	-0.008	-0.043	-0.003	-0.022	-0.14	-0.008	0.001	-0.032	-0.03	0.035	0.004	0.015	-0.016	-0.011	-0.019	-0.3	0.016	0.02
2018-06-29	-0.046	0.031	-0.031	-0.13	0.033	0	-0.015	-0.019	-0.017	-0.031	-0.007	0.05	0	-0.032	-0.02	-0.033	-0.097	0	0.001	-0.01	-0.012	-0.015	-0.033	-0.03	-0.1	-0.041	0.013	-0.022	-0.002	-0.01	0.62	0.016	0.004
2018-07-02	-0.004	-0.055	-0.009	-0.29	0	0	-0.055	0.003	-0.011	-0.014	-0.005	0.07	0.004	0.009	-0.039	-0.011	-0.036	-0.005	-0.024	0.15	-0.007	0.023	-0.03	0	0.06	-0.031	-0.046	-0.01	-0.03	-0.027	-0.06	-0.024	0.016
2018-07-03	0.008	0.002	-0.012	0.07	-0.029	-0.01	0.068	-0.011	-0.022	-0.019	-0.01	0.09	-0.024	-0.029	0.029	-0.01	-0.005	0.004	0.046	-0.09	-0.01	0.068	-0.018	0.02	-0.055	0.003	-0.006	-0.023	0.014	-0.005	0.49	-0.012	-0.029
2018-07-04	-0.014	-0.017	0.023	-0.11	0.025	0	-0.029	0.016	0.009	0.009	0.011	-0.16	-0.032	-0.031	0.005	0.005	-0.001	0.007	-0.03	-0.03	0.014	-0.049	0.013	-0.01	-0.09	0.008	0.031	-0.013	0.027	0	0.19	0.032	0
2018-07-05	0.025	0.015	-0.02	0.13	-0.017	0	0	-0.006	0.001	-0.002	-0.008	-0.09	0.001	0.045	-0.071	-0.001	0.07	-0.003	-0.002	0.05	-0.005	-0.058	0.046	-0.04	-0.02	0.03	0	0.003	0.008	0.001	-0.1	-0.015	0.002
2018-07-06	-0.042	0.03	-0.003	-0.18	-0.017	-0.01	0	-0.013	-0.009	-0.002	-0.007	-0.02	-0.02	-0.027	-0.092	-0.003	0.003	-0.003	0.012	0.01	-0.009	0.008	0.009	0	-0.07	-0.016	-0.011	0.002	-0.02	-0.014	-0.09	0.007	-0.009
2018-07-09	-0.002	-0.018	0.009	0	0.04	0.02	-0.004	0.02	0	0.002	0.016	-0.05	-0.006	0.02	-0.136	0	-0.048	0.004	0.002	0.04	0.01	-0.019	-0.016	-0.08	-0.035	-0.021	-0.003	-0.002	0.006	0.029	-0.22	-0.009	0.029
2018-07-10	0.031	0.019	0.016	-0.06	-0.019	0	0.004	0.007	0.019	0.017	0.017	-0.01	0	0.01	-0.117	0.019	0.013	0.005	-0.004	-0.04	0.021	0.017	-0.027	-0.01	0.045	-0.011	0.01	-0.003	0.004	0.009	0.47	0.044	0.013
2018-07-11	-0.008	-0.02	0.002	0.015	0.001	0	0	0.013	-0.011	-0.011	-0.014	-0.07	-0.02	-0.028	0.073	0.002	0.005	0.001	-0.035	0.1	-0.014	-0.029	0.004	-0.02	0.055	0.019	-0.002	-0.004	-0.007	0.002	0.8	-0.007	-0.029
2018-07-12	-0.029	0.02	-0.013	0.175	-0.001	-0.01	-0.007	-0.023	-0.016	-0.011	-0.014	-0.02	0.001	-0.092	0.07	0.007	-0.047	-0.001	0.015	-0.01	-0.009	0.031	-0.02	-0.03	0	-0.012	-0.005	-0.003	-0.02	-0.004	0.02	-0.012	0.009
2018-07-13	0.008	0	-0.059	-0.02	-0.017	-0.01	-0.029	-0.014	-0.027	-0.015	-0.011	0.02	0	0.011	-0.045	-0.019	-0.082	0.005	0.021	-0.01	-0.021	-0.03	-0.011	-0.02	0.005	-0.023	-0.005	-0.008	-0.023	0.017	-0.42	-0.01	-0.022
2018-07-16	0.006	0.005	0.031	0.05	0.005	0	-0.017	0.031	0.032	0.034	0.022	0	0	0.009	0.03	0.024	0.021	0	-0.009	0.02	0.028	-0.004	0.041	0.04	-0.02	0.012	0.012	0.002	0.012	0.017	0.32	0.009	0.025
2018-07-17	0.001	0.021	-0.024	-0.08	-0.015	-0.01	-0.018	-0.018	-0.023	-0.027	0.043	-0.02	-0.002	-0.054	0.05	-0.03	-0.106	-0.004	0.005	0	-0.021	-0.048	-0.032	0.07	-0.04	-0.032	-0.011	-0.006	-0.002	-0.041	-0.64	-0.021	0.006
2018-07-18	-0.012	-0.014	0.003	-0.01	0.026	0	-0.022	-0.014	0	-0.001	-0.006	-0.06	0.002	0.006	0.053	0.002	0.04	0.003	-0.022	-0.12	-0.006	-0.003	0.008	0.06	0.01	0.032	-0.007	-0.008	-0.007	0.023	-0.03	-0.033	0.013
2018-07-19	-0.027	0.023	0.002	-0.24	-0.04	0	-0.011	-0.011	-0.007	-0.001	-0.012	0.03	0	0.033	0.15	-0.004	-0.009	-0.003	0.009	0.06	-0.013	0.003	-0.013	0.04	0.065	-0.003	-0.012	-0.006	-0.002	-0.013	0.07	-0.042	-0.028
2018-07-20	0.07	-0.042	0.051	-0.12	0.066	0	-0.004	0.032	0.047	0.05	0.043	0.06	0	0	0.095	0.047	0.075	-0.005	-0.017	0.02	0.045	0.046	0.032	-0.01	-0.02	0.033	0.039	0.008	0.011	0.026	-0.43	0.046	0.046
2018-07-23	0.013	0.051	0.029	0.07	0.047	0	0	0.028	0.038	0.038	0.032	0.02	-0.006	0.025	-0.017	0.034	0.065	0.049	0.013	0.01	0.035	0.015	0.002	0	0.05	0.003	-0.002	0.014	0.033	0.012	-0.47	0.041	0.072
2018-07-24	-0.001	0.041	-0.019	0	0.003	-0.01	0.019	-0.019	-0.002	-0.014	-0.011	0.02	0.006	-0.026	-0.044	-0.017	0.027	0	0.04	0.07	-0.012	-0.004	0.007	0.01	-0.05	-0.01	-0.001	0.001	0.009	-0.011	1.67	0.003	-0.015
2018-07-25	-0.021	-0.03	-0.008	-0.15	0.071	0.01	0.016	-0.013	-0.001	-0.01	-0.003	-0.04	0.119	0.001	-0.02	-0.002	0.002	-0.015	-0.028	-0.04	-0.004	-0.051	-0.048	0.04	-0.085	0.051	0.139	-0.003	0.011	0.001	-0.81	-0.003	-0.014
2018-07-26	0.016	0.003	0.012	0.14	-0.004	-0.01	0.028	0.026	0.012	0.014	0.014	-0.14	-0.026	-0.026	-0.044	0.005	0.03	0.019	0.003	-0.06	0.008	0.019	-0.003	0	-0.015	0.014	0	-0.009	0.02	-0.004	0.57	0.006	0.039
2018-07-27	0.029	-0.032	0.013	-0.03	0.004	0	0.015	0.001	0.001	-0.003	0.004	0	0	0.021	0.006	0	0.035	0.01	0.022	0.04	0.003	0.008	-0.006	0.01	-0.04	0.019	0.032	0.002	0.015	0.017	-0.24	0.001	-0.013
2018-07-30	-0.004	-0.006	0.038	0.04	0.003	-0.02	-0.004	0.063	0.036	0.049	0.043	0.01	0.06	0.01	-0.018	0.051	0.053	0.003	0.001	0.03	0.043	0.057	0.049	-0.03	0.005	0.045	0.042	0.015	0.058	0.037	0.23	0.064	0.013
2018-07-31	0.001	0.005	-0.002	0.07	0.012	0.02	0.039	-0.011	-0.014	-0.019	-0.009	0	0.076	-0.018	0.034	-0.017	-0.053	-0.046	-0.033	-0.03	-0.013	-0.025	-0.032	-0.05	0	-0.026	-0.02	0.018	-0.013	-0.009	0.32	-0.013	-0.011
2018-08-01	0.086	0.051	0.047	0.11	0.058	0	0.022	0.039	0.053	0.055	0.049	0.02	-0.005	-0.071	-0.002	0.033	0.057	0.066	0.053	0.02	0.05	-0.028	0.037	0.04	0.02	0.054	0.016	0.024	0.021	0	-0.17	0.049	0.039
2018-08-02	-0.059	0.02	-0.004	0.02	-0.002	-0.02	-0.009	-0.02	-0.017	-0.002	-0.031	0.08	0.001	0.02	-0.023	-0.002	0.121	-0.002	-0.019	0.02	-0.02	0.005	0.02	0.11	0.07	0.004	-0.006	0.002	-0.017	0	0.51	-0.003	-0.017
2018-08-03	-0.023	-0.001	-0.032	-0.17	-0.014	0	-0.015	-0.044	-0.042	-0.044	-0.053	0	0.002	0.042	0.091	-0.037	0.024	-0.009	0.008	-0.1	-0.049	-0.049	-0.019	0	0.005	-0.016	-0.04	0	-0.039	-0.027	0.22	-0.048	-0.034
2018-08-06	-0.019	-0.051	-0.033	-0.02	0	0.32	0.009	-0.018	-0.023	-0.028	-0.017	-0.01	0	0.005	-0.02	-0.028	-0.038	-0.004	-0.021	0	-0.017	0.007	-0.03	0.08	0.05	-0.039	-0.011	-0.023	-0.021	0.003	0.4	-0.025	-0.014
2018-08-07	0.002	-0.008	0.017	0.11	0.017	0	0.004	0.019	0.022	0.022	0.02	0.02	0	0.018	-0.015	0.014	-0.03	0.002	-0.004	-0.01	0.02	0.006	-0.001	-0.04	-0.045	-0.004	0.019	0.008	0.011	0	-0.11	0.021	0.035
2018-08-08	-0.01	0.011	-0.007	0.19	-0.01	0	0.004	-0.018	-0.006	-0.005	-0.013	0.09	0	-0.004	-0.039	-0.003	0.002	0.002	0.001	-0.02	-0.014	-0.008	0.002	0.2	-0.005	0.011	-0.016	-0.005	-0.019	-0.017	-0.57	-0.011	-0.002
2018-08-09	-0.019	-0.028	-0.017	0.15	-0.026	-0.01	-0.009	-0.036	-0.023	-0.018	-0.019	0.03	-0.026	-0.037	-0.122	-0.015	0.021	0.004	-0.037	0.03	-0.019	-0.021	0.018	0.17	0	0.003	-0.016	-0.015	-0.021	-0.008	0.63	-0.018	-0.036
2018-08-10	-0.028	-0.044	-0.037	0.28	-0.032	-0.02	0.002	-0.047	-0.047	-0.042	-0.056	0.02	0	0.009	0.051	-0.034	0.1	-0.011	-0.033	0.05	-0.05	0.04	0.005	0.06	0.17	0.006	-0.036	-0.023	-0.045	-0.051	1.82	-0.053	-0.076
2018-08-13	0.008	-0.035	0.029	-0.01	0	0.01	-0.005	0.001	0.008	0.018	-0.006	0.12	-0.003	0.069	0.229	0.018	0.105	-0.007	0.018	0.05	0.006	0.012	0.065	0.15	0.195	0.032	-0.006	-0.03	0.004	0.001	0.86	0.01	0.018
2018-08-14	-0.004	0.009	-0.005	-0.14	0.018	-0.06	-0.03	0.018	0	-0.002	0.013	-0.16	0.118	-0.005	0.1	0.01	-0.055	0.009	0	0.02	0.003	0.006	-0.019	-0.07	-0.105	-0.03	0.005	0.008	0.008	0.009	-1.07	0.011	0.018
2018-08-15	0	-0.009	-0.012	-0.07	-0.051	0	-0.029	-0.035	-0.024	-0.018	-0.029	0.01	-0.075	0	0	-0.013	0	-0.011	0	0.08	-0.023	0	0.029	0.1	0.075	0.023	-0.019	0	-0.006	-0.031	0.13	-0.038	-0.044
2018-08-16	-0.012	-0.007	0.001	0.08	-0.013	0.05	0.017	0.018	0.016	0.006	0.014	0.04	0.006	0.043	-0.015	0.009	0.067	0.005	-0.031	0.01	0.013	0	0	0.04	-0.025	0	0.021	-0.014	0.005	0.021	0.37	0.014	0.02
2018-08-17	0.016	-0.019	-0.013	0.15	0.012	-0.02	0.022	-0.009	-0.011	-0.009	-0.01	-0.01	-0.012	0	0	-0.008	0.012	-0.005	-0.04	0.01	-0.007	-0.013	0.006	0.16	0.04	0.012	0.01	0.018	-0.007	-0.024	0.11	-0.005	0.002
2018-08-20	-0.037	-0.019	-0.012	0.1	-0.016	-0.04	-0.002	-0.003	-0.01	-0.008	-0.003	0	0.053	-0.023	-0.077	-0.011	-0.076	0	-0.029	-0.05	-0.008	-0.024	-0.048	0.01	0	-0.056	-0.004	0.003	0	0.005	-0.17	-0.011	-0.05
2018-08-21	0.019	0.015	0.018	0.47	0.006	-0.03	0.007	0.028	0.026	0.015	0.026	-0.06	0.002	-0.011	-0.073	0.017	-0.081	-0.003	-0.025	-0.03	0.024	0.033	-0.045	-0.1	-0.05	-0.041	0.014	0.012	0.011	0.008	0	0.043	0.021
2018-08-22	0.056	-0.005	0.018	-0.31	0	0.02	-0.022	0.021	0.024	0.024	0.023	-0.07	-0.001	0	0	0.016	0.085	0.003	0.017	-0.04	0.021	0.025	0.032	0.02	-0.04	0.022	0.006	0.012	-0.009	-0.002	0	0.006	-0.02
2018-08-23	-0.04	-0.015	-0.011	0.2	0.002	-0.04	-0.025	-0.003	-0.009	-0.012	-0.008	0	-0.016	0.052	-0.002	-0.005	0.046	-0.001	-0.003	0.02	-0.006	0.002	0.005	0.05	0	0	-0.003	0.007	-0.001	0.013	0	-0.001	-0.003
2018-08-24	0	0.021	0.001	-0.22	-0.001	0.04	-0.048	-0.003	0	0.004	0.001	0	0.012	-0.008	0.079	0.003	0.045	0.006	-0.014	0.02	0.001	0.013	0.019	-0.02	-0.045	0.016	0.001	0.007	0.014	0	0	0.006	0.005
2018-08-27	0.059	0.007	0.05	-0.08	0.039	0	0.019	0.029	0.02	0.028	0.033	0	0.048	0.023	0.019	0.026	0.022	-0.004	-0.009	-0.01	0.029	-0.013	0.037	0.01	-0.03	0.031	0.001	0.064	0.017	0.007	0.13	0	0.024
2018-08-28	-0.021	0.011	-0.02	0.11	0.023	-0.05	0.004	0.008	0.009	0.003	0.003	0	0.005	0.001	0.02	0.007	0.017	0	-0.019	0.01	0.006	0.008	0.018	0	0.005	0.042	-0.002	-0.047	0.012	0.017	-0.17	0.174	0.034
2018-08-29	0.031	-0.009	0.019	0.01	0	0.12	0	0.014	0.023	0.024	0.028	0	0.081	0.023	-0.016	0.021	-0.056	0.004	0.009	0.03	0.027	-0.025	0.033	0.03	0.065	0	0	0.016	0.019	-0.001	-0.17	0.039	-0.002
2018-08-30	-0.033	0.016	-0.038	0.29	-0.049	0	-0.015	-0.043	-0.052	-0.05	-0.061	0.09	-0.044	0.012	0.027	-0.048	0.072	0.011	0.005	0.05	-0.053	-0.017	0.005	0.05	0.1	0.004	-0.012	-0.015	-0.011	-0.018	0	-0.035	-0.022
2018-08-31	-0.014	-0.042	-0.01	-0.15	-0.044	-0.03	0	-0.018	-0.015	-0.011	-0.015	0.01	0.06	0.021	0.16	-0.011	0.039	-0.008	-0.055	0	-0.013	0.038	0.008	0	-0.06	0.001	-0.012	-0.008	-0.025	-0.003	0.01	-0.026	-0.007
2018-09-03	0.005	-0.003	0.008	0.14	0	0.03	-0.005	-0.012	0.009	0.013	0.003	0.01	0.053	0.048	0.103	0.01	-0.053	0.012	-0.021	0.01	0.007	0.022	-0.012	-0.05	0.02	0.001	-0.007	-0.002	0.044	0.006	-0.33	-0.024	0
2018-09-04	0.019	-0.001	-0.004	0.2	0.007	-0.03	-0.004	0.012	0.008	-0.004	0.024	0.04	0.009	0.063	0.11	-0.001	-0.15	0	0.006	0.08	0.013	0.008	-0.041	0.11	0.21	-0.042	0.006	0.002	-0.023	0.011	-0.39	0.025	0.049
2018-09-05	0.002	0.04	0.022	0.02	0.006	0.04	0.015	0.046	0.03	0.024	0.019	0.06	-0.013	-0.013	0.143	0.023	-0.089	-0.001	-0.021	0.03	0.017	0.024	0.007	0.09	0	0.016	0.023	0.023	0.008	0.021	-0.2	0.014	0
2018-09-06	-0.027	0.005	-0.024	-0.35	-0.009	0	-0.005	-0.048	-0.044	-0.021	-0.028	-0.01	-0.007	0.007	0.098	-0.027	-0.044	-0.005	-0.005	-0.03	-0.026	0.048	0.001	0.26	-0.02	0	-0.016	-0.005	0.003	-0.016	-0.54	-0.027	-0.025
2018-09-07	0.037	-0.023	0.03	0	0.056	-0.02	0.018	0.033	0.027	0.027	0.041	-0.13	0.088	-0.025	-0.065	0.025	-0.026	0.002	-0.001	0.04	0.038	0.001	0.034	0.08	-0.05	0.031	0.023	0.017	0.022	0.016	-0.53	0.042	0.065
2018-09-10	-0.024	0.035	-0.004	0.06	-0.002	0.02	0.024	0.019	0.006	-0.009	0.014	0.04	0.017	0.127	-0.02	-0.005	-0.135	0.003	-0.01	0.02	0.008	-0.019	-0.027	0.01	0.1	-0.008	0.006	0.014	0.005	0.013	0.33	0.009	-0.005
2018-09-11	0.023	0.003	0.028	0.23	0.053	0.01	0.024	0.033	0.088	0.026	0.028	0.07	0.071	0.024	0	0.026	0.032	-0.005	0.014	0.02	0.023	0	0.006	-0.25	-0.03	-0.006	0.022	0.019	0.011	0.022	0.54	0.031	0.042
2018-09-12	-0.006	0.007	-0.011	-0.11	-0.004	-0.04	-0.004	-0.024	-0.019	-0.01	-0.017	0.03	-0.035	-0.048	0.132	-0.016	0.02	0	-0.019	-0.03	-0.011	-0.038	-0.016	-0.12	-0.015	-0.001	-0.015	-0.016	-0.024	-0.013	-0.21	-0.018	-0.016
2018-09-13	0.033	0.02	0.006	0.15	-0.008	0	0.004	-0.007	0.014	0.002	0.008	0.02	-0.125	0	-0.104	0.017	-0.012	0.002	0.004	-0.07	0.005	-0.007	-0.007	-0.01	-0.075	0.014	0.008	-0.001	0.017	0.005	-1.18	0.021	0.001
2018-09-14	-0.001	0.001	0.026	-0.2	0.018	0.02	-0.033	0.033	0.029	0.037	0.026	-0.02	-0.082	-0.007	-0.028	0.027	0.026	0	0.049	0.04	0.022	0	-0.005	-0.01	0.055	0.008	0.038	0.017	0.011	0.019	-0.28	0.028	0.03
2018-09-17	0.005	0.014	-0.003	-0.09	-0.003	0	0.037	0.003	0.017	0.004	0.008	0.07	-0.036	-0.029	-0.069	0.003	0.063	0	0.006	0.01	0.01	0.002	-0.023	0.1	0.075	0.006	-0.022	0.006	0.033	0.017	0.39	0.006	0.007
2018-09-18	0.025	0.04	0.024	0	0.046	0	-0.02	0.016	0.025	0.021	0.023	0.09	0.077	0.042	0.017	0.018	-0.084	0.004	0.027	0.01	0.022	0.001	0.024	-0.09	-0.04	0.022	0.06	0.009	0.013	0.011	-0.12	0.033	0.047
2018-09-19	0.007	0.039	0.008	-0.17	0.033	0	0.004	0.016	0.009	0.007	0.007	-0.08	-0.028	-0.066	-0.194	0.028	0.074	0.005	0.029	0	0.009	-0.01	0.031	-0.12	-0.11	0.029	-0.007	0.004	0.023	0.016	-0.13	0.04	0.035
2018-09-20	0.019	0.009	-0.002	-0.09	0	0.02	0.045	-0.015	-0.008	-0.006	-0.009	0	0.063	0	-0.031	-0.022	0.034	-0.002	0.056	0.02	-0.008	0.017	-0.008	0.04	-0.01	-0.016	0.022	0.005	-0.007	-0.005	0.24	-0.024	-0.005
2018-09-21	-0.036	0.001	-0.014	-0.28	0.009	-0.02	-0.005	-0.008	-0.026	-0.013	-0.018	-0.05	0.042	0.002	-0.039	-0.008	-0.055	0.013	-0.012	-0.02	-0.015	-0.006	-0.006	-0.09	-0.005	-0.029	0.034	-0.004	-0.024	-0.011	-0.17	-0.032	-0.01
2018-09-24	0.051	-0.005	0.048	0.06	0.02	0.02	0.022	0.049	0.047	0.054	0.05	-0.04	-0.001	0.046	-0.005	0.052	0.11	0	0	-0.03	0.047	0.039	0.022	-0.08	0	0.027	0.033	0.027	0.035	0.028	-0.23	0.062	0.01
2018-09-25	0.06	0.05	0.031	-0.02	0.01	0.03	0.002	0.027	0.039	0.024	0.035	0.04	0.065	0.003	0.052	0.033	-0.059	0.001	0	0.03	0.03	-0.01	-0.001	0.01	0.065	0.005	0.038	0.034	0.026	0.033	-0.01	0.016	0.024
2018-09-26	-0.04	-0.021	-0.007	-0.13	-0.044	0	-0.016	-0.004	-0.008	-0.012	-0.012	-0.01	-0.007	-0.053	0.014	-0.01	-0.049	-0.007	0	-0.07	-0.009	-0.014	-0.002	0.02	-0.08	-0.017	-0.013	-0.003	-0.011	-0.01	-0.09	-0.037	-0.041
2018-09-27	-0.001	-0.046	0.003	-0.12	0.007	0.01	-0.02	-0.013	-0.003	-0.001	-0.005	-0.02	-0.001	-0.045	-0.039	-0.004	0.065	-0.005	-0.038	-0.07	-0.007	-0.001	-0.009	-0.09	-0.08	-0.011	-0.006	-0.012	-0.007	0.001	-0.48	0.005	-0.006
2018-09-28	-0.044	-0.019	-0.035	0.145	0.004	-0.04	0	-0.048	-0.034	-0.037	-0.055	-0.02	-0.019	-0.003	0.006	-0.039	0.236	0.006	-0.018	0.02	-0.046	-0.006	-0.011	0.02	0.01	-0.01	-0.029	-0.018	-0.032	-0.02	0	-0.026	0.001
2018-10-01	0.016	-0.007	0.015	-0.125	0.079	-0.04	-0.013	-0.004	0.004	0.015	-0.005	0.01	-0.049	-0.036	-0.182	0.011	0.149	0.006	0.026	0.01	-0.008	-0.025	0.024	-0.12	0.04	0.02	0.008	0.011	0.037	0.006	-0.13	0.015	0.024
2018-10-02	-0.051	0.026	-0.039	-0.04	-0.042	0	-0.056	-0.038	-0.044	-0.04	-0.045	0.02	-0.014	0	0.066	-0.046	0.138	-0.004	-0.015	-0.01	-0.042	0.017	-0.005	0	0.055	0.013	-0.019	-0.019	-0.038	-0.029	0.53	-0.06	-0.024
2018-10-03	0.05	-0.045	0.032	-0.09	0.087	0.04	-0.03	0.046	0.038	0.037	0.056	0	0.071	0.124	0.165	0.042	-0.121	0.012	0	0.02	0.05	0.029	0.007	0.06	-0.005	0.005	-0.006	0.016	0.026	0.005	0.85	0.048	0.105
2018-10-04	0.045	0.07	0.052	-0.1	0.008	0.03	0.025	0.051	0.052	0.063	0.057	0.07	0	0.046	0.146	0.056	0.023	0.019	0.077	0.08	0.055	0.052	0.011	0.19	0.11	0.028	0.074	0.05	0.024	0.041	1.04	0.092	0.034
2018-10-05	0.026	0.01	0.026	0.09	0.042	0.02	0.038	0.036	0.031	0.012	0.027	0.07	-0.001	-0.134	-0.002	0.026	0.077	-0.01	0.009	0.08	0.033	0	0.03	0.08	0.04	0.01	0.026	0.017	0.029	0.018	0.08	0.057	0.032
2018-10-08	-0.018	0.052	-0.022	-0.49	0	0.01	0.007	-0.02	-0.024	-0.012	-0.022	0.01	0.002	-0.05	0.032	-0.016	0.161	0	0	0.01	-0.023	0.005	0.027	0.08	0.06	0.024	0.025	-0.005	-0.003	-0.01	0.15	-0.05	0
2018-10-09	-0.007	0.004	-0.001	-0.13	-0.031	-0.06	0.011	0.003	0.005	0	-0.003	0.12	0.077	0.102	0.12	0.017	-0.039	0.009	0	0.05	0.002	-0.024	0.006	-0.01	-0.06	0.002	0.035	0.017	0.001	0.026	-0.19	0.042	-0.019
2018-10-10	0.004	-0.025	0.014	0.11	-0.035	0.08	0.004	0.022	0.024	0.016	0.012	0.06	0.015	-0.045	0.011	0.013	-0.021	-0.004	-0.042	0	0.014	0.031	-0.011	0	-0.01	0.014	-0.007	0.012	0.018	0.01	-0.34	0.012	0.017
2018-10-11	-0.026	-0.028	-0.015	0	-0.033	0	-0.018	-0.047	-0.032	-0.02	-0.033	-0.03	-0.007	-0.045	0.024	-0.014	0.067	-0.009	-0.055	0	-0.031	-0.05	0.049	0.03	0.035	0.027	-0.025	-0.007	0.004	-0.017	-0.21	-0.055	-0.094
2018-10-12	-0.017	0.026	-0.01	0	-0.003	0.01	0	-0.001	-0.016	-0.012	-0.02	0.04	0.001	-0.002	0.148	-0.011	0	0.004	0.042	-0.039	-0.014	-0.035	0.014	-0.09	-0.02	0.028	-0.007	-0.002	-0.006	-0.002	-0.81	-0.041	0.01
2018-10-15	0.007	-0.055	0.005	-0.24	0.003	0	0.013	-0.019	-0.008	0.006	0.007	-0.04	0.034	-0.063	0.114	0	-0.022	-0.005	-0.02	-0.041	0.009	0.001	-0.021	-0.12	-0.025	0.013	-0.005	0.002	-0.017	-0.013	-0.48	-0.023	0.022
2018-10-16	-0.014	0.025	-0.023	-0.28	0	-0.01	0.016	0.008	-0.008	-0.036	-0.017	0.01	0.02	-0.049	0.004	-0.02	-0.097	0.005	0.001	-0.02	-0.02	-0.004	-0.068	-0.11	-0.06	-0.036	-0.012	-0.007	-0.004	-0.012	0	-0.002	-0.007
2018-10-17	-0.021	-0.01	-0.018	-0.08	0.022	-0.03	-0.018	-0.046	-0.036	-0.018	-0.026	-0.1	0.061	0.037	-0.131	-0.023	0.087	-0.003	-0.04	0.04	-0.017	-0.044	0.013	0.02	-0.04	0.003	-0.03	-0.013	-0.01	-0.026	-0.43	-0.033	0.023
2018-10-18	-0.033	0.024	0.002	0.24	-0.025	0.04	0.011	-0.014	-0.015	-0.014	-0.04	-0.05	-0.078	0	-0.166	-0.023	0.128	0.005	-0.049	0.05	-0.037	-0.005	0.086	0.03	0.045	0.082	0.008	0.003	-0.012	-0.022	0.24	-0.035	-0.004
2018-10-19	0.026	-0.049	0.039	-0.17	0.001	0	-0.014	0.003	0.014	0.029	0.012	0.05	-0.03	0.012	0.081	0.047	-0.087	-0.002	0.027	0.06	0.015	0.07	0.002	-0.02	0.045	0.022	0.005	0.017	-0.019	0.001	0.39	0.038	0.027
2018-10-22	0.022	0.019	-0.008	-0.12	-0.015	-0.04	0.007	0.012	0.02	-0.01	0.019	0	0	0.009	0.014	-0.029	-0.109	0.002	0.025	0.14	0.019	0.001	-0.03	-0.1	-0.065	-0.049	0.007	0.007	0.02	0.018	0.35	-0.05	-0.008
2018-10-23	-0.039	-0.025	-0.033	0.06	-0.036	-0.06	-0.009	-0.036	-0.042	-0.03	-0.037	0	0.052	-0.036	0	-0.027	0.099	-0.005	-0.037	-0.05	-0.039	-0.054	-0.012	0.08	0.02	-0.044	-0.04	-0.013	-0.028	-0.034	0.51	-0.057	-0.028
2018-10-24	-0.021	-0.007	-0.036	0.24	-0.007	-0.01	-0.003	-0.028	-0.024	-0.025	-0.026	-0.04	0.013	-0.022	-0.048	-0.022	0.038	-0.011	0.003	0.06	-0.022	-0.023	-0.025	0.01	0.135	-0.03	-0.005	0	-0.014	-0.01	-0.54	-0.014	-0.042
2018-10-25	0.004	-0.064	-0.003	0.025	0.01	0	0.007	0.005	0.005	0.002	0.007	0	0.008	-0.005	-0.007	0.016	-0.114	-0.021	-0.045	-0.01	0.005	0.012	-0.031	0.03	0.07	-0.043	0.005	-0.001	-0.014	0.01	-0.53	-0.015	0.012
2018-10-26	-0.04	-0.005	-0.037	-0.285	-0.058	0.05	-0.005	-0.055	-0.051	-0.032	-0.047	-0.06	0.021	0.01	0.07	-0.034	-0.062	-0.004	-0.021	-0.02	-0.043	-0.065	-0.019	0.01	-0.04	-0.006	-0.046	-0.011	-0.029	-0.035	-0.13	-0.058	-0.06
2018-10-29	0.001	-0.041	0	0.15	0.002	-0.04	-0.011	0.031	0.026	0.006	0.029	-0.07	0.058	-0.067	-0.009	-0.009	-0.099	0	-0.065	0.38	0.027	0.018	-0.048	-0.02	-0.085	-0.038	0.026	0.004	0.019	0.011	0	0.016	0.011
2018-10-30	-0.009	0.02	0.004	-0.24	0.058	-0.01	-0.007	0.004	-0.004	0.002	-0.006	-0.05	0.031	0.024	-0.025	0.007	0.144	0.006	0.041	0.01	-0.005	0.03	0.017	0.02	0.035	0.022	-0.008	-0.003	-0.009	-0.001	-0.36	-0.002	0.022
2018-10-31	0.005	0.026	-0.001	0.08	0.039	0.01	0.009	0.004	0.004	0.007	0.011	0.09	-0.122	0.019	-0.032	0.015	-0.049	0.01	0.021	0.14	0.01	0.035	-0.016	0	0.095	-0.01	0.013	0	0.017	0.013	0.43	0.039	0.05
2018-11-01	0.013	0.039	0.007	-0.1	-0.012	0	-0.03	0.027	0.008	0.001	0.013	0	-0.07	-0.03	-0.079	0.009	-0.054	-0.001	0.011	-0.08	-0.002	0	0.004	0.01	-0.09	0.012	0	0	0.02	0.015	0.03	0.015	-0.015
2018-11-02	0.032	0.043	0.039	0	0.053	0	-0.006	0.031	0.033	0.036	0.039	0	-0.042	-0.042	-0.134	0.039	-0.073	0.003	0.033	0	0.035	0.021	0.011	-0.01	-0.1	0.027	0.008	0.02	0.029	0.012	-0.67	0.04	0.07
2018-11-05	-0.006	0.044	-0.006	0	-0.017	0.01	0.019	-0.014	-0.002	0.003	-0.013	-0.01	-0.169	0.027	-0.053	0.005	0.015	0.001	0.002	-0.18	-0.012	-0.042	-0.006	0	-0.035	-0.03	0.01	-0.001	-0.015	-0.006	-1.28	0.009	-0.015
2018-11-06	0.01	-0.016	0.014	0.15	0.017	-0.04	0.005	0.007	0.01	0.007	0.009	-0.1	0	-0.012	-0.033	-0.004	0.085	0.002	0.006	0	0.013	-0.007	0.014	0.01	-0.01	0.029	-0.001	-0.018	-0.002	0.005	0.35	0.036	0.015
2018-11-07	0.015	-0.001	0.011	-0.01	0.004	-0.01	-0.018	0.016	0.019	0.01	0.014	0	0	0	-0.144	0.001	-0.067	-0.007	-0.028	0.08	0.016	0.047	0.025	0.07	-0.07	0.015	0.011	-0.005	0.011	0.003	0.27	-0.006	-0.001
2018-11-08	0	0.039	0.019	0.22	0.007	0.05	-0.011	0.012	0.017	0.013	0.009	0.09	0.011	0	-0.081	0.005	0.058	0.001	-0.006	0.15	0.013	0.023	0.019	0.12	0.075	-0.003	-0.034	0.005	0.012	0.01	0.38	0.034	0.019
2018-11-09	-0.036	0.008	-0.025	-0.1	-0.038	-0.04	0.002	-0.051	-0.045	-0.031	-0.045	0	0.003	-0.031	0	-0.032	-0.001	-0.004	-0.022	0.06	-0.037	-0.027	0	0.12	0.055	-0.008	0.013	-0.014	-0.031	-0.022	-0.19	-0.074	-0.043
2018-11-12	-0.023	-0.028	-0.017	0.08	0	0	-0.009	-0.019	-0.021	-0.021	-0.023	0.03	-0.047	0.039	0.111	-0.005	0.051	-0.002	-0.027	-0.01	-0.023	0.013	0.002	0.05	0.025	0.007	-0.018	-0.011	-0.013	-0.01	-0.31	-0.039	0
2018-11-13	0.03	-0.009	0.014	0.1	-0.05	0	0.01	0.015	0.012	0.01	0.021	0.02	0.133	-0.042	0.037	0.003	0.001	-0.005	0.008	0.14	0.019	-0.015	0.009	0.04	0.02	-0.002	0.007	-0.001	0.001	0.015	0.3	0.069	-0.044
2018-11-14	-0.001	-0.031	0.002	-0.13	-0.021	-0.02	-0.01	0.015	0.006	0.003	-0.008	-0.03	-0.049	-0.029	-0.083	-0.006	0.055	-0.002	-0.025	0.07	-0.007	0.028	0.011	-0.33	-0.075	0.023	0.002	0.001	-0.016	-0.009	-0.23	-0.014	-0.025
2018-11-15	-0.036	0.024	-0.035	0	-0.047	-0.01	-0.005	-0.052	-0.048	-0.034	-0.041	-0.06	0.007	0.023	-0.031	-0.001	-0.013	-0.002	0.038	-0.1	-0.037	-0.009	0.007	-0.06	0.005	0.002	-0.031	-0.007	-0.03	-0.032	-0.37	-0.138	-0.002
2018-11-16	0.017	-0.037	0.015	-0.3	-0.026	0.01	-0.02	0.018	0.012	0.018	0.015	-0.01	-0.001	0.059	-0.039	0.05	0.001	-0.005	-0.011	0.06	0.01	0.044	0.007	0	-0.06	0.011	0.005	0.001	-0.008	0.005	0	0.044	-0.044
2018-11-19	0.007	-0.024	0.023	-0.02	-0.006	-0.03	0.015	0.005	0.011	0.013	0.002	-0.03	-0.07	-0.024	-0.026	-0.005	0.087	-0.013	-0.018	0	0.011	-0.048	0.004	0.04	-0.005	0.01	0.085	0.009	0.007	-0.003	0.55	-0.037	-0.015
2018-11-20	-0.016	0.03	-0.021	0	-0.007	-0.05	-0.007	-0.012	-0.005	-0.027	-0.026	-0.1	0.001	0.001	0	0.01	0.042	0.009	0.004	0.1	-0.021	-0.036	0.007	0.05	0.025	0.001	-0.014	-0.007	-0.029	-0.017	0.26	0.008	-0.011
2018-11-21	0.025	0.005	0.007	-0.04	0.011	-0.03	-0.009	0.01	0.017	0.009	0.023	-0.01	0.043	0	-0.028	-0.016	-0.137	-0.006	0.001	-0.08	0.025	0.011	-0.02	-0.03	-0.085	-0.008	0.005	0.013	0.011	-0.001	-0.17	0.011	0.013
2018-11-22	-0.002	-0.033	-0.002	-0.08	0.008	0.02	0	-0.009	0.001	-0.016	-0.004	-0.07	-0.007	-0.082	-0.032	-0.003	-0.047	0.001	-0.001	-0.04	0	0.024	-0.024	0.01	-0.11	-0.001	-0.007	0.003	-0.004	-0.013	-0.21	0.032	0
2018-11-23	-0.03	-0.007	-0.02	-0.12	-0.03	-0.01	0.018	-0.033	-0.034	-0.026	-0.03	-0.01	-0.028	0	-0.07	-0.019	-0.022	0	-0.037	0.04	-0.028	-0.079	-0.006	0.07	-0.005	-0.004	-0.02	-0.015	-0.019	-0.019	-0.18	-0.046	-0.007
2018-11-26	0.012	-0.028	0.006	0.3	0.015	0	-0.007	0.034	0.018	0.018	0.024	-0.1	0.021	0.016	-0.01	0.016	-0.15	-0.008	-0.003	0.15	0.013	0.025	-0.044	0.14	0.025	-0.073	0.009	0.013	0.01	0.02	-0.31	0.028	0.016
2018-11-27	-0.008	-0.002	-0.007	-0.07	-0.016	0	-0.022	-0.018	-0.012	-0.008	-0.015	-0.02	0.192	0.008	-0.022	-0.019	0.025	0	-0.016	0.01	-0.018	-0.013	-0.019	-0.07	0.03	-0.012	-0.006	-0.006	-0.015	-0.017	0.13	-0.017	-0.013
2018-11-28	-0.002	-0.009	-0.004	-0.01	-0.01	-0.01	0.004	0.006	0.001	0.001	0.001	-0.02	-0.036	-0.09	0.017	-0.036	-0.027	0.012	0.006	-0.04	0	0.005	-0.002	0.01	0.05	-0.01	0	-0.002	-0.011	0.016	0.12	-0.015	-0.013
2018-11-29	-0.023	-0.014	-0.025	-0.08	-0.024	-0.03	0.004	-0.031	-0.035	-0.038	-0.027	-0.01	0.043	-0.036	0.022	-0.037	-0.063	-0.019	-0.044	-0.13	-0.028	-0.059	-0.042	-0.16	-0.14	-0.038	-0.018	-0.012	-0.037	-0.024	-0.35	-0.011	-0.009
2018-11-30	-0.015	-0.015	-0.007	-0.1	-0.036	-0.02	-0.011	-0.014	-0.014	-0.009	-0.013	-0.08	0.001	-0.001	-0.057	-0.005	0.012	0.005	-0.007	0.18	-0.02	-0.069	-0.003	-0.01	0.04	0	0	-0.012	-0.007	-0.012	0.35	0	-0.022
2018-12-03	-0.004	0.029	0.01	0.07	-0.032	-0.01	0.002	-0.003	0.002	0.007	-0.002	0.04	-0.281	0.019	-0.033	0	-0.074	-0.004	0.024	-0.19	0.001	-0.012	-0.019	-0.08	-0.03	-0.016	0.002	0.004	0.011	-0.012	-0.12	-0.053	-0.022
2018-12-04	-0.037	-0.079	-0.035	0.09	-0.065	0.01	-0.018	-0.025	-0.036	-0.025	-0.043	-0.08	0.005	-0.052	-0.008	-0.025	0.013	-0.012	-0.027	0.1	-0.036	0.012	-0.003	0.08	0.01	-0.004	-0.016	-0.045	-0.012	-0.04	0.12	-0.031	-0.068
2018-12-05	0.012	-0.044	0.008	0.04	-0.036	-0.01	-0.005	0.007	0.001	0.008	0.01	0.05	0.009	-0.134	0.043	0.009	-0.085	0	-0.044	-0.04	0.012	0.016	-0.013	0	0.055	-0.027	0.013	0.037	0.001	0.017	0.05	0.033	0
2018-12-06	-0.044	-0.04	-0.029	-0.1	-0.043	-0.04	-0.002	-0.048	-0.039	-0.021	-0.048	-0.01	-0.046	-0.017	0.1	-0.021	0.131	-0.017	-0.076	0.04	-0.048	-0.055	0	0.04	0.09	-0.002	-0.025	-0.019	-0.033	-0.035	0.32	-0.072	-0.047
2018-12-07	0.037	-0.006	0.022	0.02	-0.017	0	-0.008	0.027	0.024	0.028	0.027	-0.04	-0.121	0.041	0.079	0.02	-0.065	0.003	0	-0.11	0.034	0.025	0.005	-0.05	-0.025	-0.005	0.007	0.013	0.018	0.033	0.03	0.025	-0.026
2018-12-10	-0.005	-0.019	-0.009	0.15	-0.015	0	0.004	0	-0.006	0.009	-0.013	0.06	0.062	0.123	0.06	0.014	-0.037	-0.016	-0.004	0.08	-0.009	-0.02	-0.015	0	0.13	-0.01	-0.001	0.003	0.009	-0.019	0.1	-0.07	0.006
2018-12-11	0.003	0.027	0.012	-0.05	0.021	0.02	-0.001	-0.022	-0.007	0.019	-0.003	-0.02	-0.014	-0.059	0.171	0.013	0.023	0.005	0.002	-0.04	0.004	-0.008	-0.022	-0.01	-0.005	-0.006	0.001	-0.006	-0.001	0.06	1.33	-0.01	0.025
2018-12-12	0.022	-0.018	0.006	-0.11	0.053	0	-0.009	0.046	0.033	0.018	0.032	0.04	-0.025	-0.117	-0.058	0.048	-0.107	0.006	0.03	0	0.021	-0.053	-0.032	0.01	-0.005	-0.007	0.017	0.018	-0.027	0.074	-0.73	0.089	0.025
2018-12-13	-0.001	0.032	0.015	-0.21	0.025	0.01	-0.011	0.004	0.006	-0.001	0.014	0	-0.092	-0.003	-0.095	-0.003	-0.044	0.004	0.007	-0.12	0.016	0.007	-0.053	0	-0.02	-0.009	-0.011	-0.034	0.01	-0.008	0.19	0.015	0.005
2018-12-14	-0.036	-0.015	-0.024	-0.15	-0.058	0.01	-0.002	-0.029	-0.012	-0.018	-0.028	0.05	-0.006	0.033	-0.055	-0.016	-0.021	-0.02	-0.015	-0.03	-0.026	-0.024	-0.008	0.06	0.065	-0.008	-0.001	-0.016	0.002	-0.114	-0.19	-0.051	-0.022
2018-12-17	0.013	-0.016	0.02	-0.02	-0.059	0	-0.001	0.011	0.007	0.027	0.002	0.02	-0.041	0.02	0.059	0.007	0.008	-0.004	0.002	-0.04	0.004	-0.003	-0.013	0	0	-0.016	0.001	0.022	0.001	0.052	-0.27	0.024	-0.032
2018-12-18	-0.019	-0.027	-0.019	0.08	-0.027	-0.04	0.002	-0.014	-0.012	-0.03	-0.013	0.02	0.035	-0.116	0.003	-0.042	-0.011	-0.005	-0.021	-0.16	-0.012	-0.028	-0.017	0.05	-0.09	-0.02	-0.018	-0.027	0.01	-0.02	-0.16	0.015	-0.034
2018-12-19	0.005	-0.03	0.023	-0.15	-0.054	-0.03	-0.013	0	-0.002	-0.002	-0.002	-0.04	0.061	-0.126	-0.113	-0.022	-0.157	0.009	-0.045	-0.02	-0.005	0	0.02	0	-0.065	0.004	-0.006	-0.005	0.004	-0.04	-0.66	-0.008	-0.047
2018-12-20	-0.009	-0.057	-0.017	-0.14	0.053	-0.07	0.038	-0.007	-0.02	-0.029	-0.009	-0.05	-0.015	0.053	-0.027	-0.028	-0.048	-0.004	-0.007	-0.06	-0.009	-0.035	-0.008	-0.08	-0.05	-0.009	-0.017	-0.023	-0.002	-0.019	-0.12	-0.006	0.013
2018-12-21	0.019	0.05	0.021	-0.05	0.013	-0.02	-0.079	0.016	0.017	0.027	0.021	-0.08	-0.06	0.004	-0.01	0.039	0.085	0.011	0.039	0.16	0.013	-0.036	0.039	0.05	0	0.023	0.001	-0.008	-0.011	-0.003	0	0.053	0.003
2018-12-24	-0.014	-0.016	-0.003	-0.035	-0.046	0	0	0	0	-0.007	-0.005	0	0	0.011	0	-0.019	0.028	0	0.02	0.03	-0.005	0	-0.01	-0.03	0	-0.006	0	-0.015	0	0	-0.02	-0.058	-0.039
2018-12-25	0	0	0	0	0	0	0	0	0	0	0	0	0	0	0	0	0	-0.026	0	0	0	0	0	0.05	0	0	0	0	0	0	0.14	0	0
2018-12-26	0	0	0	0.005	0	-0.01	0	0	0	0	0	0	0	-0.024	0.029	0	0	0.005	-0.04	0.01	0	0	0	0	0	0	0	0	0	0	0	0	0.044
2018-12-27	-0.025	0.012	-0.002	-0.05	0.013	0	0.036	-0.03	-0.02	-0.004	-0.021	-0.08	0.007	0.014	0.011	0.004	-0.102	0.001	-0.007	-0.04	-0.022	-0.005	-0.007	-0.06	-0.07	-0.003	-0.001	0.004	-0.012	0.007	-0.19	0.046	-0.054
2018-12-28	0.027	-0.016	0.017	-0.05	-0.038	0.01	-0.052	0.026	0.02	0.019	0.014	-0.01	0	0.114	-0.04	0.014	0.003	-0.02	-0.006	-0.08	0.011	0.021	0.051	-0.01	-0.035	0.039	-0.001	0.005	0.011	-0.006	-0.05	-0.04	-0.005
2018-12-31	-0.007	-0.039	-0.012	-0.03	0.009	0	0	0	-0.004	-0.001	0.004	0	0	-0.021	0	-0.005	0.021	0	0	-0.1	0	0	-0.003	0	-0.01	-0.009	-0.001	-0.009	0	0	-0.14	0.001	-0.047
2019-01-01	0	0	0	0	0	0	0	0	0	0	0	0	0	0.048	0	0	0	0	0	0	0	0	0	0	0	0	0	0	0	0	0	0	0
2019-01-02	-0.072	-0.04	-0.055	-0.04	-0.063	-0.03	-0.144	-0.08	-0.068	-0.055	-0.075	-0.15	-0.068	-0.064	0.029	-0.034	-0.082	0	0.01	0	-0.058	-0.098	-0.01	0	0.05	-0.016	-0.045	-0.041	-0.064	0	0.39	-0.057	-0.03
2019-01-03	-0.012	-0.094	-0.007	-0.02	-0.078	-0.01	-0.07	-0.005	-0.008	-0.01	-0.02	-0.09	0.027	0.073	0.066	0.01	0.197	0	0.004	-0.03	-0.021	-0.033	0.052	-0.02	-0.085	0.032	-0.014	0.006	-0.009	-0.061	0.12	-0.017	-0.108
2019-01-04	0.058	0.026	0.048	-0.06	0.106	0	0.036	0.059	0.045	0.051	0.057	0.05	0.083	0.021	0	0.048	0.004	-0.039	0.029	-0.13	0.048	0.074	0.044	0	-0.05	0.042	0.034	0.04	0.009	0.034	0	0.082	0.106
2019-01-07	0.015	0.065	0.029	0.05	0.027	0.02	0.022	0	0.006	0.028	0.008	0.06	0.069	0.06	-0.187	0.032	0.012	0.022	-0.005	0.12	0.011	0.005	0.011	0	-0.03	0.03	0.008	0.051	0.015	0.01	-0.42	-0.02	0.023
2019-01-08	0.017	0.032	0.003	-0.03	0.011	0.03	0.039	0.002	0.018	0.012	0.014	0.09	0.11	-0.054	0.004	0	0.061	0.016	0.018	0.09	0.017	0.062	0.007	0	0.05	0.011	0.014	-0.026	0.013	0.033	0.26	0.014	0.033
2019-01-09	-0.013	0.019	-0.027	-0.045	0.01	0	0.026	-0.022	-0.017	-0.025	-0.015	-0.08	-0.027	0.016	0.057	-0.06	-0.066	0.03	-0.006	0.08	-0.018	-0.009	-0.036	-0.25	-0.04	-0.024	-0.004	-0.031	0.012	-0.001	0.17	-0.011	0.013
2019-01-10	-0.016	-0.015	-0.032	0.115	0.008	0	-0.005	-0.014	-0.011	-0.036	-0.018	-0.02	-0.087	0.006	-0.029	-0.019	-0.005	-0.006	-0.019	-0.16	-0.018	-0.003	-0.07	-0.03	-0.005	-0.039	-0.007	-0.035	-0.012	-0.012	-0.13	0.016	0.003
2019-01-11	-0.011	-0.005	-0.008	0.01	-0.027	0.01	0.008	-0.019	-0.013	-0.014	-0.015	0.01	-0.058	0.027	0.038	-0.022	-0.029	-0.01	0.022	0.09	-0.01	-0.088	-0.007	-0.04	-0.005	0	-0.011	-0.017	-0.024	0	-0.21	0.014	-0.032
2019-01-14	-0.007	-0.036	-0.027	-0.085	0.005	-0.01	0	0.004	-0.011	-0.022	0.05	-0.1	-0.035	-0.072	0.019	-0.031	-0.016	0	-0.015	-0.07	-0.005	-0.021	-0.026	-0.03	0.04	-0.038	0.004	-0.023	-0.005	0.01	-0.05	0.006	0.011
2019-01-15	-0.035	0.011	-0.018	0.07	0.007	0.02	-0.086	-0.025	-0.017	-0.015	-0.026	-0.09	-0.041	0.042	0.028	-0.024	0.02	-0.004	-0.007	0.07	-0.021	0.024	-0.031	-0.08	-0.005	-0.021	-0.007	-0.02	0.007	-0.001	-0.22	-0.039	-0.002
2019-01-16	0.017	-0.009	0.011	0.045	0.024	0.01	0.069	0.027	0.013	0.009	0.017	0.11	0.014	0.09	0.065	0.173	-0.11	-0.006	0.014	-0.06	0.019	0.021	-0.004	-0.03	-0.025	-0.021	0.012	0.002	0.031	0.017	-0.22	0.052	0.021
2019-01-17	0.018	0.009	0.008	-0.04	0.003	0.06	-0.001	0.009	0.012	0.01	0.019	0.06	-0.077	-0.014	0.011	0.017	0.001	0	-0.008	0.1	0.017	0.041	-0.035	0.07	0.02	-0.008	0.017	0.013	0.013	-0.005	-0.13	0.027	0.018
2019-01-18	0.009	0.029	0.013	-0.08	0.038	0.01	-0.006	0.025	0.012	0.016	0.02	0.05	0.002	0.047	0.005	0.003	-0.026	0.005	0.03	-0.06	0.018	0.028	-0.015	-0.04	0.095	-0.01	0.017	0.018	0.008	0.002	0.12	0.018	0.035
2019-01-21	-0.002	-0.002	0.005	-0.09	-0.018	0.04	0.03	-0.014	0	0.001	-0.003	0.01	0.061	-0.027	-0.002	-0.005	0.024	-0.004	0.021	0.04	-0.003	0.005	0.015	0	0.005	0.012	-0.009	-0.003	0.005	-0.01	-0.15	-0.03	0
2019-01-22	-0.016	-0.011	-0.017	0.09	-0.048	0.01	0	-0.009	-0.024	-0.015	-0.019	0	-0.04	-0.036	0.011	-0.019	-0.007	-0.005	-0.026	0	-0.011	-0.018	-0.013	0.02	-0.04	-0.028	-0.014	-0.017	-0.011	-0.001	0	0.001	-0.05
2019-01-23	-0.002	-0.016	0.117	-0.16	0	-0.02	-0.002	-0.006	-0.012	-0.009	-0.015	0.01	-0.136	0.044	-0.018	-0.006	0.004	0.004	-0.016	-0.08	-0.019	0	-0.018	0	-0.01	-0.026	-0.019	0.007	-0.008	-0.02	-0.04	0.002	0.023
2019-01-24	-0.048	-0.014	-0.029	0.13	-0.038	-0.06	0.005	-0.035	-0.046	-0.047	-0.046	-0.08	0.034	-0.02	0.019	-0.051	-0.084	0.005	0.01	-0.15	-0.051	-0.026	0.093	-0.04	-0.065	-0.073	-0.023	-0.051	-0.033	-0.035	-0.11	-0.061	-0.043
2019-01-25	0.016	-0.059	-0.009	0	0.045	-0.02	-0.028	0.015	0.019	0.014	0.019	-0.04	-0.088	-0.011	0.004	0.004	-0.022	-0.01	0.013	-0.06	0.018	0.004	-0.015	0.06	-0.065	-0.001	-0.007	0.234	0.016	0.027	-0.27	0.042	0.039
2019-01-28	0.014	0	0.015	0.03	-0.014	-0.01	0.002	0.213	0.014	0.009	0.009	0.05	0.033	-0.005	0.001	0.009	0.019	0	0.015	0.03	0.008	-0.006	-0.002	0.01	0.045	-0.022	0.001	0.014	0.008	-0.019	-0.13	-0.04	-0.007
2019-01-29	-0.017	0.03	-0.009	-0.09	-0.022	0.02	-0.051	-0.009	-0.004	-0.005	-0.01	-0.03	-0.027	-0.016	0.039	0.009	-0.034	0.001	0.01	-0.03	-0.008	-0.03	0.017	0	-0.005	0.02	-0.007	0.023	-0.001	0	-0.16	0.001	-0.032
2019-01-30	-0.004	0.005	-0.006	0.02	-0.028	0.03	-0.001	-0.011	-0.003	-0.012	-0.011	0.01	-0.002	0.026	0.02	-0.012	-0.034	0.004	0.025	0.11	-0.006	-0.007	0.001	-0.03	-0.02	0.02	-0.007	-0.041	-0.022	-0.03	-0.15	-0.013	-0.017
2019-01-31	-0.03	-0.009	-0.043	-0.19	-0.034	-0.07	-0.084	-0.031	-0.043	-0.039	-0.03	-0.1	0.002	-0.068	-0.111	-0.051	-0.008	-0.005	-0.054	-0.06	-0.033	-0.04	-0.048	-0.14	-0.15	-0.061	-0.033	-0.038	-0.022	-0.013	-0.66	-0.036	-0.06
2019-02-01	0.007	-0.031	0.015	-0.16	0.08	-0.05	-0.016	0.006	0.018	0.016	0.01	-0.1	-0.001	0.127	-0.142	0.017	0.142	-0.021	-0.019	0	0.011	0.02	0.019	-0.01	0.025	0.031	0.008	0.001	-0.005	0.001	0.13	0.029	0.056
2019-02-04	0.016	0.016	0.006	0.04	0.004	-0.01	0.023	0.019	0.006	0.016	0.014	0.02	-0.013	0.062	-0.063	0.013	0.019	0.008	0	0	0.018	0.024	0.027	0	0.025	0.024	0.008	0	0.017	-0.001	-0.05	0.029	0.033
2019-02-05	-0.005	0.024	-0.012	0.06	-0.024	0.02	0.022	-0.013	-0.013	-0.011	-0.014	0.05	0.001	-0.057	0	-0.002	0.042	0	0	-0.06	-0.01	-0.037	-0.004	-0.03	-0.05	0.003	0	-0.002	0	0	0.1	-0.047	-0.02
2019-02-06	0.004	-0.068	-0.008	0.12	-0.015	0.01	-0.002	-0.012	-0.006	0.001	-0.002	-0.06	0.089	-0.05	-0.07	-0.004	0.042	-0.001	0	-0.01	-0.006	0.006	-0.003	0.02	0.06	0.001	-0.007	-0.013	-0.02	0.012	0	-0.016	-0.004
2019-02-07	-0.049	-0.031	-0.026	0.05	-0.047	0.01	-0.023	-0.059	-0.044	-0.029	-0.051	-0.02	-0.05	-0.064	0.014	-0.019	0.111	0.006	0.012	0.01	-0.045	-0.004	-0.002	0.02	0.005	-0.016	-0.027	-0.03	-0.026	-0.05	0.33	-0.037	-0.046
2019-02-08	-0.032	-0.054	-0.014	0.07	0.004	-0.02	-0.005	-0.031	-0.028	-0.01	-0.028	0	0.001	0.023	0.066	-0.005	0.029	-0.02	-0.029	-0.05	-0.029	-0.029	-0.002	0.01	0	0.001	-0.019	-0.01	-0.042	-0.018	-0.21	-0.025	-0.022
2019-02-11	0.167	-0.001	0.018	0	0.022	-0.02	0.003	0.02	0.026	0.024	0.031	0.03	0.069	0.005	0.06	0.027	-0.087	0	-0.022	0.12	0.027	0.022	0.002	0.04	0.125	0.003	0.014	0.017	0.014	0.018	0.11	0.028	0.029
2019-02-12	0.015	0.024	0.037	-0.09	0.015	-0.03	0.008	0.026	0.016	0.003	0.015	0.09	0.144	0.005	0.022	0.002	-0.046	0.015	0.033	-0.01	0.009	-0.003	-0.017	0.01	0.01	0	0.005	0.003	0.023	0.022	0.02	0.007	0.023
2019-02-13	-0.014	0.04	-0.019	-0.02	0.017	-0.01	0.044	-0.008	-0.009	-0.016	-0.009	-0.06	-0.035	-0.068	-0.048	-0.012	-0.059	0.007	0.009	0.07	-0.009	-0.008	-0.047	0.04	0.105	-0.012	-0.007	-0.012	0.016	-0.001	0.24	-0.005	0.022
2019-02-14	-0.027	-0.01	-0.047	-0.14	-0.059	-0.02	0.06	-0.026	-0.016	-0.021	-0.02	0.03	-0.067	0.055	0.076	-0.034	0.021	-0.006	0.009	-0.14	-0.016	-0.029	-0.018	0.14	0.05	0.004	-0.008	-0.024	-0.003	-0.03	0.05	-0.033	-0.047
2019-02-15	0.003	-0.046	0.001	-0.03	0.019	0	0.035	-0.004	0.003	0.009	0.001	0.01	0.011	0.056	0.051	0.002	-0.006	-0.007	-0.034	0	0.001	-0.006	-0.021	-0.1	-0.065	0.006	-0.003	-0.036	0.013	0	-0.11	0.011	0.007
2019-02-18	0.006	0.03	0.001	0.14	0	0.02	0.04	0.005	0.008	0.007	0.007	0.01	0.05	0.003	-0.006	0.002	-0.032	-0.004	0.036	-0.03	0.007	0.018	-0.051	0	-0.025	-0.014	0.004	0.003	0.003	0	0.04	0.005	0
2019-02-19	-0.003	0.005	-0.023	-0.1	-0.005	-0.02	-0.01	-0.004	-0.006	-0.016	-0.009	-0.01	-0.02	0	-0.018	-0.014	0.019	-0.006	-0.001	-0.03	0.099	-0.041	-0.011	0.05	0.02	-0.022	-0.003	0.005	-0.03	-0.002	0.13	0.005	-0.021
2019-02-20	-0.006	-0.03	-0.008	0.16	0.005	-0.01	-0.016	-0.006	-0.007	-0.001	0	-0.05	0.018	-0.035	-0.081	-0.014	0.073	-0.005	-0.004	0.01	0.001	0.083	0.013	-0.01	-0.035	-0.001	0.003	-0.028	-0.029	-0.004	0.2	0.01	0.007
2019-02-21	0.022	-0.024	0.018	0.03	0.029	-0.01	0.016	0.022	0.03	0.015	0.027	0.01	-0.052	-0.001	0.023	0.019	-0.031	-0.004	0.017	-0.02	0.025	0.014	0.002	0.12	-0.02	0	0.018	0.047	0.006	0.014	0	0.02	0.036
2019-02-22	-0.02	0.015	-0.02	-0.07	-0.033	0	0.002	-0.037	-0.03	-0.025	-0.03	0	0.007	0.061	0.022	-0.023	0.024	0	0	-0.01	-0.026	-0.007	-0.034	-0.01	-0.095	-0.028	-0.024	-0.068	-0.012	-0.012	-0.04	-0.042	-0.033
2019-02-25	0.009	-0.02	-0.005	0.06	0.004	0.02	0.035	0.01	0.015	0.008	0.009	-0.02	0.002	-0.021	-0.059	-0.019	-0.088	0.004	0.002	-0.08	0.01	0.138	-0.014	-0.03	-0.03	-0.015	0.003	0.006	0.005	0.002	-0.16	0.016	0.018
2019-02-26	0.004	0.016	0.008	0.02	-0.029	0.01	0.014	0.011	0.011	-0.002	0.007	0	0.056	0.003	-0.069	-0.002	-0.054	0.007	-0.007	-0.19	0.005	-0.029	-0.032	0.02	-0.045	-0.017	0.01	0.004	-0.007	-0.009	-0.06	0.032	-0.037
2019-02-27	0.038	-0.025	0.023	-0.04	0.049	0	-0.017	0.037	0.038	0.032	0.04	0.01	-0.124	0.085	-0.034	0.015	0.073	0.004	-0.019	0.14	0.037	0.045	0.014	0.05	0.01	0.019	0.012	0.013	0.023	0.024	-0.09	0.068	0.057
2019-02-28	0.025	0.035	0.015	0.05	0.028	0.01	-0.005	0.022	0.023	0.021	0.032	0.02	0.017	-0.081	0.006	-0.004	-0.024	0	0.002	-0.008	0.028	0.046	0.024	-0.05	0.04	0.015	0.013	0.012	0.06	0.016	0	0.029	0.018
2019-03-01	-0.004	0.044	0.012	0.07	-0.005	0.01	-0.002	0.013	0.002	0.003	0.001	0.07	0.035	-0.035	0.039	0.014	-0.027	0.012	0	-0.042	-0.001	0.018	0.012	0	0.045	0.023	-0.003	-0.002	0.018	0.032	0.24	-0.008	0.044
2019-03-04	-0.025	0.04	-0.016	0	-0.042	0.01	0.007	-0.037	-0.022	-0.021	-0.028	0	0	0	0.02	-0.017	0.003	0.013	0.04	0.04	-0.025	-0.025	-0.017	0	-0.02	-0.03	-0.01	-0.011	-0.008	-0.015	0.03	-0.022	-0.033
2019-03-05	0.012	-0.03	0.005	0	-0.016	0	0.004	-0.003	0.005	0.002	0.008	0.02	0	0	0	-0.008	-0.029	0.001	0.003	-0.02	0.002	-0.014	-0.016	0.03	-0.06	-0.012	0	-0.016	-0.004	-0.007	0	0.014	0
2019-03-06	-0.055	-0.059	-0.047	0.03	-0.053	-0.02	0.001	-0.028	-0.043	-0.048	-0.037	0.44	-0.298	0.016	0.025	-0.049	-0.093	-0.007	-0.009	-0.054	-0.045	-0.024	-0.034	0.05	0.015	-0.04	-0.032	-0.062	-0.032	-0.043	0.2	-0.061	-0.03
2019-03-07	-0.066	-0.016	-0.087	-0.05	-0.064	-0.05	0.004	-0.066	-0.067	-0.088	-0.063	-0.02	-0.033	0.008	0	-0.08	-0.127	-0.003	-0.018	-0.02	-0.061	-0.042	-0.071	-0.04	-0.005	-0.072	-0.042	-0.083	-0.044	-0.042	0.03	-0.055	-0.056
2019-03-08	-0.006	-0.06	-0.012	-0.05	0.002	-0.01	-0.044	-0.004	-0.004	-0.012	0.007	-0.01	-0.059	-0.048	0.073	0.004	0.019	-0.025	-0.03	-0.01	-0.003	0.003	0.005	0	-0.01	0.014	-0.008	-0.012	-0.03	-0.014	0.11	0.018	-0.011
2019-03-11	-0.01	0.008	-0.005	-0.125	-0.01	-0.05	-0.001	-0.007	-0.011	0.06	-0.01	0.01	0.006	-0.02	0.001	0.009	0.057	0	0.012	-0.046	-0.004	0.014	-0.031	0	0	0.099	-0.022	0.005	-0.002	-0.003	-0.13	-0.011	0.016
2019-03-12	-0.002	0.003	0.008	-0.08	-0.017	0.03	0.011	-0.005	-0.004	0.004	-0.005	0.02	-0.04	0.001	-0.071	0.02	-0.024	-0.001	0.008	-0.002	-0.006	-0.004	0.014	0.01	0.01	0.014	-0.001	0.001	0.003	0.018	0.3	-0.015	-0.036
2019-03-13	0.003	-0.06	-0.015	-0.065	0.028	-0.04	0.005	0.008	0.005	-0.01	0.006	0	-0.067	0.035	-0.027	-0.001	0.021	-0.01	-0.027	-0.038	0.007	-0.015	0.009	0	0.045	0.03	-0.001	-0.001	-0.005	0.026	0.06	0.035	0.005
2019-03-14	0.016	0	0.005	0.095	-0.009	-0.01	0.011	0.014	0.019	0.005	0.021	0.01	-0.018	0.005	-0.023	-0.037	-0.061	0.001	0.011	0	0.017	0.024	-0.017	-0.01	0.04	0	0.007	0.014	0.02	0.008	0.38	0.026	0.02
2019-03-15	-0.001	0.006	-0.004	-0.015	-0.041	0	-0.007	0.002	-0.003	-0.009	0.003	0	0.033	-0.051	-0.036	0.006	-0.001	0.005	0.011	0.04	0.003	0.013	-0.021	-0.03	-0.09	-0.005	-0.004	0.002	0.008	0.002	-0.07	-0.013	-0.037
2019-03-18	-0.011	0.001	-0.011	-0.04	0	0	0.026	-0.002	-0.01	-0.009	-0.009	-0.04	0.066	-0.022	-0.063	-0.004	-0.074	0.001	0.006	0	-0.009	-0.009	-0.048	-0.12	0.025	-0.041	-0.005	0.007	0.007	-0.023	-0.07	-0.015	0.008
2019-03-19	0.024	-0.03	0.017	0	0.012	0.02	0.016	0.018	0.019	0.018	0.023	-0.09	-0.105	0.056	-0.006	0.011	0.063	-0.006	-0.015	0.01	0.023	0.022	0.041	-0.03	0.065	0.018	0.003	0.037	0.006	0.015	0.12	-0.011	0.011
2019-03-20	-0.022	-0.015	-0.012	-0.07	-0.061	-0.03	0.003	-0.028	0.083	-0.015	-0.022	-0.01	0.025	-0.019	-0.018	-0.006	0.024	0.017	-0.001	-0.006	-0.017	-0.013	0.017	0	-0.015	-0.008	0.002	-0.003	-0.007	-0.028	-0.18	-0.029	-0.075
2019-03-21	-0.053	-0.054	-0.055	0.04	0.001	-0.07	-0.069	-0.038	-0.044	-0.055	-0.042	-0.12	-0.013	0	-0.099	-0.038	-0.068	0	-0.046	-0.114	-0.041	0.003	-0.032	-0.08	0	-0.064	-0.044	-0.041	-0.048	-0.035	0.06	-0.093	0.002
2019-03-22	-0.07	-0.035	-0.04	0.35	-0.071	-0.02	-0.011	-0.064	-0.071	-0.056	-0.064	-0.04	0.052	-0.013	-0.019	-0.045	0.006	-0.041	0.002	-0.01	-0.06	-0.068	-0.025	0.11	0.005	-0.033	-0.048	-0.034	-0.071	-0.056	0.48	-0.052	-0.084
2019-03-25	-0.001	-0.07	0.01	-0.095	-0.047	0.01	-0.011	-0.004	0.003	0.012	0.002	-0.03	-0.078	-0.033	0.051	-0.002	0.05	-0.016	-0.048	-0.06	0.001	0.019	0.044	-0.09	-0.04	0.035	-0.002	-0.006	0.028	0.004	0.69	-0.026	-0.037
2019-03-26	0.014	0.031	0.011	0.045	0.026	-0.02	0.006	-0.006	0.013	-0.002	0.009	0.02	0	-0.129	-0.023	0.008	-0.029	0.02	0.019	0.05	0.005	0.013	-0.011	0.03	0.03	-0.004	-0.002	0.012	-0.009	0.054	0.46	0.021	-0.006
2019-03-27	-0.059	-0.034	-0.064	0.3	-0.044	-0.04	-0.029	-0.067	-0.067	-0.06	-0.067	-0.08	-0.111	-0.015	-0.003	-0.059	-0.032	-0.005	-0.06	0.05	-0.058	-0.054	-0.041	0.06	-0.015	-0.049	-0.045	-0.054	-0.067	-0.053	1.1	0.008	-0.04
2019-03-28	0.014	-0.047	0.018	-0.44	0.031	0.04	0.007	0.028	0.021	0.017	0.011	0	-0.059	-0.004	0.037	0.009	0.039	-0.026	-0.035	0.02	0.007	0.007	0.013	0.05	-0.025	0.046	0.016	0.002	-0.007	0.015	0.15	-0.015	0.017
2019-03-29	0.003	0.055	0.01	0.065	0.054	0.01	0.002	-0.005	0.002	0.007	-0.001	0.02	-0.103	0.023	0.006	0.004	0.006	0.001	0.023	0.05	0.001	0.018	-0.012	0.06	-0.09	0.001	0	-0.018	0.025	0.033	-0.57	0	0.025
2019-04-01	0.05	0.032	0.048	-0.115	0.086	0.01	0.014	0.037	0.059	0.058	0.045	0.06	-0.077	0	-0.072	0.045	0.033	0.015	0.031	-0.02	0.047	0.036	0.023	0	-0.115	0.046	0.029	0.021	0.164	0.032	-0.94	0.048	0.083
2019-04-02	-0.014	0	-0.025	0.04	-0.036	0	0	-0.029	-0.028	-0.023	-0.024	0.03	-0.214	-0.074	0.011	-0.016	0.014	0.014	-0.007	0.02	-0.027	-0.011	-0.024	0.01	0.025	-0.026	-0.009	-0.012	0.002	-0.003	0.67	-0.043	-0.018
2019-04-03	0.044	0.029	0.036	0.1	0.044	0	0.011	0.056	0.047	0.036	0.048	0.02	0.056	-0.001	0	0.052	0.015	0.013	0.032	0.03	0.045	0.031	0.015	-0.02	0.01	0.02	0.024	0.023	0.048	0.056	-0.54	0.094	0.038
2019-04-04	-0.01	0.04	-0.016	-0.08	-0.011	0	-0.008	-0.001	-0.012	-0.021	-0.003	0.03	0.028	0.077	-0.016	-0.038	-0.036	0.012	-0.012	-0.04	-0.007	0.018	0	-0.02	0.005	-0.033	-0.014	0.02	0.004	-0.013	-0.13	-0.014	-0.007
2019-04-05	0.003	0.02	-0.005	0.01	0	-0.02	0.007	0.015	0.001	-0.009	0.009	0.02	0.097	0.005	-0.025	-0.01	-0.037	0.006	0.015	-0.07	0.004	0.017	-0.005	-0.04	-0.025	-0.009	-0.013	-0.023	0.008	0.006	-0.28	0.032	-0.011
2019-04-08	-0.01	-0.031	0.008	0.04	0.035	-0.04	0	-0.001	-0.002	-0.003	-0.002	0.06	-0.002	0.047	0.066	-0.008	0.166	-0.014	-0.025	0	0	-0.006	-0.027	-0.05	0.005	-0.012	0.002	-0.005	0.002	0.008	0.26	-0.001	0.02
2019-04-09	-0.013	0.025	-0.012	0.01	-0.005	-0.05	-0.006	-0.011	-0.017	-0.013	-0.007	0.06	0	-0.026	0.028	-0.024	-0.061	0.002	0.007	0.03	-0.006	-0.004	-0.037	0.04	-0.02	-0.01	-0.014	-0.033	-0.023	0.01	0.02	-0.011	-0.02
2019-04-10	-0.024	-0.018	-0.034	-0.07	-0.048	-0.04	-0.027	-0.026	-0.031	-0.028	-0.027	-0.01	-0.054	-0.007	0.011	-0.018	-0.021	-0.012	-0.003	-0.02	-0.032	-0.016	-0.035	-0.09	-0.04	-0.034	-0.017	-0.032	-0.017	-0.038	0	-0.009	-0.022
2019-04-11	0.018	-0.019	0.015	0.01	0.039	0.07	0.004	0.018	0.017	0.019	0.027	-0.01	-0.02	0.004	0.002	0.003	-0.043	-0.003	-0.005	-0.07	0.017	0.005	-0.031	-0.02	0.035	-0.036	0.002	0	0.009	0.006	0.27	0.053	0.027
2019-04-12	0.06	0.028	0.058	0.06	0.062	0.03	-0.001	0.072	0.069	0.063	0.06	0.1	0.013	0.038	0.014	0.053	0.027	0.006	0.015	0.02	0.066	0.003	0.035	-0.02	-0.005	0.041	0.034	0.024	0.037	0.04	0.36	0.063	0.056
2019-04-15	0.002	0.058	0.023	-0.08	-0.027	0	0.017	0.01	0.014	0.02	-0.001	0.03	0	-0.017	-0.019	-0.009	0.028	0.02	0.046	0.02	0.002	-0.02	0.026	0.03	-0.015	0.034	-0.001	0	0.012	0.012	-0.04	0.008	-0.007
2019-04-16	0.002	-0.012	-0.001	0.07	0.027	0.02	0.006	0.004	0.005	-0.003	0.009	-0.04	-0.004	-0.002	-0.036	-0.014	0.028	0.011	0.005	0.08	0.001	-0.02	0.005	0.01	0.03	0	0.005	0.001	-0.004	-0.002	0.08	-0.001	0.041
2019-04-17	0.022	0.037	0.01	0.03	0.037	-0.02	0.005	0.016	0.019	0.01	0.02	0.03	-0.054	0	0	-0.006	0.02	0.013	0.016	0.03	0.022	0.013	0.012	-0.01	-0.035	0.025	-0.004	0.006	0.025	0.014	-0.83	0.017	-0.002
2019-04-18	-0.058	-0.03	-0.061	-0.05	-0.054	-0.02	-0.018	0	-0.067	-0.059	-0.059	-0.07	0	0.03	-0.047	-0.042	-0.022	-0.02	-0.056	0	-0.065	0.003	-0.041	0	0	-0.043	-0.034	-0.052	-0.025	-0.044	0.3	-0.039	-0.034
2019-04-19	0	0	-0.002	0	0	0	0	0	0	0.003	0	0	0	0	0	0	0	0.005	0.007	0	-0.002	0	0	0	0	0	0	0	0	0	0.13	0	0
2019-04-22	0	0	0	0.02	0.021	0	0	0	0	0	0	0	0	0.054	0.035	0.003	0	-0.005	0.03	0.01	0	0	0	0.01	0	0	0	0	0	0	0.11	0	0.032
2019-04-23	0.017	-0.04	0.033	-0.1	-0.037	0	0.011	-0.051	0.015	0.026	0.018	0.03	0.018	-0.001	0.035	0.033	0.086	0	-0.006	0.02	0.02	0.02	0.034	0.03	0.085	0.052	0.007	0.028	0.003	0.016	0	0.03	-0.02
2019-04-24	-0.053	-0.1	-0.049	0.14	-0.074	0	0	-0.033	-0.045	-0.047	-0.055	-0.02	-0.001	-0.049	0.028	-0.044	-0.056	-0.012	-0.011	0.03	-0.051	-0.013	-0.025	0	0.02	-0.045	-0.051	-0.07	-0.036	-0.042	0.3	-0.05	-0.048
2019-04-25	0.019	0	0.025	-0.04	0.029	0.04	-0.006	0.002	0.011	0.022	0.004	0.04	0	0.027	0.057	0.046	0.068	0.01	-0.033	0.02	0.007	0.034	0.008	0.01	0.02	0.02	0.006	0.013	-0.083	0.001	0.42	-0.022	0.012
[truncated: 178 more rows]

## Sheet: Budget deficit
Budget deficit
	2014	2015	2016	2017	2018	2019
Australia	3.35599	1.89053	1.04684	2.19746	1.71461	1.45085
Austria	2.99024	1.52235	1.27001	0.887122	0.312475	0.108894
[truncated: 31 more rows]

## Sheet: Revenue
©IMF, 2025
[truncated: 35 more rows]

## Sheet: Expenditures
©IMF, 2025
[truncated: 35 more rows]

## Sheet: Rev-Exp
	2001	2002	2003	2004	2005	2006	2007	2008	2009	2010	2011	2012	2013	2014	2015	2016	2017	2018	2019	2020	2021	2022	2023
[truncated: 33 more rows]

[truncated: 2 more sheets: net_lending_borrowing, primary_net_lending_borrowing]
